# Supplementary material for: Multi-omics analysis reveals key regulatory defense pathways and genes involved in salt tolerance of rose plants
Source: Hortic Res. 2024 Mar 2;11(5):uhae068. doi: 10.1093/hr/uhae068 (PMC11079482; doi:10.1093/hr/uhae068)
Supplement: Web_Material_uhae068 [file web_material_uhae068.zip]

Archive with 20 entries (20 files):
- FIGS1.ai
- FIGS2.ai
- FIGS3.ai
- FIGS4.ai
- FIGS5.ai
- FIGS6.ai
- FIGS7.ai
- FIGS8.ai
- FIGS9.ai
- Supplementary Figure 20240201.docx
- Table S1. DAMs in rose leaves.xlsx
- Table S2. DAPs in rose leaves.xlsx
- Table S3. Transcriptome sequencing quality analysis.xlsx
- Table S4. DEGs in rose leaves.xlsx
- Table S5. Association analysis of DEGs, DAPs, and DAMs in Rose plants.xlsx
- Table S6. Screening metabolites, proteins, and genes for Phenylpropane pathway.xlsx
- Table S7. Flavonoid metabolites.xlsx
- Table S8. KEGG analysis of structural genes in the flavonoid biosynthesis pathway.xlsx
- Table S9. Candidate co-express genes related to flavonoid biosynthesis.xlsx
- Table S10.The primers list of genes.docx
