# Supplementary material for: Multi-omics analysis reveals key regulatory defense pathways and genes involved in salt tolerance of rose plants
Source: Hortic Res. 2024 Mar 2;11(5):uhae068. doi: 10.1093/hr/uhae068 (PMC11079482; doi:10.1093/hr/uhae068)
Supplement: Web_Material_uhae068 [file web_material_uhae068.zip › Table S1. DAMs in rose leaves.xlsx]

## Sheet: DAMs under salt stress
DAMs in JDG after salt treatment								DAMs in DMS after salt treatment
Index	Compounds	Class I	Class II	Log2FC	Type			Index	Compounds	Class I	Class II	Log2FC	Type
Lmsp013116	Ent-16α,17-Dihydroxykauran-2-one	Terpenoids	Ditepenoids	9.52345	up			pmp000263	Sanguisorbigenin	Terpenoids	Triterpene	11.7516	up
Smpp009685	3-O-trans-cafeoyltormentic acid	Terpenoids	Triterpene	8.65334	up			MWSmce560	23-Hydroxybetulinic acid	Terpenoids	Triterpene	2.97191	up
Lmsn012627	2α,3α-Dihydroxyurs-12,18-dien-28-oic acid	Terpenoids	Triterpene	6.94915	up			Lmsp013456	3β-Hydroxytaraxastan-28,20β-olide	Terpenoids	Triterpene	1.79549	up
MWSCX013	Euscaphic acid	Terpenoids	Triterpene	1.17099	up			Zmlp005013	3,3'-O-Dimethylellagic Acid	Tannins	Tannin	11.3674	up
MWSmce560	23-Hydroxybetulinic acid	Terpenoids	Triterpene	1.01318	up			MWS20205	Geraniin	Tannins	Tannin	9.86048	up
MWSmce632	Vanillin acetate	Phenolic acids	Phenolic acids	14.4534	up			Lmqn004838	3-O-Methylellagic acid	Tannins	Tannin	2.9721	up
mws0009	Coniferaldehyde	Phenolic acids	Phenolic acids	13.0208	up			Cmhn002244	Glansrin C	Tannins	Tannin	1.19183	up
Lmsn003953	1-O-Caffeoyl-3,4-di-O-galloyl-β-D-glucose*	Phenolic acids	Phenolic acids	12.1351	up			pme1439	p-Coumaric acid	Phenolic acids	Phenolic acids	17.9341	up
Lmsn004098	1-O-Caffeoyl-4,6-di-O-galloyl-β-D-glucose*	Phenolic acids	Phenolic acids	12.1351	up			pmn001690	3-Hydroxy-4-isopropylbenzylalcohol-3-O-glucoside	Phenolic acids	Phenolic acids	14.6008	up
MWS1852	4-Methoxybenzaldehyde	Phenolic acids	Phenolic acids	11.8144	up			mws2184	Ethyl caffeate	Phenolic acids	Phenolic acids	12.9298	up
Lmbn004847	4-Methoxyphenylpropionic acid	Phenolic acids	Phenolic acids	2.62546	up			pme0221	Methyl salicylate	Phenolic acids	Phenolic acids	12.8675	up
mws2184	Ethyl caffeate	Phenolic acids	Phenolic acids	2.41442	up			mws0009	Coniferaldehyde	Phenolic acids	Phenolic acids	12.6207	up
mws0093	Coniferyl alcohol	Phenolic acids	Phenolic acids	2.29564	up			MWSmce455	Vanillic acid methyl ester	Phenolic acids	Phenolic acids	11.1788	up
MWS1848	Phenyl acetate	Phenolic acids	Phenolic acids	1.73622	up			Hmbp006861	1,2-O-Diferuloylglycerol*	Phenolic acids	Phenolic acids	9.67184	up
mws4085	Sinapic acid	Phenolic acids	Phenolic acids	1.63275	up			pmp000091	1,3-O-Diferuloylglycerol*	Phenolic acids	Phenolic acids	8.22507	up
pme1292	Homogentisic acid	Phenolic acids	Phenolic acids	1.50642	up			MWSmce632	Vanillin acetate	Phenolic acids	Phenolic acids	4.51228	up
Lmbn004790	Methyl 3-(3-hydroxy-4-methoxyphenyl)propanoate	Phenolic acids	Phenolic acids	1.47493	up			mws0853	Sinapyl alcohol	Phenolic acids	Phenolic acids	3.34749	up
mad2085	Caffeoyl-p-coumaroyltartaric acid	Phenolic acids	Phenolic acids	1.46422	up			pme0422	Isoferulic Acid*	Phenolic acids	Phenolic acids	2.83979	up
pme2598	3,4-Dihydroxybenzeneacetic acid	Phenolic acids	Phenolic acids	1.4533	up			mws0014	Ferulic acid*	Phenolic acids	Phenolic acids	2.71229	up
Lmsn003805	1-O-Galloyl-4-O-Feruloyl-β-D-glucose*	Phenolic acids	Phenolic acids	1.43037	up			mws2213	Cinnamic acid	Phenolic acids	Phenolic acids	2.70578	up
pmp000261	Methyl 6-O-galloyl-glucoside	Phenolic acids	Phenolic acids	1.36822	up			MWSmce355	Methyl Syringate	Phenolic acids	Phenolic acids	2.59806	up
mws0853	Sinapyl alcohol	Phenolic acids	Phenolic acids	1.33436	up			Lmbn004847	4-Methoxyphenylpropionic acid	Phenolic acids	Phenolic acids	2.5379	up
pme0422	Isoferulic Acid*	Phenolic acids	Phenolic acids	1.23201	up			MWSmce538	3,4,5-Trimethoxybenzoic acid methyl ester	Phenolic acids	Phenolic acids	2.36177	up
MWSmce355	Methyl Syringate	Phenolic acids	Phenolic acids	1.20746	up			mws0093	Coniferyl alcohol	Phenolic acids	Phenolic acids	2.26322	up
MWS1875	2-Naphthol*	Phenolic acids	Phenolic acids	1.14586	up			Lmbn004790	Methyl 3-(3-hydroxy-4-methoxyphenyl)propanoate	Phenolic acids	Phenolic acids	2.14721	up
mws0014	Ferulic acid*	Phenolic acids	Phenolic acids	1.12788	up			mws4085	Sinapic acid	Phenolic acids	Phenolic acids	2.13978	up
Lmmn001643	2-Hydroxycinnamic acid	Phenolic acids	Phenolic acids	1.05856	up			MWSmce308	Gallic Acid Ethyl Ester; Ethyl gallate	Phenolic acids	Phenolic acids	2.12058	up
Lmbn002648	α-Hydroxycinnamic Acid	Phenolic acids	Phenolic acids	1.04846	up			Lmbn002648	α-Hydroxycinnamic Acid	Phenolic acids	Phenolic acids	2.11505	up
MWS1830	Ethylsalicylate	Phenolic acids	Phenolic acids	1.04073	up			Lmmn001643	2-Hydroxycinnamic acid	Phenolic acids	Phenolic acids	2.08211	up
mws2367	Salidroside	Phenolic acids	Phenolic acids	1.03394	up			pme2598	3,4-Dihydroxybenzeneacetic acid	Phenolic acids	Phenolic acids	2.00282	up
Zmhn001883	Vanillic acid-4-O-glucoside	Phenolic acids	Phenolic acids	1.02413	up			pme1292	Homogentisic acid	Phenolic acids	Phenolic acids	1.93994	up
mws1589	D-Panose*	Others	Saccharides and Alcohols	12.6077	up			MWSmce177	Ethyl ferulate	Phenolic acids	Phenolic acids	1.93355	up
pme2125	Raffinose*	Others	Saccharides and Alcohols	12.6077	up			mws0024	Gallic acid	Phenolic acids	Phenolic acids	1.87125	up
MWSmce674	Phylloquinone (Vitamin K1)	Others	Vitamin	10.3732	up			Lmrn001951	(S)-2-Hydroxy-3-(4-Hydroxyphenyl)Propanoic Acid	Phenolic acids	Phenolic acids	1.81011	up
Lmbp010207	6-Methoxy-2-(4-methoxyphenethyl)-4H-chromen-4-one	Others	Others	2.95066	up			MWS1848	Phenyl acetate	Phenolic acids	Phenolic acids	1.80297	up
pme0513	Xylitol	Others	Saccharides and Alcohols	1.66646	up			Hmtn001288	Methyl 2,4-dihydroxyphenylacetate	Phenolic acids	Phenolic acids	1.78161	up
Zmzn000079	D-Erythrose-4-phosphate	Others	Saccharides and Alcohols	1.56609	up			mws0008	Hydrocinnamic acid	Phenolic acids	Phenolic acids	1.74825	up
Zmgp004297	1-phenyl-7-(4-hydroxyphenyl)-4-ene-3-heptanone	Others	Others	1.46934	up			pmb3055	p-Coumaroylquinic acid-4'-O-glucuronide	Phenolic acids	Phenolic acids	1.62244	up
pme0519	D-Sucrose*	Others	Saccharides and Alcohols	1.21758	up			mws0180	2,5-Dihydroxybenzoic acid; Gentisic Acid*	Phenolic acids	Phenolic acids	1.59315	up
pme2237	Dulcitol	Others	Saccharides and Alcohols	1.05859	up			pmp000087	2-Feruloyl-sn-glycerol*	Phenolic acids	Phenolic acids	1.49066	up
pmb3099	Diethyl phosphate	Organic acids	Organic acids	11.0425	up			pmp000086	1-Feruloyl-sn-glycerol*	Phenolic acids	Phenolic acids	1.49066	up
mws0237	Azelaic acid	Organic acids	Organic acids	2.35003	up			MWSslk144	p-Coumaric acid ethyl ester	Phenolic acids	Phenolic acids	1.19662	up
mws0972	6-Hydroxyhexanoic acid	Organic acids	Organic acids	1.63172	up			MWSCX015	Caffeic aldehyde	Phenolic acids	Phenolic acids	1.16848	up
pmf0420	Benzyl acetate	Organic acids	Organic acids	1.53638	up			Hmgn001653	Protocatechualdehyde	Phenolic acids	Phenolic acids	1.12351	up
Lmgn000188	D-Lactic Acid	Organic acids	Organic acids	1.42433	up			pmn001513	Digallic Acid	Phenolic acids	Phenolic acids	1.10286	up
Lmtn004049	Abscisic acid	Organic acids	Organic acids	1.35229	up			MWS4301	3-hydroxyphenylacetic acid*	Phenolic acids	Phenolic acids	1.09136	up
Lmbn001364	4-Hydroxy-2-Oxopentanoic Acid	Organic acids	Organic acids	1.22868	up			pmb3075	3-O-p-Coumaroylshikimic acid	Phenolic acids	Phenolic acids	1.04255	up
mws0884	Cyclic 3',5'-Adenylic acid	Nucleotides and derivatives	Nucleotides and derivatives	7.78739	up			MWSmce370	4-Hydroxyphenylacetic acid*	Phenolic acids	Phenolic acids	1.04233	up
pmb0964	Isopentenyladenine-7-N-glucoside	Nucleotides and derivatives	Nucleotides and derivatives	4.64278	up			pmp000261	Methyl 6-O-galloyl-glucoside	Phenolic acids	Phenolic acids	1.03379	up
pme0033	Hypoxanthine	Nucleotides and derivatives	Nucleotides and derivatives	1.85681	up			Lmsn005122	1-O-Galloyl-6-O-Cinnamoyl-β-D-glucose*	Phenolic acids	Phenolic acids	1.02101	up
mws0668	Xanthosine	Nucleotides and derivatives	Nucleotides and derivatives	1.6972	up			Lmbp010207	6-Methoxy-2-(4-methoxyphenethyl)-4H-chromen-4-one	Others	Others	13.7713	up
pme0256	Xanthine	Nucleotides and derivatives	Nucleotides and derivatives	1.51672	up			Hmsp003093	3,7-Dihydroxychromen-4-one	Others	Others	10.3223	up
pme0183	Isoguanine	Nucleotides and derivatives	Nucleotides and derivatives	1.51218	up			pme0500	D-Melezitose*	Others	Saccharides and Alcohols	9.40005	up
pme1109	Guanine	Nucleotides and derivatives	Nucleotides and derivatives	1.51218	up			pme0513	Xylitol	Others	Saccharides and Alcohols	2.77853	up
mws0248	Uridine	Nucleotides and derivatives	Nucleotides and derivatives	1.45468	up			mws0854	Rhamnose	Others	Saccharides and Alcohols	2.37432	up
MWS2984	8-Azaguanine	Nucleotides and derivatives	Nucleotides and derivatives	1.43419	up			MWSmce463	Mesitaldehyde	Others	Others	2.23494	up
ML10180524	Cytarabine	Nucleotides and derivatives	Nucleotides and derivatives	1.38979	up			MWSmce698	2',4'-Dimethylacetophenone	Others	Others	2.23494	up
pme1194	2'-Deoxycytidine	Nucleotides and derivatives	Nucleotides and derivatives	1.27564	up			pme1383	Pyridoxine	Others	Vitamin	2.0163	up
Cmdn000784	Uric acid	Nucleotides and derivatives	Nucleotides and derivatives	1.22613	up			MWSmce320	Cytosporone B	Others	Others	1.59994	up
mws0609	Guanosine 3',5'-cyclic monophosphate	Nucleotides and derivatives	Nucleotides and derivatives	1.1242	up			Zmzp006646	Capillarisin	Others	Others	1.20365	up
pme3732	Cytidine	Nucleotides and derivatives	Nucleotides and derivatives	1.09121	up			pme0490	Nicotinic acid (Vitamin B3)	Others	Vitamin	1.04804	up
pmb1562	1-Stearidonoyl-Glycerol	Lipids	Glycerol ester	10.731	up			mws0232	Riboflavin (Vitamin B2)	Others	Vitamin	1.0121	up
Lmbn006152	(9Z,11E)-Octadecadienoic acid	Lipids	Free fatty acids	7.96312	up			MWS5238	4-Phenylbutyric acid	Organic acids	Organic acids	3.98833	up
pmb2804	13S-Hydroperoxy-9Z,11E-octadecadienoic acid	Lipids	Free fatty acids	6.09834	up			mws0242	Suberic Acid	Organic acids	Organic acids	3.40218	up
Zmyn004732	2R-hydroxy-9Z,12Z,15Z-octadecatrienoic acid	Lipids	Free fatty acids	5.30969	up			pme1654	Jasmonic acid	Organic acids	Organic acids	2.70613	up
Zmyn004449	9-Hydroxy-12-oxo-10(E),15(Z)-octadecadienoic acid	Lipids	Free fatty acids	5.13687	up			Lmmn003323	2-Hydroxyhexadecanoic acid	Organic acids	Organic acids	2.60566	up
Lmbn004685	5S,8R-DiHODE; (5S,8R,9Z,12Z)-5,8-Dihydroxyoctadeca-9,12-dienoate	Lipids	Free fatty acids	4.98754	up			mws0972	6-Hydroxyhexanoic acid	Organic acids	Organic acids	2.1214	up
pmn001694	9,10,13-Trihydroxy-11-Octadecenoic Acid	Lipids	Free fatty acids	4.92273	up			MWS5136	Mono-Methyl Glutarate	Organic acids	Organic acids	2.0137	up
pmn001689	9-Hydroxy-12-oxo-15(Z)-octadecenoic acid	Lipids	Free fatty acids	4.87461	up			Lmbn001609	2-Acetyl-2-Hydroxybutanoic Acid	Organic acids	Organic acids	1.8392	up
Hmqn003054	9,10,11-Trihydroxy-12-octadecenoic acid	Lipids	Free fatty acids	4.74439	up			mws0208	Adipic Acid	Organic acids	Organic acids	1.80537	up
pmn001691	9,12,13-Trihydroxy-10,15-octadecadienoic acid	Lipids	Free fatty acids	4.64662	up			mws0147	β-Hydroxyisovaleric acid	Organic acids	Organic acids	1.78248	up
pmb0889	Punicic acid (9Z,11E,13Z-octadecatrienoic acid)	Lipids	Free fatty acids	3.95191	up			Lmbn001676	3-Hydroxy-3-Methyl-2-Oxopentanoic Acid	Organic acids	Organic acids	1.70751	up
pmb2786	9-Hydroxy-10,12,15-octadecatrienoic acid	Lipids	Free fatty acids	2.93742	up			mws0237	Azelaic acid	Organic acids	Organic acids	1.69789	up
MWS80006	9-Hydroperoxy-9Z,11E-Octadecadienoic Acid	Lipids	Free fatty acids	2.45463	up			pmf0096	Oxalic acid	Organic acids	Organic acids	1.61909	up
Zmyn004676	17-Hydroxylinolenic acid	Lipids	Free fatty acids	2.37495	up			pme3011	γ-Aminobutyric acid	Organic acids	Organic acids	1.60099	up
Lmhp009769	LysoPE 17:1	Lipids	LPE	2.15351	up			mws0341	2-Hydroxyisocaproic acid	Organic acids	Organic acids	1.48553	up
Lmhp009464	LysoPE 17:1(2n isomer)	Lipids	LPE	2.15351	up			pme1216	2-Picolinic acid	Organic acids	Organic acids	1.47533	up
Hmqp005455	15(R)-Hydroxylinoleic Acid	Lipids	Free fatty acids	1.84435	up			pme2380	α-Ketoglutaric acid	Organic acids	Organic acids	1.20323	up
Zmpn003368	13S-Hydroxy-9Z,11E,15Z-octadecatrienoic acid	Lipids	Free fatty acids	1.77762	up			pme0033	Hypoxanthine	Nucleotides and derivatives	Nucleotides and derivatives	14.178	up
Rfmb091	9S-Hydroxy-10E,12Z-octadecadienoic acid*	Lipids	Free fatty acids	1.76579	up			mws0572	5-Methylcytosine	Nucleotides and derivatives	Nucleotides and derivatives	13.0309	up
pmb2799	12,13-Epoxy-9-Octadecenoic Acid	Lipids	Free fatty acids	1.71598	up			pmb0964	Isopentenyladenine-7-N-glucoside	Nucleotides and derivatives	Nucleotides and derivatives	6.04658	up
Lmbn005369	13(S)-HODE;13(S)-Hydroxyoctadeca-9Z,11E-dienoic acid*	Lipids	Free fatty acids	1.66627	up			pme0256	Xanthine	Nucleotides and derivatives	Nucleotides and derivatives	3.20169	up
pmb0862	LysoPC 12:0	Lipids	LPC	1.55148	up			Cmdn000784	Uric acid	Nucleotides and derivatives	Nucleotides and derivatives	2.91202	up
Lmbn007891	Hydroxy ricinoleic acid	Lipids	Free fatty acids	1.34669	up			mws0668	Xanthosine	Nucleotides and derivatives	Nucleotides and derivatives	2.53564	up
mws0120	Choline Alfoscerate	Lipids	PC	1.27326	up			pme0183	Isoguanine	Nucleotides and derivatives	Nucleotides and derivatives	2.51755	up
pmb0863	LysoPC 16:2(2n isomer)	Lipids	LPC	1.27315	up			pme1109	Guanine	Nucleotides and derivatives	Nucleotides and derivatives	2.51755	up
pmb0883	LysoPE 18:0	Lipids	LPE	1.22127	up			MWS2984	8-Azaguanine	Nucleotides and derivatives	Nucleotides and derivatives	2.40638	up
mws0396	Elaidic Acid	Lipids	Free fatty acids	1.12905	up			mws0248	Uridine	Nucleotides and derivatives	Nucleotides and derivatives	1.7726	up
mws2623	11-Octadecanoic acid(Vaccenic acid)	Lipids	Free fatty acids	1.12905	up			ML10180524	Cytarabine	Nucleotides and derivatives	Nucleotides and derivatives	1.76232	up
pmb2792	13-Hydroxy-6,9,11-octadecatrienoic acid	Lipids	Free fatty acids	1.1078	up			pme2060	N6-Isopentenyladenine	Nucleotides and derivatives	Nucleotides and derivatives	1.72435	up
Lmhp011562	1-α-Linolenoyl-glycerol	Lipids	Glycerol ester	1.10059	up			pme1178	Guanosine	Nucleotides and derivatives	Nucleotides and derivatives	1.62328	up
Lmhp011388	2-α-Linolenoyl-glycerol	Lipids	Glycerol ester	1.06575	up			pme0264	Thymidine	Nucleotides and derivatives	Nucleotides and derivatives	1.55757	up
pmp001281	LysoPC 18:1	Lipids	LPC	1.0522	up			mws0976	β-Pseudouridine	Nucleotides and derivatives	Nucleotides and derivatives	1.51847	up
mws0474	Dodecanedioic aicd	Lipids	Free fatty acids	1.0068	up			pme3337	Succinyladenosine	Nucleotides and derivatives	Nucleotides and derivatives	1.46521	up
MWS20152	Syringaresinol	Lignans and Coumarins	Lignans	3.61337	up			mws1060	9-(Arabinosyl)hypoxanthine	Nucleotides and derivatives	Nucleotides and derivatives	1.31867	up
mws1076	Scoparone	Lignans and Coumarins	Coumarins	1.48978	up			pme3732	Cytidine	Nucleotides and derivatives	Nucleotides and derivatives	1.06591	up
Hmln002355	5'-Methoxymatairesinoside	Lignans and Coumarins	Lignans	1.27452	up			Lmbn004685	5S,8R-DiHODE; (5S,8R,9Z,12Z)-5,8-Dihydroxyoctadeca-9,12-dienoate	Lipids	Free fatty acids	17.3446	up
Lmmn004912	3-O-Methylquercetin	Flavonoids	Flavonols	10.5053	up			mws0120	Choline Alfoscerate	Lipids	PC	16.2389	up
Zmjp005288	5,2',5'-Trihydroxy-3,7,4'-trimethoxyflavone-2'-O-glucoside	Flavonoids	Flavones	10.0066	up			pmb1562	1-Stearidonoyl-Glycerol	Lipids	Glycerol ester	15.0776	up
Hmln001836	Kaempferol-3-O-(6''-Acetyl)glucosyl-(1→3)-Galactoside	Flavonoids	Flavonols	8.59457	up			pmn001610	Eicosadienoic acid	Lipids	Free fatty acids	13.8513	up
Zmjp008513	Brickellin	Flavonoids	Flavones	7.20501	up			Lmhp009769	LysoPE 17:1	Lipids	LPE	12.5733	up
Zmsp007375	3,5,7,3'4'-Pentamethoxyflavone*	Flavonoids	Flavones	6.6084	up			Lmhp009464	LysoPE 17:1(2n isomer)	Lipids	LPE	12.5733	up
Lmcp007155	3',4',5',5,7-Pentamethoxyflavone	Flavonoids	Flavones	6.6084	up			Lmhp009384	1-Linoleoylglycerol-2,3-di-O-glucoside	Lipids	Glycerol ester	10.7272	up
MWSHY0128	5,7,8,4'-Tetramethoxyflavone	Flavonoids	Flavones	6.4931	up			pmb0880	LysoPE 18:0(2n isomer)	Lipids	LPE	10.2087	up
Lmqn009304	Eucalyptin (5-Hydroxy-7,4'-dimethoxy-6,8-dimethylflavone)	Flavonoids	Flavanones	2.20585	up			Lmbn006152	(9Z,11E)-Octadecadienoic acid	Lipids	Free fatty acids	9.96741	up
pmn001644	Quercetin-3-O-(2''-O-acetyl)glucuronide	Flavonoids	Flavonols	1.81071	up			pmn001689	9-Hydroxy-12-oxo-15(Z)-octadecenoic acid	Lipids	Free fatty acids	7.39738	up
MWSHY0124	Pinocembrin (Dihydrochrysin)	Flavonoids	Flavanones	1.4638	up			pmn001691	9,12,13-Trihydroxy-10,15-octadecadienoic acid	Lipids	Free fatty acids	5.13986	up
mws0046	Naringenin-7-O-Neohesperidoside(Naringin)	Flavonoids	Flavanones	1.38586	up			pmb2804	13S-Hydroperoxy-9Z,11E-octadecadienoic acid	Lipids	Free fatty acids	4.80879	up
pmb0736	Tricin-7-O-Glucoside	Flavonoids	Flavones	1.33442	up			Zmyn004732	2R-hydroxy-9Z,12Z,15Z-octadecatrienoic acid	Lipids	Free fatty acids	4.66831	up
mws1422	Epiafzelechin	Flavonoids	Flavanols	1.28509	up			Zmyn004449	9-Hydroxy-12-oxo-10(E),15(Z)-octadecadienoic acid	Lipids	Free fatty acids	4.4506	up
Lmpn007255	Patuletin (Quercetagetin-6-methyl ether)	Flavonoids	Flavonols	1.15531	up			Hmqp005455	15(R)-Hydroxylinoleic Acid	Lipids	Free fatty acids	4.32557	up
Lmzn001875	Naringenin-7-O-Rutinoside-4'-O-glucoside	Flavonoids	Flavanones	1.12185	up			Hmqn003054	9,10,11-Trihydroxy-12-octadecenoic acid	Lipids	Free fatty acids	4.19041	up
Lmxn007955	Sudachitin	Flavonoids	Flavones	1.11673	up			pmn001694	9,10,13-Trihydroxy-11-Octadecenoic Acid	Lipids	Free fatty acids	4.10604	up
Lnrp102163	Quercetin-3-O-rutinoside-7-O-rhamnoside	Flavonoids	Flavonols	1.03581	up			pmb2786	9-Hydroxy-10,12,15-octadecatrienoic acid	Lipids	Free fatty acids	4.09007	up
mws0671	L-Homoserine	Amino acids and derivatives	Amino acids and derivatives	15.9893	up			pmb0889	Punicic acid (9Z,11E,13Z-octadecatrienoic acid)	Lipids	Free fatty acids	3.89334	up
Zmdp002216	L-γ-Glutamyl-L-leucine	Amino acids and derivatives	Amino acids and derivatives	15.3988	up			pma1303	LysoPC 16:2	Lipids	LPC	3.67958	up
Lmhp001670	L-Valyl-L-Leucine	Amino acids and derivatives	Amino acids and derivatives	3.80812	up			Zmpn003368	13S-Hydroxy-9Z,11E,15Z-octadecatrienoic acid	Lipids	Free fatty acids	3.48936	up
Lmhp002031	L-Leucyl-L-Leucine	Amino acids and derivatives	Amino acids and derivatives	3.23453	up			Lmhp007836	LysoPE 16:3	Lipids	LPE	3.18128	up
Lmhp002001	L-Valyl-L-Phenylalanine	Amino acids and derivatives	Amino acids and derivatives	2.99797	up			pmn001686	10,16-Dihydroxypalmitic acid	Lipids	Free fatty acids	3.0298	up
mws0736	N-Glycyl-L-leucine*	Amino acids and derivatives	Amino acids and derivatives	1.85899	up			pmb0863	LysoPC 16:2(2n isomer)	Lipids	LPC	2.94842	up
mws5041	L-Glycyl-L-isoleucine*	Amino acids and derivatives	Amino acids and derivatives	1.63082	up			Rfmb091	9S-Hydroxy-10E,12Z-octadecadienoic acid*	Lipids	Free fatty acids	2.90431	up
pme1286	S-(5'-Adenosy)-L-homocysteine	Amino acids and derivatives	Amino acids and derivatives	1.40607	up			pmp001281	LysoPC 18:1	Lipids	LPC	2.89333	up
pme2074	Jasmonoyl-L-Isoleucine	Amino acids and derivatives	Amino acids and derivatives	1.36097	up			Lmbn005369	13(S)-HODE;13(S)-Hydroxyoctadeca-9Z,11E-dienoic acid*	Lipids	Free fatty acids	2.88832	up
pmf0470	cis-4-Hydroxy-D-proline	Amino acids and derivatives	Amino acids and derivatives	1.30624	up			Lmbn007891	Hydroxy ricinoleic acid	Lipids	Free fatty acids	2.85081	up
MWS4296	Glycylphenylalanine	Amino acids and derivatives	Amino acids and derivatives	1.26906	up			Zmyn004676	17-Hydroxylinolenic acid	Lipids	Free fatty acids	2.83662	up
pme2527	L-Ornithine	Amino acids and derivatives	Amino acids and derivatives	1.03022	up			mws0474	Dodecanedioic aicd	Lipids	Free fatty acids	2.83446	up
MWS2032	6-Methylnicotinamide	Alkaloids	Pyridine alkaloids	1.18367	up			Lmhp011562	1-α-Linolenoyl-glycerol	Lipids	Glycerol ester	2.82916	up
pme2244	3-Indolepropionic acid	Alkaloids	Plumerane	1.09294	up			mws0289	LysoPE 18:1	Lipids	LPE	2.77089	up
Lmsn010896	Pinfaensic acid	Terpenoids	Triterpene	-4.09284	down			pmd0136	LysoPC 18:0(2n isomer)	Lipids	LPC	2.76566	up
Cmcp006262	Roxburic Acid	Terpenoids	Triterpene	-2.52957	down			mws0126	LysoPC 18:0	Lipids	LPC	2.76566	up
Smpn009074	2α,3α,19α,23-tetrahydroxy-12-ursen-28-oic acid	Terpenoids	Triterpene	-1.9592	down			pmb0883	LysoPE 18:0	Lipids	LPE	2.74802	up
Zmlp005013	3,3'-O-Dimethylellagic Acid	Tannins	Tannin	-8.99193	down			Lmhp011388	2-α-Linolenoyl-glycerol	Lipids	Glycerol ester	2.73763	up
mws0011	Syringin	Phenolic acids	Phenolic acids	-14.4745	down			Lmbn005822	9,10-DHOME; (12Z)-9,10-Dihydroxyoctadec-12-enoic acid	Lipids	Free fatty acids	2.67917	up
pmb0069	Benzamide	Phenolic acids	Phenolic acids	-12.2869	down			mws1491	Linoleic acid	Lipids	Free fatty acids	2.61952	up
Zmhn000892	4-O-Glucosyl-3,4-dihydroxybenzyl alcohol	Phenolic acids	Phenolic acids	-12.0837	down			pmb2799	12,13-Epoxy-9-Octadecenoic Acid	Lipids	Free fatty acids	2.61723	up
Li512113	Maleoyl-caffeoylquinic acid	Phenolic acids	Phenolic acids	-11.5017	down			MWS80006	9-Hydroperoxy-9Z,11E-Octadecadienoic Acid	Lipids	Free fatty acids	2.60215	up
Lmsn003644	1-O-Galloyl-6-O-Feruloyl-β-D-glucose*	Phenolic acids	Phenolic acids	-10.3889	down			Lmhp008513	2-α-Linolenoyl-glycerol-1,3-di-O-glucoside	Lipids	Glycerol ester	2.56025	up
pmn001537	4-O-Digalloyl-3,5-di-O-galloylquinic acid	Phenolic acids	Phenolic acids	-8.83614	down			Lmhp010515	LysoPC 17:0(2n isomer)	Lipids	LPC	2.44988	up
MWSmce573	3,4-Dimethylbenzoic acid	Phenolic acids	Phenolic acids	-7.8009	down			pmb2406	LysoPC 17:0	Lipids	LPC	2.43046	up
MWSCX018	isoamericanin A	Phenolic acids	Phenolic acids	-1.76995	down			Lmhp008589	LysoPE 18:3(2n isomer)	Lipids	LPE	2.41544	up
Wmzn002116	3,5-Dicaffeoylquinic acid	Phenolic acids	Phenolic acids	-1.45405	down			Hmqp006023	Ethyl 9-Hydroxy-10,12-octadecadienoic acid	Lipids	Free fatty acids	2.38571	up
pmn001533	2-O-Di-gallic acyl-Glucoside-Glucoside	Phenolic acids	Phenolic acids	-1.30932	down			mws0396	Elaidic Acid	Lipids	Free fatty acids	2.34751	up
mws0467	3-(4-Hydroxyphenyl)-propionic acid	Phenolic acids	Phenolic acids	-1.23781	down			mws2623	11-Octadecanoic acid(Vaccenic acid)	Lipids	Free fatty acids	2.34751	up
Lmsn004970	3,6-Di-O-caffeoyl glucose*	Phenolic acids	Phenolic acids	-1.16809	down			Lmbn005923	Crepenynic acid	Lipids	Free fatty acids	2.34614	up
HJAP046	1-(2,4,5-Trimethoxyphenyl)-1,2-propanedione	Phenolic acids	Phenolic acids	-1.13694	down			MWSslk132	Hexadecanedioic acid	Lipids	Free fatty acids	2.34478	up
pmn001515	3-Galloylshikimic acid*	Phenolic acids	Phenolic acids	-1.10673	down			Lmhp008744	1-α-Linolenoyl-glycerol-2,3-di-O-glucoside	Lipids	Glycerol ester	2.29613	up
pmb0952	Thiamine (Vitamin B1)	Others	Vitamin	-9.86468	down			pmb0856	LysoPE 18:1(2n isomer)	Lipids	LPE	2.27853	up
Hmsp003093	3,7-Dihydroxychromen-4-one	Others	Others	-9.75776	down			Lmhp009187	LysoPE 15:0	Lipids	LPE	2.26927	up
mws5028	2-Benzoxazolinone	Others	Others	-9.53528	down			Lmhp009590	LysoPC 17:1	Lipids	LPC	2.26356	up
pmb0790	Pyridoxine-5'-O-diglucoside	Others	Vitamin	-8.24349	down			pmb2319	LysoPC 15:0	Lipids	LPC	2.26095	up
MWSmce463	Mesitaldehyde	Others	Others	-1.18935	down			pmd0130	LysoPC 14:0	Lipids	LPC	2.25192	up
MWSmce698	2',4'-Dimethylacetophenone	Others	Others	-1.18935	down			Lmhp008801	LysoPE 18:3	Lipids	LPE	2.25054	up
MWSmce165	L-Fucitol	Others	Saccharides and Alcohols	-1.15522	down			pmb0876	LysoPE 16:0	Lipids	LPE	2.24992	up
mws2124	2-Phosphoglycolate	Organic acids	Organic acids	-12.8545	down			Lmhp009890	LysoPC 20:3	Lipids	LPC	2.12985	up
MWS2073	2,4-Dichlorophenoxyacetic Acid	Organic acids	Organic acids	-1.79361	down			pmd0160	LysoPE 16:0(2n isomer)	Lipids	LPE	2.12782	up
MWS0811	L-Pipecolic Acid	Organic acids	Organic acids	-1.73306	down			pmp001270	LysoPC 16:1	Lipids	LPC	2.12109	up
MWS1837	TranexamicAcid	Organic acids	Organic acids	-1.39385	down			MWS4295	DL-2-hydroxystearic acid	Lipids	Free fatty acids	2.11451	up
Zmgn000217	Methylenesuccinic acid	Organic acids	Organic acids	-1.35724	down			Lmhp010040	LysoPE 20:3	Lipids	LPE	2.10761	up
mws0281	Citric Acid	Organic acids	Organic acids	-1.08296	down			pmb0874	LysoPE 18:2(2n isomer)	Lipids	LPE	2.0848	up
Lmbn001754	3-Isopropylmalic Acid*	Organic acids	Organic acids	-1.04871	down			Lmhp009034	LysoPE 16:1	Lipids	LPE	2.06085	up
Zmgn001448	2-Propylmalic Acid*	Organic acids	Organic acids	-1.04871	down			Lmhp008763	LysoPE 16:1(2n isomer)	Lipids	LPE	2.05501	up
mws0277	Quinic Acid	Organic acids	Organic acids	-1.02167	down			mws0367	α-Linolenic Acid	Lipids	Free fatty acids	2.04956	up
mws0572	5-Methylcytosine	Nucleotides and derivatives	Nucleotides and derivatives	-1.64722	down			pmb0865	LysoPC 18:3(2n isomer)	Lipids	LPC	2.04483	up
pme1119	Inosine	Nucleotides and derivatives	Nucleotides and derivatives	-1.60554	down			pmd0132	LysoPC 16:0(2n isomer)	Lipids	LPC	2.0445	up
pmc0066	2'-Deoxyinosine-5'-monophosphate	Nucleotides and derivatives	Nucleotides and derivatives	-1.60384	down			Lmhp009802	LysoPE 20:3(2n isomer)	Lipids	LPE	2.03388	up
mws0874	3'-Adenylic Acid	Nucleotides and derivatives	Nucleotides and derivatives	-1.22108	down			pmb0855	LysoPC 16:0	Lipids	LPC	2.03216	up
pmn001610	Eicosadienoic acid	Lipids	Free fatty acids	-12.9221	down			pmd0146	LysoPC 20:2(2n isomer)	Lipids	LPC	2.02984	up
MWS2430	13-methylmyristic acid	Lipids	Free fatty acids	-1.47906	down			pmd0147	LysoPC 20:2	Lipids	LPC	2.00716	up
YC512118	Oleamide (9-Octadecenamide)	Lipids	Free fatty acids	-1.28207	down			Lmyn007883	9,16-Dihydroxypalmitic acid	Lipids	Free fatty acids	1.97501	up
Hmcp005575	Quercetin-5,4'-di-O-glucoside	Flavonoids	Flavonols	-13.9956	down			Lmhp010757	LysoPE 20:2	Lipids	LPE	1.96931	up
Hmcp001858	Kaempferol-3-O-arabinoside-7-O-rhamnoside	Flavonoids	Flavonols	-11.0344	down			pmb0854	LysoPC 18:3	Lipids	LPC	1.95663	up
MWSHY0051	Kaempferol (3,5,7,4'-Tetrahydroxyflavone)	Flavonoids	Flavonols	-9.87762	down			Lmhp009129	LysoPC 15:0(2n isomer)	Lipids	LPC	1.95105	up
Lmpp003930	Apigenin-7-O-(6''-p-Coumaryl)glucoside	Flavonoids	Flavones	-9.87336	down			Lmhp008885	LysoPE 15:0(2n isomer)	Lipids	LPE	1.94754	up
Hmln002321	Quercetin-3-O-(6''-O-malonyl)glucoside	Flavonoids	Flavonols	-9.39767	down			Lmhp008337	LysoPE 14:0(2n isomer)	Lipids	LPE	1.94547	up
pmp000117	3,5,6,7,8,3',4'-Heptamethoxyflavone	Flavonoids	Flavonols	-7.81823	down			pmb0881	LysoPE 18:2	Lipids	LPE	1.91178	up
pmp001161	5-Hydroxyauranetin	Flavonoids	Flavonols	-7.22588	down			Lmhp012042	2-Linoleoylglycerol	Lipids	Glycerol ester	1.90329	up
Hmpn005101	Sieboldin	Flavonoids	Chalcones	-1.71328	down			Lmhp010908	LysoPC 19:1	Lipids	LPC	1.87514	up
pme2459	Luteolin-7-O-glucoside (Cynaroside)*	Flavonoids	Flavones	-1.63146	down			pmb0864	LysoPE 14:0	Lipids	LPE	1.86468	up
pme2559	N-Acetyl-L-Aspartic Acid	Amino acids and derivatives	Amino acids and derivatives	-12.3855	down			Lmhp010514	LysoPE 20:2(2n isomer)	Lipids	LPE	1.84011	up
MWSmce190	(2S,3R,4S)-4-Hydroxyisoleucine	Amino acids and derivatives	Amino acids and derivatives	-10.493	down			Lmhp112042	1-Linoleoylglycerol	Lipids	Glycerol ester	1.81757	up
pme2563	γ-Glu-Cys	Amino acids and derivatives	Amino acids and derivatives	-1.80968	down			pmb0862	LysoPC 12:0	Lipids	LPC	1.77999	up
mws0230	L-Threonine	Amino acids and derivatives	Amino acids and derivatives	-1.2612	down			Lmhp010190	LysoPC 18:1(2n isomer)	Lipids	LPC	1.70562	up
mws0124	N-(3-Indolylacetyl)-L-alanine	Amino acids and derivatives	Amino acids and derivatives	-1.23663	down			pmb2260	LysoPC 15:1	Lipids	LPC	1.63726	up
Zmdn001564	γ-Glutamylphenylalanine	Amino acids and derivatives	Amino acids and derivatives	-1.03172	down			pmb0296	1-Oleoyl-Sn-Glycerol	Lipids	Glycerol ester	1.60288	up
MWSmce521	Dobutamine	Alkaloids	Phenolamine	-1.0573	down			MWSslk133	1,14-Tetradecanedioic Acid	Lipids	Free fatty acids	1.58827	up
pme2268	Trigonelline	Alkaloids	Pyridine alkaloids	-1.02837	down			Zmyn005384	2R-Hydroxyoctadecanoic Acid	Lipids	Free fatty acids	1.46412	up
								Lmhp007840	LysoPC 19:2	Lipids	LPC	1.46226	up
								Lmhp007598	LysoPC 19:2(2n isomer)	Lipids	LPC	1.46226	up
								Lmbn005487	12,13-DHOME; (9Z)-12,13-Dihydroxyoctadec-9-enoic acid	Lipids	Free fatty acids	1.37006	up
								Hmyn007087	LysoPI 16:0	Lipids	Glycerol ester	1.3521	up
								mws1488	Palmitic acid	Lipids	Free fatty acids	1.32436	up
								pmp001273	LysoPC 18:2	Lipids	LPC	1.31534	up
								mws0359	Pentadecanoic Acid	Lipids	Free fatty acids	1.31075	up
								pmp001251	LysoPC 18:2(2n isomer)	Lipids	LPC	1.27059	up
								pmf0293	1-Octadecanol	Lipids	Free fatty acids	1.06071	up
								pmf0297	1-Eicosanol	Lipids	Free fatty acids	1.00472	up
								MWS20152	Syringaresinol	Lignans and Coumarins	Lignans	7.34939	up
								Lmdn004267	Epipinoresinol*	Lignans and Coumarins	Lignans	2.20905	up
								mws0097	Pinoresinol*	Lignans and Coumarins	Lignans	2.0418	up
								MWSmce439	3,4-Dihydrocoumarin	Lignans and Coumarins	Coumarins	1.37685	up
								HJAP135	Pinocembrin-7-O-(6''-O-malonyl)glucoside	Flavonoids	Flavanones	10.2352	up
								Hmcp001858	Kaempferol-3-O-arabinoside-7-O-rhamnoside	Flavonoids	Flavonols	9.80637	up
								mws0046	Naringenin-7-O-Neohesperidoside(Naringin)	Flavonoids	Flavanones	9.53051	up
								HJN079	Pinocembrin-7-O-rutinoside*	Flavonoids	Flavanones	8.12639	up
								Zmmp009258	Naringenin-4',7-dimethyl ether	Flavonoids	Flavanones	6.60807	up
								Lmzn001875	Naringenin-7-O-Rutinoside-4'-O-glucoside	Flavonoids	Flavanones	6.35452	up
								Lmqn009304	Eucalyptin (5-Hydroxy-7,4'-dimethoxy-6,8-dimethylflavone)	Flavonoids	Flavanones	3.78022	up
								MWSHY0124	Pinocembrin (Dihydrochrysin)	Flavonoids	Flavanones	3.18948	up
								mws1094	Aromadendrin (Dihydrokaempferol)	Flavonoids	Flavanonols	2.49929	up
								Lmpn007255	Patuletin (Quercetagetin-6-methyl ether)	Flavonoids	Flavonols	2.37738	up
								Lmmp002560	Quercetin-3-O-(2''-O-glucosyl)glucuronide	Flavonoids	Flavonols	2.08984	up
								MWSHY0048	Dihydromyricetin (Ampelopsin)	Flavonoids	Flavanonols	1.92548	up
								Lmsp003161	Kaempferol-3-O-sophoroside-7-O-rhamnoside*	Flavonoids	Flavonols	1.37784	up
								Lmyp006951	5,8,4'-Trihydroxy-6,7-dimethoxyflavone	Flavonoids	Flavones	1.30512	up
								Hmcp003223	Limocitrin (5,7,4'-trihydroxy-8,3'-dimethoxyflavone)	Flavonoids	Flavonols	1.30351	up
								mws0058	Diosmetin (5,7,3'-Trihydroxy-4'-methoxyflavone)	Flavonoids	Flavones	1.26796	up
								MWS20151	Apigenin; 4',5,7-Trihydroxyflavone	Flavonoids	Flavones	1.25126	up
								MWSHY0169	4',5,7-Trihydroxy-3',6-dimethoxyflavone (Jaceosidin)	Flavonoids	Flavones	1.24499	up
								pmp000001	Hispidulin (5,7,4'-Trihydroxy-6-methoxyflavone)	Flavonoids	Flavones	1.22442	up
								Zmap009745	Ayanin (3',5-Dihydroxy-3,4',7-Trimethoxyflavone)	Flavonoids	Flavones	1.19039	up
								Zmhp003514	6,7,8-Tetrahydroxy-5-methoxyflavone	Flavonoids	Flavones	1.17689	up
								Lmxn007955	Sudachitin	Flavonoids	Flavones	1.15147	up
								mws1002	Syringetin	Flavonoids	Flavonols	1.14324	up
								MWSHY0054	Eupatorin; 3',5-Dihydroxy-4',6,7-Trimethoxyflavone*	Flavonoids	Flavones	1.13671	up
								Lmsp008392	4',5-Dihydroxy-3',5'-dimethoxyflavone	Flavonoids	Flavones	1.13002	up
								mws0038	Kumatakenin	Flavonoids	Flavonols	1.12935	up
								Hmgp004006	Ombuin (4',7-Dimethoxy-3,3',5-Trihydroxyflavone)	Flavonoids	Flavonols	1.09109	up
								Lmyn006227	Galangin (3,5,7-Trihydroxyflavone)	Flavonoids	Flavones	1.07685	up
								MWSHY0089	5,4'-Dihydroxy-7-methoxyflavanone (Sakuranetin)	Flavonoids	Flavanones	1.02708	up
								HJN104	Dihydromyricetin-3-O-glucoside	Flavonoids	Flavanonols	1.00703	up
								mws1474	5,7-Dihydroxy-3',4',5'-trimethoxyflavone	Flavonoids	Flavones	1.00447	up
								pme0181	3-Methyl-L-Histidine	Amino acids and derivatives	Amino acids and derivatives	12.2257	up
								pmb2591	N-Acetyl-L-Tryptophan	Amino acids and derivatives	Amino acids and derivatives	3.49195	up
								pme2074	Jasmonoyl-L-Isoleucine	Amino acids and derivatives	Amino acids and derivatives	3.15375	up
								Lmhp001670	L-Valyl-L-Leucine	Amino acids and derivatives	Amino acids and derivatives	2.67076	up
								mws0520	N-Acetyl-L-tyrosine	Amino acids and derivatives	Amino acids and derivatives	2.40843	up
								Zmdp001857	γ-Glutamyltyrosine	Amino acids and derivatives	Amino acids and derivatives	2.11921	up
								pme0253	N-Acetyl-L-leucine	Amino acids and derivatives	Amino acids and derivatives	2.04568	up
								mws4176	L-Alanyl-L-Phenylalanine	Amino acids and derivatives	Amino acids and derivatives	1.86463	up
								pme1286	S-(5'-Adenosy)-L-homocysteine	Amino acids and derivatives	Amino acids and derivatives	1.77869	up
								mws5041	L-Glycyl-L-isoleucine*	Amino acids and derivatives	Amino acids and derivatives	1.66673	up
								pme3033	N,N-Dimethylglycine	Amino acids and derivatives	Amino acids and derivatives	1.59855	up
								mws0736	N-Glycyl-L-leucine*	Amino acids and derivatives	Amino acids and derivatives	1.47862	up
								MWSslk140	N-Acetyl-L-Methionine	Amino acids and derivatives	Amino acids and derivatives	1.38804	up
								Lmhp002031	L-Leucyl-L-Leucine	Amino acids and derivatives	Amino acids and derivatives	1.38497	up
								Lmhp002001	L-Valyl-L-Phenylalanine	Amino acids and derivatives	Amino acids and derivatives	1.11982	up
								mws0250	L-Tyrosine	Amino acids and derivatives	Amino acids and derivatives	1.0145	up
								MWStz070	N-(2-Hydroxy-4-methoxyphenyl)acetamide	Alkaloids	Phenolamine	1.0683	up
								HJKP000649	N-benzylformamide	Alkaloids	Alkaloids	1.02569	up
								Lmsn010896	Pinfaensic acid	Terpenoids	Triterpene	-1.90257	down
								Hmqn002738	Sanguiin H11	Tannins	Tannin	-1.21115	down
								pmn001523	Trigallic acid	Phenolic acids	Phenolic acids	-12.2589	down
								Cmsn001563	1,7-Di-O-galloyl-D-sedoheptulose	Phenolic acids	Phenolic acids	-10.9797	down
								Zmhn001883	Vanillic acid-4-O-glucoside	Phenolic acids	Phenolic acids	-10.4357	down
								MWSHY0042	Syringaldehyde; 4-Hydroxy-3,5-Dimethoxybenzaldehyde	Phenolic acids	Phenolic acids	-2.58513	down
								Lmsn000363	Raspberryketone glucoside	Phenolic acids	Phenolic acids	-1.7922	down
								Hmbn002692	6'-O-Feruloyl-D-sucrose	Phenolic acids	Phenolic acids	-1.40549	down
								HJN093	2-O-Salicyl-6-O-Galloyl-D-Glucose	Phenolic acids	Phenolic acids	-1.38012	down
								HJN003	1-O-Sinapoyl-D-glucose	Phenolic acids	Phenolic acids	-1.24865	down
								Lmbn001930	2-Hydroxybenzaldehyde (Salicylaldehyde)	Phenolic acids	Phenolic acids	-1.10336	down
								Xmbp001692	2,4,6-Trihydroxybenzoic acid	Phenolic acids	Phenolic acids	-1.03447	down
								mws1589	D-Panose*	Others	Saccharides and Alcohols	-14.0296	down
								pme2125	Raffinose*	Others	Saccharides and Alcohols	-14.0296	down
								pme3705	D-Glucoronic acid*	Others	Saccharides and Alcohols	-2.05637	down
								mws0866	D-Glucose 6-phosphate*	Others	Saccharides and Alcohols	-1.9132	down
								mws1090	Glucose-1-phosphate*	Others	Saccharides and Alcohols	-1.87867	down
								MWS2442	D-Fructose 6-Phosphate*	Others	Saccharides and Alcohols	-1.76646	down
								mws1189	D-Galacturonic acid*	Others	Saccharides and Alcohols	-1.70833	down
								pme3311	D-Fructose-1,6-biphosphate	Others	Saccharides and Alcohols	-1.69933	down
								Zmdp000376	4-Guanidinobutanal	Others	Others	-1.53936	down
								pma1751	N-(beta-D-Glucosyl)nicotinate	Others	Vitamin	-1.47901	down
								MA10039492	Dehydroascorbic acid	Others	Vitamin	-1.37466	down
								MA10039641	Lactobiose*	Others	Saccharides and Alcohols	-1.33834	down
								mws1089	Sucrose-6-phosphate	Others	Saccharides and Alcohols	-1.30057	down
								mws2523	Trehalose 6-phosphate	Others	Saccharides and Alcohols	-1.11718	down
								Lmsn000381	D-Maltose*	Others	Saccharides and Alcohols	-1.11561	down
								pma6455	Ribulose-5-phosphate	Others	Saccharides and Alcohols	-1.05065	down
								MWS4414	trans-2-Butene-1,4-dicarboxylic Acid	Organic acids	Organic acids	-15.7553	down
								mws2124	2-Phosphoglycolate	Organic acids	Organic acids	-12.0375	down
								pme0120	5-Aminovaleric acid	Organic acids	Organic acids	-11.2975	down
								pme0275	4-Oxopentanoic Acid	Organic acids	Organic acids	-10.575	down
								mws2125	Phosphoenolpyruvate	Organic acids	Organic acids	-2.48619	down
								mws0277	Quinic Acid	Organic acids	Organic acids	-2.00672	down
								MWS1882	Iminodiacetic acid	Organic acids	Organic acids	-1.8837	down
								pme2589	2-Oxoadipic acid	Organic acids	Organic acids	-1.67289	down
								mws0281	Citric Acid	Organic acids	Organic acids	-1.63256	down
								Lmgn000188	D-Lactic Acid	Organic acids	Organic acids	-1.55597	down
								Lmbn001754	3-Isopropylmalic Acid*	Organic acids	Organic acids	-1.46383	down
								Zmgn001448	2-Propylmalic Acid*	Organic acids	Organic acids	-1.46383	down
								Zmgn000217	Methylenesuccinic acid	Organic acids	Organic acids	-1.4436	down
								pmb3101	2-Isopropylmalic Acid*	Organic acids	Organic acids	-1.36044	down
								pmb2657	Argininosuccinic acid	Organic acids	Organic acids	-1.23666	down
								Lmgn000160	3-Ureidopropionic Acid	Organic acids	Organic acids	-1.19664	down
								MWS1837	TranexamicAcid	Organic acids	Organic acids	-1.1394	down
								pmb2922	Uridine 5'-diphospho-D-glucose	Nucleotides and derivatives	Nucleotides and derivatives	-2.47485	down
								pme1119	Inosine	Nucleotides and derivatives	Nucleotides and derivatives	-2.23969	down
								mws0874	3'-Adenylic Acid	Nucleotides and derivatives	Nucleotides and derivatives	-1.84904	down
								Zmfn000481	Uridine-5'-Diphosphate-D-Xylose	Nucleotides and derivatives	Nucleotides and derivatives	-1.7765	down
								pme2117	Adenosine 5'-diphosphate	Nucleotides and derivatives	Nucleotides and derivatives	-1.23343	down
								pmb0981	Adenosine 5'-monophosphate	Nucleotides and derivatives	Nucleotides and derivatives	-1.02447	down
								Lmhp010162	LysoPE 17:0	Lipids	LPE	-11.2226	down
								YC512117	Stearidonic acid	Lipids	Free fatty acids	-10.0516	down
								Lmbn001162	Esculetin-7-O-glucoside	Lignans and Coumarins	Coumarins	-13.8931	down
								pmp001110	Apigenin-6-C-xyloside-8-C-arabinoside	Flavonoids	Flavonoid carbonoside	-11.1299	down
								Lmdp003110	2,6,7,4'-Tetrahydroxyisoflavanone	Flavonoids	Dihydroisoflavones	-11.0568	down
								Lmsn006753	Phloretin-4'-O-(6''-p-Coumaroyl)glucoside	Flavonoids	Chalcones	-10.3598	down
								Zmsp007375	3,5,7,3'4'-Pentamethoxyflavone*	Flavonoids	Flavones	-10.1905	down
								Lmcp007155	3',4',5',5,7-Pentamethoxyflavone	Flavonoids	Flavones	-10.1905	down
								pmp001161	5-Hydroxyauranetin	Flavonoids	Flavonols	-8.22191	down
								MWSHY0128	5,7,8,4'-Tetramethoxyflavone	Flavonoids	Flavones	-3.67013	down
								MWSHY0018	Nobiletin (5,6,7,8,3',4'-Hexamethoxyflavone)	Flavonoids	Flavones	-2.81515	down
								MWSHY0101	5-Hydroxy-6,7,8,3',4'-pentamethoxyflavone	Flavonoids	Flavones	-2.34077	down
								mws1313	Sinensetin (5,6,7,3',4'-pentamethoxyflavone)*	Flavonoids	Flavones	-2.13187	down
								pme1540	Isorhamnetin-3-O-neohesperidoside	Flavonoids	Flavonols	-1.76277	down
								Hmcp005575	Quercetin-5,4'-di-O-glucoside	Flavonoids	Flavonols	-1.57569	down
								MWSHY0027	Tangeretin (4',5,6,7,8-Pentamethoxyflavone)	Flavonoids	Flavones	-1.52774	down
								Hmcp004055	Quercetin-5,7,4'-tri-O-glucoside	Flavonoids	Flavonols	-1.00471	down
								mws0230	L-Threonine	Amino acids and derivatives	Amino acids and derivatives	-17.1946	down
								Zmdp002216	L-γ-Glutamyl-L-leucine	Amino acids and derivatives	Amino acids and derivatives	-15.3513	down
								mws0224	DL-Methionine	Amino acids and derivatives	Amino acids and derivatives	-15.0721	down
								pmb0464	L-Aspartic acid-O-diglucoside	Amino acids and derivatives	Amino acids and derivatives	-3.48251	down
								mws0193	L-Homocitrulline	Amino acids and derivatives	Amino acids and derivatives	-2.55445	down
								mws0219	L-Aspartic Acid	Amino acids and derivatives	Amino acids and derivatives	-2.14318	down
								pme0122	N6-Acetyl-L-lysine	Amino acids and derivatives	Amino acids and derivatives	-1.7338	down
								mws0582	S-(Methyl)glutathione	Amino acids and derivatives	Amino acids and derivatives	-1.52325	down
								Zmdp001663	γ-glutamylmethionine	Amino acids and derivatives	Amino acids and derivatives	-1.50533	down
								Zmzn000113	L-threo-3-Methylaspartate	Amino acids and derivatives	Amino acids and derivatives	-1.41644	down
								mws0124	N-(3-Indolylacetyl)-L-alanine	Amino acids and derivatives	Amino acids and derivatives	-1.39318	down
								Hmsp000364	L-Cyclopentylglycine	Amino acids and derivatives	Amino acids and derivatives	-1.27178	down
								pme2914	3-Hydroxy-3-methylpentane-1,5-dioic acid	Amino acids and derivatives	Amino acids and derivatives	-1.22487	down
								Zmjp000182	N-Monomethyl-L-arginine	Amino acids and derivatives	Amino acids and derivatives	-1.19607	down
								Zmdp000292	Arginine methyl ester	Amino acids and derivatives	Amino acids and derivatives	-1.1518	down
								mws0256	L-Valine	Amino acids and derivatives	Amino acids and derivatives	-1.11566	down
								pmb0962	L-Lysine-Butanoic Acid	Amino acids and derivatives	Amino acids and derivatives	-1.07679	down
								MWSmce548	Betaine	Alkaloids	Alkaloids	-1.61407	down
								pme2268	Trigonelline	Alkaloids	Pyridine alkaloids	-1.06396	down

## Sheet: DAMs in JDG VS DMS
DAMs in JDG vs DMS under control conditions								DAMs in JDG vs DMS under salt treatment
Index	Compounds	Class I	Class II	Log2FC	Type			Index	Compounds	Class I	Class II	Log2FC	Type
pmp000263	Sanguisorbigenin	Terpenoids	Triterpene	12.8986	up			mws1429	Vomifoliol	Terpenoids	Monoterpenoids	2.71217	up
Lmsn006839	2α,3β,19α,23,24-Pentahydroxyolean-12-en-28-oic acid-28-O-glucoside	Terpenoids	Triterpene Saponin	3.01289	up			Lmsn006839	2α,3β,19α,23,24-Pentahydroxyolean-12-en-28-oic acid-28-O-glucoside	Terpenoids	Triterpene Saponin	2.38512	up
mws1429	Vomifoliol	Terpenoids	Monoterpenoids	2.69888	up			Lmsn012480	Fupenzic acid	Terpenoids	Triterpene	2.20324	up
MWSmce560	23-Hydroxybetulinic acid	Terpenoids	Triterpene	2.21463	up			pmp000263	Sanguisorbigenin	Terpenoids	Triterpene	1.26722	up
Lmsn012480	Fupenzic acid	Terpenoids	Triterpene	1.82244	up			Lmsp010222	Rubuminatus A	Terpenoids	Triterpene	1.02208	up
Lmsn010896	Pinfaensic acid	Terpenoids	Triterpene	1.81602	up			Zmxn004201	Rosamultin	Terpenoids	Triterpene Saponin	1.00311	up
Lmsp010222	Rubuminatus A	Terpenoids	Triterpene	1.23606	up			pmn001636	Chebuloyl neochebuloylgalloylglucose	Tannins	Tannin	12.6681	up
MWS20205	Geraniin	Tannins	Tannin	14.4705	up			pme0432	Procyanidin A2	Tannins	Proanthocyanidins	11.8363	up
pmn001636	Chebuloyl neochebuloylgalloylglucose	Tannins	Tannin	11.9695	up			MWS20205	Geraniin	Tannins	Tannin	5.13982	up
pme0432	Procyanidin A2	Tannins	Proanthocyanidins	11.421	up			Hmqn002738	Sanguiin H11	Tannins	Tannin	4.03938	up
Zmlp005013	3,3'-O-Dimethylellagic Acid	Tannins	Tannin	8.99193	up			pmn001647	Procyanidin C2	Tannins	Proanthocyanidins	4.02418	up
pmn001646	Procyanidin C1	Tannins	Proanthocyanidins	4.13796	up			pmn001646	Procyanidin C1	Tannins	Proanthocyanidins	3.96381	up
pmn001647	Procyanidin C2	Tannins	Proanthocyanidins	3.81026	up			HJN074	Procyanidin A6	Tannins	Proanthocyanidins	3.3919	up
HJN094	Galloylprocyanidin B4	Tannins	Proanthocyanidins	3.58812	up			pmp000275	Gambiriin A1	Tannins	Tannin	3.35774	up
mws0836	Procyanidin B1	Tannins	Proanthocyanidins	3.40229	up			mws0836	Procyanidin B1	Tannins	Proanthocyanidins	3.32141	up
pme0436	Procyanidin B3	Tannins	Proanthocyanidins	3.28397	up			HJN094	Galloylprocyanidin B4	Tannins	Proanthocyanidins	3.25267	up
pmp000275	Gambiriin A1	Tannins	Tannin	3.20598	up			pme0436	Procyanidin B3	Tannins	Proanthocyanidins	3.21642	up
Cmhn002244	Glansrin C	Tannins	Tannin	3.17447	up			MWSHY0171	Procyanidin B2	Tannins	Proanthocyanidins	2.91725	up
HJN074	Procyanidin A6	Tannins	Proanthocyanidins	3.014	up			Cmhn002244	Glansrin C	Tannins	Tannin	2.29328	up
Hmqn002738	Sanguiin H11	Tannins	Tannin	2.79119	up			Hmqn003212	Sanguiin H4	Tannins	Tannin	1.82658	up
MWSHY0171	Procyanidin B2	Tannins	Proanthocyanidins	2.68737	up			Cmhn001369	Casuariin	Tannins	Tannin	1.43977	up
Hmqn003212	Sanguiin H4	Tannins	Tannin	1.66565	up			Hmdn001667	Ellagic acid-4-O-glucoside	Tannins	Tannin	1.28037	up
Cmhn001369	Casuariin	Tannins	Tannin	1.60558	up			pme2246	Ellagic acid	Tannins	Tannin	1.12113	up
Hmdn001667	Ellagic acid-4-O-glucoside	Tannins	Tannin	1.4937	up			Hmsn002948	2-Hydroxyphenol-1-O-glucosyl(6→1)rhamnoside	Phenolic acids	Phenolic acids	15.286	up
pmn001690	3-Hydroxy-4-isopropylbenzylalcohol-3-O-glucoside	Phenolic acids	Phenolic acids	17.6872	up			Cmsn001563	1,7-Di-O-galloyl-D-sedoheptulose	Phenolic acids	Phenolic acids	14.5671	up
pme1439	p-Coumaric acid	Phenolic acids	Phenolic acids	16.5527	up			pmn001523	Trigallic acid	Phenolic acids	Phenolic acids	14.5356	up
Hmsn002948	2-Hydroxyphenol-1-O-glucosyl(6→1)rhamnoside	Phenolic acids	Phenolic acids	15.121	up			Hmhn000927	Phloroglucinol-1-O-β-D-glucopyranoside	Phenolic acids	Phenolic acids	14.4009	up
Hmhn000927	Phloroglucinol-1-O-β-D-glucopyranoside	Phenolic acids	Phenolic acids	14.863	up			MWStz043	3,4-Di-O-caffeoylquinic acid methyl ester	Phenolic acids	Phenolic acids	13.4193	up
Hmbp006861	1,2-O-Diferuloylglycerol*	Phenolic acids	Phenolic acids	14.3438	up			pmn001547	3-Hydroxy-5-Methylphenol-1-O-(6'-Digalloyl)Glucoside	Phenolic acids	Phenolic acids	12.8164	up
MWStz043	3,4-Di-O-caffeoylquinic acid methyl ester	Phenolic acids	Phenolic acids	13.4489	up			MWS1830	Ethylsalicylate	Phenolic acids	Phenolic acids	12.4834	up
pmp000091	1,3-O-Diferuloylglycerol*	Phenolic acids	Phenolic acids	13.0382	up			Zmhn001883	Vanillic acid-4-O-glucoside	Phenolic acids	Phenolic acids	12.0271	up
pmn001547	3-Hydroxy-5-Methylphenol-1-O-(6'-Digalloyl)Glucoside	Phenolic acids	Phenolic acids	12.92	up			pmn001519	Galloyl Methyl gallate	Phenolic acids	Phenolic acids	4.87782	up
MWSmce455	Vanillic acid methyl ester	Phenolic acids	Phenolic acids	11.6184	up			pmp000091	1,3-O-Diferuloylglycerol*	Phenolic acids	Phenolic acids	4.80406	up
MWS1830	Ethylsalicylate	Phenolic acids	Phenolic acids	11.4426	up			Hmbp006861	1,2-O-Diferuloylglycerol*	Phenolic acids	Phenolic acids	4.70902	up
mws2184	Ethyl caffeate	Phenolic acids	Phenolic acids	9.94553	up			Zmhn003297	3-O-Digalloyl quinic acid	Phenolic acids	Phenolic acids	4.32851	up
pmn001537	4-O-Digalloyl-3,5-di-O-galloylquinic acid	Phenolic acids	Phenolic acids	8.83614	up			Lmsn004177	1-O-p-Coumaroyl-3-O-galloyl-4,6-(S)-HHDP-β-D-glucose	Phenolic acids	Phenolic acids	3.70199	up
pmn001519	Galloyl Methyl gallate	Phenolic acids	Phenolic acids	5.08104	up			Lmdn003756	Methyl caffeate	Phenolic acids	Phenolic acids	3.67698	up
Zmhn003297	3-O-Digalloyl quinic acid	Phenolic acids	Phenolic acids	4.52732	up			Lmrn003000	2-Hydroxy-3-phenylpropanoic acid	Phenolic acids	Phenolic acids	3.62178	up
mws0467	3-(4-Hydroxyphenyl)-propionic acid	Phenolic acids	Phenolic acids	4.11985	up			MWSHY0042	Syringaldehyde; 4-Hydroxy-3,5-Dimethoxybenzaldehyde	Phenolic acids	Phenolic acids	3.45837	up
MWSmce501	Protocatechuic Acid Methyl Ester	Phenolic acids	Phenolic acids	4.04886	up			MWSmce501	Protocatechuic Acid Methyl Ester	Phenolic acids	Phenolic acids	3.45779	up
Cmsn001563	1,7-Di-O-galloyl-D-sedoheptulose	Phenolic acids	Phenolic acids	3.80349	up			pmn001690	3-Hydroxy-4-isopropylbenzylalcohol-3-O-glucoside	Phenolic acids	Phenolic acids	3.29678	up
Lmrn003000	2-Hydroxy-3-phenylpropanoic acid	Phenolic acids	Phenolic acids	3.78498	up			mws0467	3-(4-Hydroxyphenyl)-propionic acid	Phenolic acids	Phenolic acids	3.2779	up
pmn001513	Digallic Acid	Phenolic acids	Phenolic acids	3.68409	up			pmn001529	3,4,5-Tri-O-Galloylshikimic acid	Phenolic acids	Phenolic acids	3.02678	up
Lmdn003756	Methyl caffeate	Phenolic acids	Phenolic acids	3.5324	up			mws1500	Ethyl cinnamate	Phenolic acids	Phenolic acids	2.82661	up
MWSslk144	p-Coumaric acid ethyl ester	Phenolic acids	Phenolic acids	3.506	up			MWSslk144	p-Coumaric acid ethyl ester	Phenolic acids	Phenolic acids	2.65442	up
pmn001529	3,4,5-Tri-O-Galloylshikimic acid	Phenolic acids	Phenolic acids	3.3668	up			Lmtn002324	Benzyl-(2''-O-glucosyl)glucoside*	Phenolic acids	Phenolic acids	2.59673	up
Lmtn002324	Benzyl-(2''-O-glucosyl)glucoside*	Phenolic acids	Phenolic acids	3.20655	up			pmn001525	3,5-Digalloylshikimic acid	Phenolic acids	Phenolic acids	2.52168	up
Lmsn004177	1-O-p-Coumaroyl-3-O-galloyl-4,6-(S)-HHDP-β-D-glucose	Phenolic acids	Phenolic acids	3.15794	up			Lmtn002565	1-O-Vanilloyl-D-Glucose	Phenolic acids	Phenolic acids	2.49454	up
mws1500	Ethyl cinnamate	Phenolic acids	Phenolic acids	3.09855	up			Lmsn003409	1-O-Galloyl-6-O-p-Coumaroyl-β-D-glucose*	Phenolic acids	Phenolic acids	2.44463	up
pmn001523	Trigallic acid	Phenolic acids	Phenolic acids	3.06241	up			Lmsn003582	1-O-Galloyl-4-O-p-Coumaroyl-β-D-glucose*	Phenolic acids	Phenolic acids	2.37678	up
mws0853	Sinapyl alcohol	Phenolic acids	Phenolic acids	2.97864	up			pmb3061	5-O-p-Coumaroylquinic acid O-glucoside	Phenolic acids	Phenolic acids	2.37505	up
pmn001525	3,5-Digalloylshikimic acid	Phenolic acids	Phenolic acids	2.71217	up			pmn001513	Digallic Acid	Phenolic acids	Phenolic acids	2.30313	up
pmb3061	5-O-p-Coumaroylquinic acid O-glucoside	Phenolic acids	Phenolic acids	2.6952	up			Lmmn003663	5-Glucosyloxy-2-Hydroxybenzoic acid methyl ester	Phenolic acids	Phenolic acids	2.27139	up
Lmtn002565	1-O-Vanilloyl-D-Glucose	Phenolic acids	Phenolic acids	2.6879	up			Lmsn005754	1-O-Galloyl-2-O-Cinnamoyl-β-D-glucose*	Phenolic acids	Phenolic acids	2.24907	up
Lmmn003663	5-Glucosyloxy-2-Hydroxybenzoic acid methyl ester	Phenolic acids	Phenolic acids	2.5741	up			pmb0108	Feruloyl syringic acid	Phenolic acids	Phenolic acids	2.16218	up
Lmsn003582	1-O-Galloyl-4-O-p-Coumaroyl-β-D-glucose*	Phenolic acids	Phenolic acids	2.47104	up			Lmyn003835	4-(3,4,5-Trihydroxybenzoxy)benzoic acid	Phenolic acids	Phenolic acids	2.10776	up
Lmsn003409	1-O-Galloyl-6-O-p-Coumaroyl-β-D-glucose*	Phenolic acids	Phenolic acids	2.45292	up			pmn001516	5-Galloylshikimic acid*	Phenolic acids	Phenolic acids	2.07923	up
pmb0108	Feruloyl syringic acid	Phenolic acids	Phenolic acids	2.41707	up			Lmsn003023	1,3,6-Tri-O-galloyl-β-D-glucose*	Phenolic acids	Phenolic acids	2.07738	up
pmn001622	1-O-Galloyl-4,6-hexahydroxydiphenoyl-D-glucose	Phenolic acids	Phenolic acids	2.37796	up			pmn001622	1-O-Galloyl-4,6-hexahydroxydiphenoyl-D-glucose	Phenolic acids	Phenolic acids	2.04243	up
mws2120	Brevifolin carboxylic acid	Phenolic acids	Phenolic acids	2.36337	up			Lmyn003028	Benzyl-β-gentiobioside*	Phenolic acids	Phenolic acids	2.04237	up
Lmsn005754	1-O-Galloyl-2-O-Cinnamoyl-β-D-glucose*	Phenolic acids	Phenolic acids	2.23941	up			Lmsp004450	Dehydrodiconiferyl alcohol	Phenolic acids	Phenolic acids	2.02771	up
pmn001628	4,6-(S)-Hexahydroxydiphenoyl-D-glucose*	Phenolic acids	Phenolic acids	2.22271	up			Lmdp003146	Rhododendrol	Phenolic acids	Phenolic acids	1.98576	up
Lmyn003835	4-(3,4,5-Trihydroxybenzoxy)benzoic acid	Phenolic acids	Phenolic acids	2.20676	up			Lmdn004974	Syringalide A	Phenolic acids	Phenolic acids	1.93257	up
pmn001515	3-Galloylshikimic acid*	Phenolic acids	Phenolic acids	2.1794	up			HJN093	2-O-Salicyl-6-O-Galloyl-D-Glucose	Phenolic acids	Phenolic acids	1.9151	up
Lmdn004974	Syringalide A	Phenolic acids	Phenolic acids	2.09562	up			pmn001515	3-Galloylshikimic acid*	Phenolic acids	Phenolic acids	1.88382	up
pmn001516	5-Galloylshikimic acid*	Phenolic acids	Phenolic acids	2.09461	up			Cmsn000894	7-O-Galloyl-D-sedoheptulose	Phenolic acids	Phenolic acids	1.77153	up
Lmyn003028	Benzyl-β-gentiobioside*	Phenolic acids	Phenolic acids	2.04359	up			pmb3064	3-O-p-Coumaroylquinic acid-O-glucoside	Phenolic acids	Phenolic acids	1.75316	up
MWSslk083	4-Hydroxy-3,5-dimethoxybenzyl alcohol	Phenolic acids	Phenolic acids	1.99094	up			mws2120	Brevifolin carboxylic acid	Phenolic acids	Phenolic acids	1.70709	up
pmb3064	3-O-p-Coumaroylquinic acid-O-glucoside	Phenolic acids	Phenolic acids	1.97528	up			MWSslk083	4-Hydroxy-3,5-dimethoxybenzyl alcohol	Phenolic acids	Phenolic acids	1.61338	up
Cmsn000894	7-O-Galloyl-D-sedoheptulose	Phenolic acids	Phenolic acids	1.956	up			pme0309	3-O-Methylgallic Acid*	Phenolic acids	Phenolic acids	1.5703	up
pme0309	3-O-Methylgallic Acid*	Phenolic acids	Phenolic acids	1.94083	up			pmn001628	4,6-(S)-Hexahydroxydiphenoyl-D-glucose*	Phenolic acids	Phenolic acids	1.41155	up
Lmbn004790	Methyl 3-(3-hydroxy-4-methoxyphenyl)propanoate	Phenolic acids	Phenolic acids	1.90034	up			Lmqp008175	Methyl Cinnamate	Phenolic acids	Phenolic acids	1.34689	up
Lmdp003146	Rhododendrol	Phenolic acids	Phenolic acids	1.89351	up			pmn001695	Trihydroxycinnamoylquinic acid	Phenolic acids	Phenolic acids	1.33901	up
Lmsn003023	1,3,6-Tri-O-galloyl-β-D-glucose*	Phenolic acids	Phenolic acids	1.84866	up			Lmsn004321	1-O-Caffeoyl-3-O-galloyl-β-D-glucose	Phenolic acids	Phenolic acids	1.30368	up
MWSmce308	Gallic Acid Ethyl Ester; Ethyl gallate	Phenolic acids	Phenolic acids	1.83181	up			Zmbn006408	1-O-p-Hydroxycinnamoyl-3-O-caffeoylglycerol	Phenolic acids	Phenolic acids	1.28729	up
Lmfn001062	2,4,6-Tri-O-galloyl-D-glucose*	Phenolic acids	Phenolic acids	1.58885	up			Lmbn004790	Methyl 3-(3-hydroxy-4-methoxyphenyl)propanoate	Phenolic acids	Phenolic acids	1.22806	up
Lmsn000842	4,6-(S)-Hexahydroxydiphenoyl-β-D-glucose*	Phenolic acids	Phenolic acids	1.54821	up			Lmsn000842	4,6-(S)-Hexahydroxydiphenoyl-β-D-glucose*	Phenolic acids	Phenolic acids	1.22418	up
MWSmce230	Methyl gallate*	Phenolic acids	Phenolic acids	1.39307	up			mws2367	Salidroside	Phenolic acids	Phenolic acids	1.16996	up
MWSmce284	3,4-Dimethoxyphenol	Phenolic acids	Phenolic acids	1.33074	up			mws1195	p-Coumaric acid methyl ester	Phenolic acids	Phenolic acids	1.10987	up
Zmbn006408	1-O-p-Hydroxycinnamoyl-3-O-caffeoylglycerol	Phenolic acids	Phenolic acids	1.29678	up			MWSmce284	3,4-Dimethoxyphenol	Phenolic acids	Phenolic acids	1.08728	up
pmn001695	Trihydroxycinnamoylquinic acid	Phenolic acids	Phenolic acids	1.24692	up			Lmfn001062	2,4,6-Tri-O-galloyl-D-glucose*	Phenolic acids	Phenolic acids	1.05341	up
Hmlp001270	2,3-Di-O-Galloyl-β-D-glucose	Phenolic acids	Phenolic acids	1.17391	up			Lmsn006346	1,6-Di-O-galloyl-3-O-Cinnamoyl-β-D-glucose	Phenolic acids	Phenolic acids	1.04006	up
pmb3142	Salicylic acid-2-O-glucoside	Phenolic acids	Phenolic acids	1.16423	up			Hmsn002598	Salirepin	Phenolic acids	Phenolic acids	1.0148	up
Lmsn006346	1,6-Di-O-galloyl-3-O-Cinnamoyl-β-D-glucose	Phenolic acids	Phenolic acids	1.16179	up			MWSmce230	Methyl gallate*	Phenolic acids	Phenolic acids	1.00803	up
MWSCX018	isoamericanin A	Phenolic acids	Phenolic acids	1.14863	up			mws1589	D-Panose*	Others	Saccharides and Alcohols	12.6077	up
Lmrn001951	(S)-2-Hydroxy-3-(4-Hydroxyphenyl)Propanoic Acid	Phenolic acids	Phenolic acids	1.13524	up			pme2125	Raffinose*	Others	Saccharides and Alcohols	12.6077	up
Hmtn001288	Methyl 2,4-dihydroxyphenylacetate	Phenolic acids	Phenolic acids	1.12431	up			Lmsn003367	3,5,9-Trihydroxy-7,8-dihydrocyclopenta[g]chromene-2,6-dione	Others	Others	3.3456	up
Lmsn004321	1-O-Caffeoyl-3-O-galloyl-β-D-glucose	Phenolic acids	Phenolic acids	1.1204	up			pmf0256	3-Methyl-1-pentanol	Others	Saccharides and Alcohols	3.21704	up
Lmsp004450	Dehydrodiconiferyl alcohol	Phenolic acids	Phenolic acids	1.07133	up			pme3311	D-Fructose-1,6-biphosphate	Others	Saccharides and Alcohols	2.66103	up
pmn001548	2-O-Trigalloyl-glucose-glucose	Phenolic acids	Phenolic acids	1.03482	up			Zmyn000083	D-Glucose 1,6-bisphosphate	Others	Saccharides and Alcohols	2.41726	up
mws2367	Salidroside	Phenolic acids	Phenolic acids	1.0277	up			pma1751	N-(beta-D-Glucosyl)nicotinate	Others	Vitamin	2.37113	up
Lmbp010207	6-Methoxy-2-(4-methoxyphenethyl)-4H-chromen-4-one	Others	Others	10.3768	up			MWS20159	Phenyl-β-D-glucopyranoside	Others	Others	1.85888	up
pme0500	D-Melezitose*	Others	Saccharides and Alcohols	9.80908	up			pme2165	Orotic acid (Vitamin B13)	Others	Vitamin	1.77367	up
Hmsp003093	3,7-Dihydroxychromen-4-one	Others	Others	9.75776	up			pme0519	D-Sucrose*	Others	Saccharides and Alcohols	1.67184	up
pmf0256	3-Methyl-1-pentanol	Others	Saccharides and Alcohols	3.29222	up			mws0866	D-Glucose 6-phosphate*	Others	Saccharides and Alcohols	1.57565	up
Lmsn003367	3,5,9-Trihydroxy-7,8-dihydrocyclopenta[g]chromene-2,6-dione	Others	Others	3.15595	up			mws1090	Glucose-1-phosphate*	Others	Saccharides and Alcohols	1.5318	up
mws0854	Rhamnose	Others	Saccharides and Alcohols	1.75163	up			MWS2442	D-Fructose 6-Phosphate*	Others	Saccharides and Alcohols	1.50876	up
pmb0786	D-Glucosamine	Others	Saccharides and Alcohols	1.69061	up			mws1089	Sucrose-6-phosphate	Others	Saccharides and Alcohols	1.37449	up
MWS20159	Phenyl-β-D-glucopyranoside	Others	Others	1.66808	up			Zmzn000078	Dihydroxyacetone phosphate	Others	Saccharides and Alcohols	1.2822	up
Zmyn000083	D-Glucose 1,6-bisphosphate	Others	Saccharides and Alcohols	1.46438	up			MA10039641	Lactobiose*	Others	Saccharides and Alcohols	1.23099	up
pme2165	Orotic acid (Vitamin B13)	Others	Vitamin	1.25567	up			pme2287	Thiamine pyrophosphate	Others	Vitamin	1.15107	up
mws0236	2-Aminoethanesulfonic acid	Organic acids	Organic acids	14.9114	up			mws0236	2-Aminoethanesulfonic acid	Organic acids	Organic acids	14.7301	up
pme2380	α-Ketoglutaric acid	Organic acids	Organic acids	7.20659	up			MWS4414	trans-2-Butene-1,4-dicarboxylic Acid	Organic acids	Organic acids	14.6938	up
MWS0274	DL-3-Phenyllactic acid	Organic acids	Organic acids	4.10361	up			pme0275	4-Oxopentanoic Acid	Organic acids	Organic acids	11.8559	up
MWS5238	4-Phenylbutyric acid	Organic acids	Organic acids	3.85586	up			pme0120	5-Aminovaleric acid	Organic acids	Organic acids	11.4662	up
Zmgn000216	2-Hydroxyethylphosphonic acid	Organic acids	Organic acids	2.14993	up			pme2380	α-Ketoglutaric acid	Organic acids	Organic acids	5.65461	up
MWS5136	Mono-Methyl Glutarate	Organic acids	Organic acids	2.05195	up			MWS0274	DL-3-Phenyllactic acid	Organic acids	Organic acids	3.49082	up
mws0208	Adipic Acid	Organic acids	Organic acids	2.03895	up			Zmgn000216	2-Hydroxyethylphosphonic acid	Organic acids	Organic acids	2.38271	up
Lmgn000224	2-Methyl-3-oxosuccinic acid	Organic acids	Organic acids	1.92584	up			mws2125	Phosphoenolpyruvate	Organic acids	Organic acids	2.06188	up
Lmbn001609	2-Acetyl-2-Hydroxybutanoic Acid	Organic acids	Organic acids	1.90268	up			pme2589	2-Oxoadipic acid	Organic acids	Organic acids	1.39298	up
mws0192	Succinic acid*	Organic acids	Organic acids	1.89501	up			mws0470	Methylmalonic acid*	Organic acids	Organic acids	1.37091	up
Lmbn001676	3-Hydroxy-3-Methyl-2-Oxopentanoic Acid	Organic acids	Organic acids	1.85571	up			pme3186	DL-Glyceraldehyde-3-phosphate	Organic acids	Organic acids	1.31318	up
pme0275	4-Oxopentanoic Acid	Organic acids	Organic acids	1.8178	up			pme3096	Aminomalonic acid	Organic acids	Organic acids	1.2069	up
mws0242	Suberic Acid	Organic acids	Organic acids	1.66113	up			mws0192	Succinic acid*	Organic acids	Organic acids	1.1785	up
mws0972	6-Hydroxyhexanoic acid	Organic acids	Organic acids	1.63988	up			mws0972	6-Hydroxyhexanoic acid	Organic acids	Organic acids	1.15021	up
Lmqp000873	Succinic anhydride	Organic acids	Organic acids	1.61155	up			Lmgn000224	2-Methyl-3-oxosuccinic acid	Organic acids	Organic acids	1.06487	up
mws0470	Methylmalonic acid*	Organic acids	Organic acids	1.48507	up			MWSmce668	ATP; Adenosine 5'-Triphosphate	Nucleotides and derivatives	Nucleotides and derivatives	10.5988	up
pme3096	Aminomalonic acid	Organic acids	Organic acids	1.38462	up			pme2776	2'-Deoxyinosine	Nucleotides and derivatives	Nucleotides and derivatives	2.87756	up
Lmbn001467	5-Acetamidopentanoic Acid	Organic acids	Organic acids	1.36038	up			pme2060	N6-Isopentenyladenine	Nucleotides and derivatives	Nucleotides and derivatives	2.03225	up
mws0159	Phenylpyruvic acid	Organic acids	Organic acids	1.16231	up			pme3961	2'-Deoxyadenosine	Nucleotides and derivatives	Nucleotides and derivatives	1.79923	up
mws0572	5-Methylcytosine	Nucleotides and derivatives	Nucleotides and derivatives	12.2235	up			mws0863	2-Deoxyribose-5'-phosphate	Nucleotides and derivatives	Nucleotides and derivatives	1.71671	up
MWSmce668	ATP; Adenosine 5'-Triphosphate	Nucleotides and derivatives	Nucleotides and derivatives	11.389	up			pme1184	2'-Deoxyguanosine	Nucleotides and derivatives	Nucleotides and derivatives	1.63115	up
pme0033	Hypoxanthine	Nucleotides and derivatives	Nucleotides and derivatives	10.5611	up			pmb2922	Uridine 5'-diphospho-D-glucose	Nucleotides and derivatives	Nucleotides and derivatives	1.56422	up
pme2060	N6-Isopentenyladenine	Nucleotides and derivatives	Nucleotides and derivatives	3.3414	up			pme0256	Xanthine	Nucleotides and derivatives	Nucleotides and derivatives	1.1029	up
pme0256	Xanthine	Nucleotides and derivatives	Nucleotides and derivatives	2.78787	up			pmb0530	Nicotinic acid adenine dinucleotide	Nucleotides and derivatives	Nucleotides and derivatives	1.10091	up
pmb0964	Isopentenyladenine-7-N-glucoside	Nucleotides and derivatives	Nucleotides and derivatives	2.34265	up			pme2117	Adenosine 5'-diphosphate	Nucleotides and derivatives	Nucleotides and derivatives	1.02341	up
Cmdn000784	Uric acid	Nucleotides and derivatives	Nucleotides and derivatives	2.24404	up			Cmbn007148	1-O-Feruloyl-3-O-caffeoylglycerol	Lipids	Glycerol ester	15.5034	up
pme2776	2'-Deoxyinosine	Nucleotides and derivatives	Nucleotides and derivatives	2.02643	up			mws0361	Palmitoleic Acid	Lipids	Free fatty acids	13.1638	up
pmb0530	Nicotinic acid adenine dinucleotide	Nucleotides and derivatives	Nucleotides and derivatives	1.96477	up			Lmhp010334	2-Linoleoylglycerol-1-O-glucoside	Lipids	Glycerol ester	2.64025	up
pme1184	2'-Deoxyguanosine	Nucleotides and derivatives	Nucleotides and derivatives	1.72421	up			Lmhp010573	1-Linoleoylglycerol-3-O-glucoside	Lipids	Glycerol ester	2.64025	up
pme3961	2'-Deoxyadenosine	Nucleotides and derivatives	Nucleotides and derivatives	1.63152	up			pmb2221	4-Hydroxysphinganine	Lipids	Sphingolipids	1.91606	up
mws0863	2-Deoxyribose-5'-phosphate	Nucleotides and derivatives	Nucleotides and derivatives	1.56221	up			Lmbn005487	12,13-DHOME; (9Z)-12,13-Dihydroxyoctadec-9-enoic acid	Lipids	Free fatty acids	1.40702	up
mws0976	β-Pseudouridine	Nucleotides and derivatives	Nucleotides and derivatives	1.17937	up			Lmbn005822	9,10-DHOME; (12Z)-9,10-Dihydroxyoctadec-12-enoic acid	Lipids	Free fatty acids	1.25879	up
Cmbn007148	1-O-Feruloyl-3-O-caffeoylglycerol	Lipids	Glycerol ester	14.9485	up			MWSslk133	1,14-Tetradecanedioic Acid	Lipids	Free fatty acids	1.24061	up
mws0120	Choline Alfoscerate	Lipids	PC	14.9316	up			MWSmce689	Methyl linolenate	Lipids	Free fatty acids	1.19916	up
pmn001610	Eicosadienoic acid	Lipids	Free fatty acids	12.9221	up			Hmbn005456	1-O-Caffeoyl-3-O-p-coumaroylglycerol	Lipids	Glycerol ester	1.16022	up
mws0361	Palmitoleic Acid	Lipids	Free fatty acids	12.8627	up			Lmbn001162	Esculetin-7-O-glucoside	Lignans and Coumarins	Coumarins	12.9494	up
Lmbn004685	5S,8R-DiHODE; (5S,8R,9Z,12Z)-5,8-Dihydroxyoctadeca-9,12-dienoate	Lipids	Free fatty acids	10.6253	up			mws1014	Fraxetin (7,8-Dihydroxy-6-methoxycoumarin)	Lignans and Coumarins	Coumarins	2.88268	up
Lmhp009769	LysoPE 17:1	Lipids	LPE	9.57344	up			MWSmce439	3,4-Dihydrocoumarin	Lignans and Coumarins	Coumarins	2.87435	up
Lmhp009464	LysoPE 17:1(2n isomer)	Lipids	LPE	9.57344	up			Zmxp005324	(7R,8S)-Dihydrodehydrodiconiferyl alcohol	Lignans and Coumarins	Lignans	2.29615	up
Lmhp009384	1-Linoleoylglycerol-2,3-di-O-glucoside	Lipids	Glycerol ester	9.48706	up			Lmtn003096	Secoisolariciresinol 4-O-glucoside	Lignans and Coumarins	Lignans	1.97671	up
pmb0880	LysoPE 18:0(2n isomer)	Lipids	LPE	8.91256	up			MWSCX014	Scopoletin (7-Hydroxy-6-methoxycoumarin)	Lignans and Coumarins	Coumarins	1.71316	up
Lmbn005822	9,10-DHOME; (12Z)-9,10-Dihydroxyoctadec-12-enoic acid	Lipids	Free fatty acids	3.70128	up			Zmxn003874	7,8-Dihydro-Buddlenol B(threo)	Lignans and Coumarins	Lignans	1.45867	up
pmn001686	10,16-Dihydroxypalmitic acid	Lipids	Free fatty acids	2.87653	up			Hmmp007513	5,7-Dihydroxy-6,3',4',5'-tetramethoxyflavone (Arteanoflavone)*	Flavonoids	Flavones	15.8696	up
MWSslk132	Hexadecanedioic acid	Lipids	Free fatty acids	2.52928	up			Lmsn006753	Phloretin-4'-O-(6''-p-Coumaroyl)glucoside	Flavonoids	Chalcones	15.8516	up
Lmhp010334	2-Linoleoylglycerol-1-O-glucoside	Lipids	Glycerol ester	2.49535	up			Lmdp003110	2,6,7,4'-Tetrahydroxyisoflavanone	Flavonoids	Dihydroisoflavones	14.142	up
Lmhp010573	1-Linoleoylglycerol-3-O-glucoside	Lipids	Glycerol ester	2.49535	up			MWSHY0038	Naringin Dihydrochalcone	Flavonoids	Chalcones	13.2311	up
Lmbn005487	12,13-DHOME; (9Z)-12,13-Dihydroxyoctadec-9-enoic acid	Lipids	Free fatty acids	2.26615	up			pmp001110	Apigenin-6-C-xyloside-8-C-arabinoside	Flavonoids	Flavonoid carbonoside	13.1595	up
MWSslk133	1,14-Tetradecanedioic Acid	Lipids	Free fatty acids	1.93168	up			Lmjn007168	Quercetin-3,3'-dimethyl ether	Flavonoids	Flavonols	12.9219	up
Hmqp005455	15(R)-Hydroxylinoleic Acid	Lipids	Free fatty acids	1.88178	up			MWSHY0196	Genkwanin (Apigenin 7-methyl ether)	Flavonoids	Flavones	12.913	up
pmb0296	1-Oleoyl-Sn-Glycerol	Lipids	Glycerol ester	1.65863	up			Lmtp004722	Mearnsetin	Flavonoids	Flavones	12.5562	up
MWS5235	12-Hydroxyoctadecanoic acid	Lipids	Free fatty acids	1.6465	up			MWSHY0056	Naringenin-7-O-Rutinoside(Narirutin)	Flavonoids	Flavanones	12.4586	up
Lmyn007883	9,16-Dihydroxypalmitic acid	Lipids	Free fatty acids	1.64368	up			Lmtp002818	Kaempferol-3-(2'',6''-di-O-rhamnosyl)-glucoside	Flavonoids	Flavonols	12.1682	up
Lmhp009773	1-α-Linolenoyl-glycerol-3-O-glucoside	Lipids	Glycerol ester	1.64024	up			pma0791	Naringenin-7-O-(6''-malonyl)glucoside	Flavonoids	Flavanones	11.6442	up
Hmqp006023	Ethyl 9-Hydroxy-10,12-octadecadienoic acid	Lipids	Free fatty acids	1.63001	up			MWSHY0021	Apigenin-7,4'-dimethyl ether	Flavonoids	Flavones	11.5577	up
Lmhp008513	2-α-Linolenoyl-glycerol-1,3-di-O-glucoside	Lipids	Glycerol ester	1.49357	up			HJN076	Pinocembrin-7-O-neohesperidoside*	Flavonoids	Flavanones	11.1907	up
Lmhp009526	2-α-Linolenoyl-glycerol-1-O-glucoside	Lipids	Glycerol ester	1.41909	up			pmp000972	8-Prenylkaempferol	Flavonoids	Flavonols	10.9048	up
mws0474	Dodecanedioic aicd	Lipids	Free fatty acids	1.39865	up			Lmmn004912	3-O-Methylquercetin	Flavonoids	Flavonols	10.5053	up
Hmyn007087	LysoPI 16:0	Lipids	Glycerol ester	1.32173	up			Zmmp009258	Naringenin-4',7-dimethyl ether	Flavonoids	Flavanones	6.73126	up
pma1303	LysoPC 16:2	Lipids	LPC	1.31201	up			Zmsp007375	3,5,7,3'4'-Pentamethoxyflavone*	Flavonoids	Flavones	6.6084	up
Lmhp008744	1-α-Linolenoyl-glycerol-2,3-di-O-glucoside	Lipids	Glycerol ester	1.24618	up			Lmcp007155	3',4',5',5,7-Pentamethoxyflavone	Flavonoids	Flavones	6.6084	up
pmf0297	1-Eicosanol	Lipids	Free fatty acids	1.14761	up			Smhp007666	ageconyflavone C	Flavonoids	Flavones	5.39713	up
Hmbn005456	1-O-Caffeoyl-3-O-p-coumaroylglycerol	Lipids	Glycerol ester	1.1418	up			mws1422	Epiafzelechin	Flavonoids	Flavanols	5.34073	up
pmn001689	9-Hydroxy-12-oxo-15(Z)-octadecenoic acid	Lipids	Free fatty acids	1.07913	up			Lmsn006093	Phloretin-2'-O-(2''-Galloyl)glucoside	Flavonoids	Chalcones	4.71588	up
pmp001281	LysoPC 18:1	Lipids	LPC	1.02576	up			mws2118	Phloretin-2'-O-glucoside (Phlorizin)	Flavonoids	Chalcones	4.45921	up
MWS20152	Syringaresinol	Lignans and Coumarins	Lignans	4.59844	up			MWSHY0118	5,6,7,4'-Tetramethoxyflavone	Flavonoids	Flavones	4.29391	up
MWSmce439	3,4-Dihydrocoumarin	Lignans and Coumarins	Coumarins	3.77389	up			mws0046	Naringenin-7-O-Neohesperidoside(Naringin)	Flavonoids	Flavanones	3.9482	up
Zmxp005324	(7R,8S)-Dihydrodehydrodiconiferyl alcohol	Lignans and Coumarins	Lignans	2.56379	up			Lmzn001875	Naringenin-7-O-Rutinoside-4'-O-glucoside	Flavonoids	Flavanones	3.6663	up
mws1014	Fraxetin (7,8-Dihydroxy-6-methoxycoumarin)	Lignans and Coumarins	Coumarins	2.30491	up			pme1540	Isorhamnetin-3-O-neohesperidoside	Flavonoids	Flavonols	3.66535	up
MWSCX014	Scopoletin (7-Hydroxy-6-methoxycoumarin)	Lignans and Coumarins	Coumarins	2.21303	up			Lmyp003599	Kaempferol-3-O-(6''-galloyl)glucoside*	Flavonoids	Flavonols	3.3536	up
Zmxn003874	7,8-Dihydro-Buddlenol B(threo)	Lignans and Coumarins	Lignans	2.10293	up			Lmmp003672	8,8'-Methylenebiscatechin	Flavonoids	Flavanols	3.29438	up
Lmtn003096	Secoisolariciresinol 4-O-glucoside	Lignans and Coumarins	Lignans	1.84715	up			Lmyp003500	Kaempferol-3-O-(2''-galloyl)galactoside*	Flavonoids	Flavonols	3.28534	up
Lmmn002274	Isolariciresinol-9'-O-glucoside	Lignans and Coumarins	Lignans	1.26816	up			pmn001527	Di-O-galloyl Methyl gallate	Flavonoids	Flavanols	3.2181	up
Hmmp007513	5,7-Dihydroxy-6,3',4',5'-tetramethoxyflavone (Arteanoflavone)*	Flavonoids	Flavones	15.636	up			Cmsp008121	7-O-Methylnaringenin	Flavonoids	Flavanones	3.11212	up
MWSHY0038	Naringin Dihydrochalcone	Flavonoids	Chalcones	13.2999	up			Lmyp004617	Pinocembrin-7-O-glucoside (Pinocembroside)	Flavonoids	Flavanones	3.08804	up
Lmtp004722	Mearnsetin	Flavonoids	Flavones	13.1227	up			Lmsp008264	4'-Hydroxy-5,6,7-trimethoxyflavone	Flavonoids	Flavones	2.8871	up
Zmmp009258	Naringenin-4',7-dimethyl ether	Flavonoids	Flavanones	13.0006	up			HJN079	Pinocembrin-7-O-rutinoside*	Flavonoids	Flavanones	2.78355	up
MWSHY0196	Genkwanin (Apigenin 7-methyl ether)	Flavonoids	Flavones	12.7442	up			MWSHY0089	5,4'-Dihydroxy-7-methoxyflavanone (Sakuranetin)	Flavonoids	Flavanones	2.75975	up
Lmjn007168	Quercetin-3,3'-dimethyl ether	Flavonoids	Flavonols	12.5245	up			MWSHY0027	Tangeretin (4',5,6,7,8-Pentamethoxyflavone)	Flavonoids	Flavones	2.62968	up
Lmtp002818	Kaempferol-3-(2'',6''-di-O-rhamnosyl)-glucoside	Flavonoids	Flavonols	12.2163	up			MWSHY0080	Luteolin-7-O-neohesperidoside (Lonicerin)	Flavonoids	Flavones	2.56679	up
mws0046	Naringenin-7-O-Neohesperidoside(Naringin)	Flavonoids	Flavanones	12.0928	up			MWSHY0061	Kaempferol-3-O-neohesperidoside*	Flavonoids	Flavonols	2.52273	up
HJAP135	Pinocembrin-7-O-(6''-O-malonyl)glucoside	Flavonoids	Flavanones	11.9084	up			MWSHY0177	Catechin gallate*	Flavonoids	Flavanols	2.5064	up
MWSHY0056	Naringenin-7-O-Rutinoside(Narirutin)	Flavonoids	Flavanones	11.7014	up			MWSHY0067	Quercetin-3-O-rutinoside (Rutin)*	Flavonoids	Flavonols	2.50206	up
MWSHY0021	Apigenin-7,4'-dimethyl ether	Flavonoids	Flavones	11.2559	up			Lmyp004052	Quercetin-3-O-(6''-O-p-Coumaroyl)galactoside*	Flavonoids	Flavonols	2.36416	up
pma0791	Naringenin-7-O-(6''-malonyl)glucoside	Flavonoids	Flavanones	11.0405	up			pmb0711	Quercetin-7-O-rutinoside*	Flavonoids	Flavonols	2.35341	up
Hmcp001858	Kaempferol-3-O-arabinoside-7-O-rhamnoside	Flavonoids	Flavonols	11.0344	up			MWSHY0050	Kaempferol-3-O-rutinoside(Nicotiflorin)*	Flavonoids	Flavonols	2.33902	up
HJN076	Pinocembrin-7-O-neohesperidoside*	Flavonoids	Flavanones	11.0055	up			Lmyn005006	Eriodictyol-7-O-(6''-O-p-coumaroyl)glucoside	Flavonoids	Flavanones	2.27948	up
HJN079	Pinocembrin-7-O-rutinoside*	Flavonoids	Flavanones	10.6712	up			Lmjp002461	Quercetin-3-O-neohesperidoside*	Flavonoids	Flavonols	2.26411	up
pmp000972	8-Prenylkaempferol	Flavonoids	Flavonols	10.5854	up			mws1313	Sinensetin (5,6,7,3',4'-pentamethoxyflavone)*	Flavonoids	Flavones	2.14989	up
Lmpp003930	Apigenin-7-O-(6''-p-Coumaryl)glucoside	Flavonoids	Flavones	9.87336	up			Zmjp004610	5,4'-Dihydroxy-3,6,7,3'-tetramethoxyflavone-4'-O-glucoside	Flavonoids	Flavones	2.12029	up
Lmzn001875	Naringenin-7-O-Rutinoside-4'-O-glucoside	Flavonoids	Flavanones	8.89897	up			MWSHY0124	Pinocembrin (Dihydrochrysin)	Flavonoids	Flavanones	2.10858	up
Smhp007666	ageconyflavone C	Flavonoids	Flavones	5.8164	up			MWSHY0020	Epicatechin gallate*	Flavonoids	Flavanols	2.10336	up
Lmsn006753	Phloretin-4'-O-(6''-p-Coumaroyl)glucoside	Flavonoids	Chalcones	5.4684	up			mws1474	5,7-Dihydroxy-3',4',5'-trimethoxyflavone	Flavonoids	Flavones	2.08204	up
Lmsn006093	Phloretin-2'-O-(2''-Galloyl)glucoside	Flavonoids	Chalcones	4.87644	up			Lmjp007790	5-Hydroxy-3,7,4'-trimethoxyflavone	Flavonoids	Flavones	2.06501	up
mws2118	Phloretin-2'-O-glucoside (Phlorizin)	Flavonoids	Chalcones	4.48145	up			mws1179	Naringenin-7-O-glucoside (Prunin)*	Flavonoids	Flavanones	2.0263	up
mws1094	Aromadendrin (Dihydrokaempferol)	Flavonoids	Flavanonols	4.28867	up			mws1094	Aromadendrin (Dihydrokaempferol)	Flavonoids	Flavanonols	1.9468	up
MWSHY0124	Pinocembrin (Dihydrochrysin)	Flavonoids	Flavanones	3.83425	up			HJAP135	Pinocembrin-7-O-(6''-O-malonyl)glucoside	Flavonoids	Flavanones	1.94313	up
Cmsp008121	7-O-Methylnaringenin	Flavonoids	Flavanones	3.65964	up			MWSHY0101	5-Hydroxy-6,7,8,3',4'-pentamethoxyflavone	Flavonoids	Flavones	1.93128	up
MWSHY0118	5,6,7,4'-Tetramethoxyflavone	Flavonoids	Flavones	3.62998	up			MWSHY0167	Catechin*	Flavonoids	Flavanols	1.8971	up
Lmyp003599	Kaempferol-3-O-(6''-galloyl)glucoside*	Flavonoids	Flavonols	3.58457	up			Lmtn002796	Aromadendrin-7-O-glucoside	Flavonoids	Flavanonols	1.76408	up
Lmdp003110	2,6,7,4'-Tetrahydroxyisoflavanone	Flavonoids	Dihydroisoflavones	3.49146	up			MWSHY0174	Epicatechin*	Flavonoids	Flavanols	1.75303	up
pmn001527	Di-O-galloyl Methyl gallate	Flavonoids	Flavanols	3.47114	up			MWSHY0017	Naringenin (5,7,4'-Trihydroxyflavanone)	Flavonoids	Flavanones	1.69092	up
MWSHY0089	5,4'-Dihydroxy-7-methoxyflavanone (Sakuranetin)	Flavonoids	Flavanones	3.43481	up			Lmlp006175	Isosalipurposide (Phlorizin Chalcone)	Flavonoids	Chalcones	1.57107	up
mws1422	Epiafzelechin	Flavonoids	Flavanols	3.41199	up			Hmcp001769	Quercetin-3-O-rhamnosyl(1→2)arabinoside	Flavonoids	Flavonols	1.56298	up
Lmyp003500	Kaempferol-3-O-(2''-galloyl)galactoside*	Flavonoids	Flavonols	3.40022	up			Jmgn004021	6-C-Glucosyl-2-Hydroxynaringenin	Flavonoids	Flavanones	1.51809	up
Lmsp008264	4'-Hydroxy-5,6,7-trimethoxyflavone	Flavonoids	Flavones	3.37018	up			Zmjp008503	5-Hydroxy-4',6,7-trimethoxyflavone (Salvigenin)	Flavonoids	Flavones	1.49089	up
Lmmp003672	8,8'-Methylenebiscatechin	Flavonoids	Flavanols	3.2134	up			mws0914	Pinobanksin	Flavonoids	Flavanonols	1.45921	up
Lmyn005006	Eriodictyol-7-O-(6''-O-p-coumaroyl)glucoside	Flavonoids	Flavanones	2.86274	up			Lmsp008392	4',5-Dihydroxy-3',5'-dimethoxyflavone	Flavonoids	Flavones	1.30951	up
Zmjp004610	5,4'-Dihydroxy-3,6,7,3'-tetramethoxyflavone-4'-O-glucoside	Flavonoids	Flavones	2.80376	up			Lmfn003760	Quercetin-4'-O-glucuronide	Flavonoids	Flavonols	1.2603	up
mws1474	5,7-Dihydroxy-3',4',5'-trimethoxyflavone	Flavonoids	Flavones	2.77757	up			mws2186	Avicularin(Quercetin-3-O-α-L-arabinofuranoside)*	Flavonoids	Flavonols	1.24516	up
MWSHY0177	Catechin gallate*	Flavonoids	Flavanols	2.77195	up			mws0042	Epigallocatechin	Flavonoids	Flavanols	1.0924	up
MWSHY0080	Luteolin-7-O-neohesperidoside (Lonicerin)	Flavonoids	Flavones	2.73421	up			Lmyp003349	Quercetin-3-O-(6''-O-galloyl)glucoside*	Flavonoids	Flavonols	1.04203	up
MWSHY0061	Kaempferol-3-O-neohesperidoside*	Flavonoids	Flavonols	2.72633	up			mws0671	L-Homoserine	Amino acids and derivatives	Amino acids and derivatives	15.9893	up
Lmyp004617	Pinocembrin-7-O-glucoside (Pinocembroside)	Flavonoids	Flavanones	2.67205	up			mws0230	L-Threonine	Amino acids and derivatives	Amino acids and derivatives	15.9476	up
Jmgn004021	6-C-Glucosyl-2-Hydroxynaringenin	Flavonoids	Flavanones	2.59954	up			Zmdp002216	L-γ-Glutamyl-L-leucine	Amino acids and derivatives	Amino acids and derivatives	15.3988	up
MWSHY0050	Kaempferol-3-O-rutinoside(Nicotiflorin)*	Flavonoids	Flavonols	2.57038	up			mws0224	DL-Methionine	Amino acids and derivatives	Amino acids and derivatives	14.7677	up
pme1540	Isorhamnetin-3-O-neohesperidoside	Flavonoids	Flavonols	2.46289	up			pmb0464	L-Aspartic acid-O-diglucoside	Amino acids and derivatives	Amino acids and derivatives	4.54697	up
MWSHY0067	Quercetin-3-O-rutinoside (Rutin)*	Flavonoids	Flavonols	2.46165	up			mws1550	S-Allyl-L-cysteine	Amino acids and derivatives	Amino acids and derivatives	4.29727	up
Lmjp002461	Quercetin-3-O-neohesperidoside*	Flavonoids	Flavonols	2.45661	up			Zmyn000155	N-α-Acetyl-L-ornithine	Amino acids and derivatives	Amino acids and derivatives	3.2661	up
Lmyp004052	Quercetin-3-O-(6''-O-p-Coumaroyl)galactoside*	Flavonoids	Flavonols	2.33659	up			pme2527	L-Ornithine	Amino acids and derivatives	Amino acids and derivatives	2.60351	up
Lmsp008392	4',5-Dihydroxy-3',5'-dimethoxyflavone	Flavonoids	Flavones	2.33011	up			pme0006	L-Proline	Amino acids and derivatives	Amino acids and derivatives	2.47986	up
pmb0711	Quercetin-7-O-rutinoside*	Flavonoids	Flavonols	2.28454	up			pme2566	5-L-Glutamyl-L-amino acid	Amino acids and derivatives	Amino acids and derivatives	2.30194	up
mws1179	Naringenin-7-O-glucoside (Prunin)*	Flavonoids	Flavanones	2.07405	up			Zmjp000182	N-Monomethyl-L-arginine	Amino acids and derivatives	Amino acids and derivatives	2.27598	up
MWSHY0174	Epicatechin*	Flavonoids	Flavanols	2.06749	up			Zmdp000292	Arginine methyl ester	Amino acids and derivatives	Amino acids and derivatives	2.10468	up
MWSHY0020	Epicatechin gallate*	Flavonoids	Flavanols	2.04101	up			MWStz170	Cyclo(L-Leu-trans-4-hydroxy-L-Pro)	Amino acids and derivatives	Amino acids and derivatives	1.86282	up
Zmjp008503	5-Hydroxy-4',6,7-trimethoxyflavone (Salvigenin)	Flavonoids	Flavones	2.0312	up			MWS4296	Glycylphenylalanine	Amino acids and derivatives	Amino acids and derivatives	1.67479	up
Lmtn002796	Aromadendrin-7-O-glucoside	Flavonoids	Flavanonols	1.99168	up			Lmhp002001	L-Valyl-L-Phenylalanine	Amino acids and derivatives	Amino acids and derivatives	1.59994	up
MWSHY0167	Catechin*	Flavonoids	Flavanols	1.92612	up			Lmhp001732	L-Prolyl-L-Phenylalanine	Amino acids and derivatives	Amino acids and derivatives	1.5226	up
Lmlp006175	Isosalipurposide (Phlorizin Chalcone)	Flavonoids	Chalcones	1.85007	up			pme2914	3-Hydroxy-3-methylpentane-1,5-dioic acid	Amino acids and derivatives	Amino acids and derivatives	1.21981	up
MWSHY0017	Naringenin (5,7,4'-Trihydroxyflavanone)	Flavonoids	Flavanones	1.80458	up			mws4176	L-Alanyl-L-Phenylalanine	Amino acids and derivatives	Amino acids and derivatives	1.04092	up
Lmjp007790	5-Hydroxy-3,7,4'-trimethoxyflavone	Flavonoids	Flavones	1.77389	up			Lmhp002031	L-Leucyl-L-Leucine	Amino acids and derivatives	Amino acids and derivatives	1.02505	up
pmp001110	Apigenin-6-C-xyloside-8-C-arabinoside	Flavonoids	Flavonoid carbonoside	1.62315	up			MWSmce521	Dobutamine	Alkaloids	Phenolamine	11.4305	up
Hmcp001769	Quercetin-3-O-rhamnosyl(1→2)arabinoside	Flavonoids	Flavonols	1.62149	up			pmp000278	Ziyuglycoside II	Terpenoids	Triterpene Saponin	-11.2548	down
Hmcp003223	Limocitrin (5,7,4'-trihydroxy-8,3'-dimethoxyflavone)	Flavonoids	Flavonols	1.48995	up			Smpp009685	3-O-trans-cafeoyltormentic acid	Terpenoids	Triterpene	-4.14886	down
HJN087	Naringenin-4'-O-glucoside*	Flavonoids	Flavanones	1.46043	up			Cmcp006262	Roxburic Acid	Terpenoids	Triterpene	-3.6346	down
pmn001417	Cinchonain Ic	Flavonoids	Flavanols	1.45222	up			pmp000782	Caffeoylhawthorn acid	Terpenoids	Triterpene	-3.25354	down
mws0914	Pinobanksin	Flavonoids	Flavanonols	1.40599	up			Smnp110489	3-O-trans-p-Coumaroyltormentic acid	Terpenoids	Triterpene	-3.10607	down
mws2186	Avicularin(Quercetin-3-O-α-L-arabinofuranoside)*	Flavonoids	Flavonols	1.39656	up			Smpn009074	2α,3α,19α,23-tetrahydroxy-12-ursen-28-oic acid	Terpenoids	Triterpene	-2.72482	down
Lmfn003760	Quercetin-4'-O-glucuronide	Flavonoids	Flavonols	1.37103	up			Lmsp013456	3β-Hydroxytaraxastan-28,20β-olide	Terpenoids	Triterpene	-2.01148	down
Lmxn007456	Acerosin	Flavonoids	Flavones	1.29267	up			pmp000780	3-O-Trans-feruloyl euscaphic acid	Terpenoids	Triterpene	-1.99795	down
Lmyp003349	Quercetin-3-O-(6''-O-galloyl)glucoside*	Flavonoids	Flavonols	1.24576	up			Hmhn007023	2α,3α,19α-Trihydroxyursolic acid	Terpenoids	Triterpene	-1.98134	down
MWSHY0048	Dihydromyricetin (Ampelopsin)	Flavonoids	Flavanonols	1.24405	up			Smpp012073	Jacoumaric Acid	Terpenoids	Triterpene	-1.77553	down
mws0042	Epigallocatechin	Flavonoids	Flavanols	1.23541	up			Lmsn012627	2α,3α-Dihydroxyurs-12,18-dien-28-oic acid	Terpenoids	Triterpene	-1.21838	down
MWSHY0142	Quercetin-3-O-(2''-O-galloyl)galactoside*	Flavonoids	Flavonols	1.20162	up			Zmlp005013	3,3'-O-Dimethylellagic Acid	Tannins	Tannin	-11.3674	down
Lmmp003306	Quercetin-3-O-xylosyl(1→2)arabinoside	Flavonoids	Flavonols	1.18802	up			Lmqn004838	3-O-Methylellagic acid	Tannins	Tannin	-1.7025	down
pmn001418	Cinchonain Id	Flavonoids	Flavanols	1.16002	up			Hmln003405	Ellagic acid-4-O-rhamnoside	Tannins	Tannin	-1.43611	down
pmn001415	Catechin-(7,8-bc)-4β-(3,4-dihydroxyphenyl)-dihydro-2-(3H)-one	Flavonoids	Flavanols	1.16002	up			Lmsn002071	Tellimagrandin I	Tannins	Tannin	-1.00358	down
Lmmp002560	Quercetin-3-O-(2''-O-glucosyl)glucuronide	Flavonoids	Flavonols	1.08607	up			pmb2871	1-O-Gentisoyl-β-D-glucoside	Phenolic acids	Phenolic acids	-18.7179	down
Hmhp007382	Altisin*	Flavonoids	Flavones	1.02239	up			Lmsn003778	1-O-Caffeoyl-4-O-galloyl-β-D-glucose	Phenolic acids	Phenolic acids	-18.4024	down
pme0181	3-Methyl-L-Histidine	Amino acids and derivatives	Amino acids and derivatives	12.0389	up			mws0011	Syringin	Phenolic acids	Phenolic acids	-18.1117	down
MWSmce190	(2S,3R,4S)-4-Hydroxyisoleucine	Amino acids and derivatives	Amino acids and derivatives	10.493	up			Lmfn001344	Maplexin C (2,3-Di-O-Galloyl-1,5-Anhydro-D-Glucitol)	Phenolic acids	Phenolic acids	-16.0946	down
mws1550	S-Allyl-L-cysteine	Amino acids and derivatives	Amino acids and derivatives	4.25185	up			Zmln000668	Monogalloyl-diglucose	Phenolic acids	Phenolic acids	-14.9166	down
Zmyn000155	N-α-Acetyl-L-ornithine	Amino acids and derivatives	Amino acids and derivatives	2.33825	up			Hmcn004128	P-Methoyxcinnamate glucoside	Phenolic acids	Phenolic acids	-14.9155	down
MWStz170	Cyclo(L-Leu-trans-4-hydroxy-L-Pro)	Amino acids and derivatives	Amino acids and derivatives	2.14419	up			Lmbp002309	Sinapaldehyde-4-O-Glucoside	Phenolic acids	Phenolic acids	-13.5957	down
pme0006	L-Proline	Amino acids and derivatives	Amino acids and derivatives	2.12421	up			Lmsn003644	1-O-Galloyl-6-O-Feruloyl-β-D-glucose*	Phenolic acids	Phenolic acids	-13.5453	down
mws4176	L-Alanyl-L-Phenylalanine	Amino acids and derivatives	Amino acids and derivatives	2.11663	up			Zmhn000892	4-O-Glucosyl-3,4-dihydroxybenzyl alcohol	Phenolic acids	Phenolic acids	-13.4695	down
pme2566	5-L-Glutamyl-L-amino acid	Amino acids and derivatives	Amino acids and derivatives	1.91583	up			Lmqn005404	4-Hydroxybenzoyl-1-O-(6''-O-galloyl)glucoside	Phenolic acids	Phenolic acids	-13.3965	down
mws0520	N-Acetyl-L-tyrosine	Amino acids and derivatives	Amino acids and derivatives	1.7825	up			Li512113	Maleoyl-caffeoylquinic acid	Phenolic acids	Phenolic acids	-13.2107	down
pmb0464	L-Aspartic acid-O-diglucoside	Amino acids and derivatives	Amino acids and derivatives	1.72594	up			pmb0069	Benzamide	Phenolic acids	Phenolic acids	-13.1912	down
Zmjp000182	N-Monomethyl-L-arginine	Amino acids and derivatives	Amino acids and derivatives	1.63417	up			pmp000087	2-Feruloyl-sn-glycerol*	Phenolic acids	Phenolic acids	-13.0722	down
Zmdp000292	Arginine methyl ester	Amino acids and derivatives	Amino acids and derivatives	1.60926	up			pmp000086	1-Feruloyl-sn-glycerol*	Phenolic acids	Phenolic acids	-13.0722	down
Lmhp001732	L-Prolyl-L-Phenylalanine	Amino acids and derivatives	Amino acids and derivatives	1.58209	up			pme0221	Methyl salicylate	Phenolic acids	Phenolic acids	-12.8675	down
pme2527	L-Ornithine	Amino acids and derivatives	Amino acids and derivatives	1.36605	up			pmn001681	1-(4-Methoxyphenyl)-1-propanol	Phenolic acids	Phenolic acids	-12.2806	down
Zmdp000972	S-Methyl-L-cysteine	Amino acids and derivatives	Amino acids and derivatives	1.26982	up			Lmtn004500	Prupersin C	Phenolic acids	Phenolic acids	-10.9027	down
pme2074	Jasmonoyl-L-Isoleucine	Amino acids and derivatives	Amino acids and derivatives	1.24787	up			Lmbn001930	2-Hydroxybenzaldehyde (Salicylaldehyde)	Phenolic acids	Phenolic acids	-10.5371	down
mws0250	L-Tyrosine	Amino acids and derivatives	Amino acids and derivatives	1.17374	up			MWSmce538	3,4,5-Trimethoxybenzoic acid methyl ester	Phenolic acids	Phenolic acids	-10.367	down
pme0075	N-Acetyl-L-glutamic acid	Amino acids and derivatives	Amino acids and derivatives	1.04825	up			MWSmce573	3,4-Dimethylbenzoic acid	Phenolic acids	Phenolic acids	-8.14528	down
MWSmce521	Dobutamine	Alkaloids	Phenolamine	12.4878	up			mws0179	Chlorogenic acid methyl ester	Phenolic acids	Phenolic acids	-6.01057	down
MWStz070	N-(2-Hydroxy-4-methoxyphenyl)acetamide	Alkaloids	Phenolamine	1.2843	up			mad2085	Caffeoyl-p-coumaroyltartaric acid	Phenolic acids	Phenolic acids	-5.89626	down
HJKP000649	N-benzylformamide	Alkaloids	Alkaloids	1.22644	up			mws1584	1,3-O-Dicaffeoylquinic Acid (Cynarin)	Phenolic acids	Phenolic acids	-5.54373	down
Smpp009685	3-O-trans-cafeoyltormentic acid	Terpenoids	Triterpene	-12.5773	down			pma3724	1-O-Feruloylquinic acid	Phenolic acids	Phenolic acids	-4.85777	down
pmp000278	Ziyuglycoside II	Terpenoids	Triterpene Saponin	-11.5051	down			MWSmce355	Methyl Syringate	Phenolic acids	Phenolic acids	-4.79557	down
Lmsp013116	Ent-16α,17-Dihydroxykauran-2-one	Terpenoids	Ditepenoids	-9.6331	down			pmb3074	5-O-p-Coumaroylquinic acid*	Phenolic acids	Phenolic acids	-4.25081	down
Lmsn012627	2α,3α-Dihydroxyurs-12,18-dien-28-oic acid	Terpenoids	Triterpene	-7.19361	down			pmn001421	3-O-p-Coumaroylquinic acid*	Phenolic acids	Phenolic acids	-3.95326	down
pmp000782	Caffeoylhawthorn acid	Terpenoids	Triterpene	-3.85464	down			pmn001533	2-O-Di-gallic acyl-Glucoside-Glucoside	Phenolic acids	Phenolic acids	-3.75024	down
Smnp110489	3-O-trans-p-Coumaroyltormentic acid	Terpenoids	Triterpene	-3.40694	down			mws0014	Ferulic acid*	Phenolic acids	Phenolic acids	-3.73083	down
pmp000780	3-O-Trans-feruloyl euscaphic acid	Terpenoids	Triterpene	-2.02888	down			MWSmce632	Vanillin acetate	Phenolic acids	Phenolic acids	-3.69844	down
Cmcp006262	Roxburic Acid	Terpenoids	Triterpene	-1.93918	down			mws2108	Cryptochlorogenic acid (4-O-Caffeoylquinic acid)	Phenolic acids	Phenolic acids	-3.68431	down
Hmhn007023	2α,3α,19α-Trihydroxyursolic acid	Terpenoids	Triterpene	-1.87392	down			pme0422	Isoferulic Acid*	Phenolic acids	Phenolic acids	-3.65956	down
Smpn009074	2α,3α,19α,23-tetrahydroxy-12-ursen-28-oic acid	Terpenoids	Triterpene	-1.65924	down			Zmdn001863	2-(7-Dihydroxyl)-benzofuranyl-ferulic acid	Phenolic acids	Phenolic acids	-3.2456	down
MWSCX013	Euscaphic acid	Terpenoids	Triterpene	-1.61907	down			Cmyp005062	Salireposide	Phenolic acids	Phenolic acids	-3.22893	down
Zmjp013616	12,13-Dihydroursolic acid	Terpenoids	Triterpene	-1.61194	down			Cmsp002787	3,4'-Dihydroxy-3',5'-dimethoxypropiophenone	Phenolic acids	Phenolic acids	-2.7655	down
Smpp012073	Jacoumaric Acid	Terpenoids	Triterpene	-1.54589	down			pmb2833	3-O-Feruloylquinic acid-O-glucoside*	Phenolic acids	Phenolic acids	-2.43365	down
Hmln003405	Ellagic acid-4-O-rhamnoside	Tannins	Tannin	-1.5767	down			pmb2554	5-O-Feruloyl quinic acid glucoside*	Phenolic acids	Phenolic acids	-2.43365	down
pmb2871	1-O-Gentisoyl-β-D-glucoside	Phenolic acids	Phenolic acids	-18.8347	down			Wmzn002116	3,5-Dicaffeoylquinic acid	Phenolic acids	Phenolic acids	-2.39303	down
Lmsn003778	1-O-Caffeoyl-4-O-galloyl-β-D-glucose	Phenolic acids	Phenolic acids	-18.5422	down			Zmhn001926	1-O-Salicyloyl-β-D-glucose	Phenolic acids	Phenolic acids	-2.27439	down
Lmfn001344	Maplexin C (2,3-Di-O-Galloyl-1,5-Anhydro-D-Glucitol)	Phenolic acids	Phenolic acids	-16.5306	down			mws4085	Sinapic acid	Phenolic acids	Phenolic acids	-2.27083	down
Zmln000668	Monogalloyl-diglucose	Phenolic acids	Phenolic acids	-15.3655	down			mws2213	Cinnamic acid	Phenolic acids	Phenolic acids	-2.18207	down
Hmcn004128	P-Methoyxcinnamate glucoside	Phenolic acids	Phenolic acids	-14.7112	down			MWS1848	Phenyl acetate	Phenolic acids	Phenolic acids	-2.07133	down
Lmqn005404	4-Hydroxybenzoyl-1-O-(6''-O-galloyl)glucoside	Phenolic acids	Phenolic acids	-13.7756	down			Lmgn002253	Syringoylcaffeoylquinic acid-D-glucose	Phenolic acids	Phenolic acids	-2.07057	down
MWSmce632	Vanillin acetate	Phenolic acids	Phenolic acids	-13.6396	down			mws0180	2,5-Dihydroxybenzoic acid; Gentisic Acid*	Phenolic acids	Phenolic acids	-2.04645	down
Lmbp002309	Sinapaldehyde-4-O-Glucoside	Phenolic acids	Phenolic acids	-13.3136	down			pme3083	2-(Formylamino)benzoic acid	Phenolic acids	Phenolic acids	-2.02764	down
MWS1852	4-Methoxybenzaldehyde	Phenolic acids	Phenolic acids	-13.1496	down			Hmbp001276	Gallacetophenone	Phenolic acids	Phenolic acids	-1.9837	down
Lmsn003953	1-O-Caffeoyl-3,4-di-O-galloyl-β-D-glucose*	Phenolic acids	Phenolic acids	-12.7	down			pmb0752	3-O-Feruloylquinic acid	Phenolic acids	Phenolic acids	-1.86844	down
Lmsn004098	1-O-Caffeoyl-4,6-di-O-galloyl-β-D-glucose*	Phenolic acids	Phenolic acids	-12.7	down			pme1439	p-Coumaric acid	Phenolic acids	Phenolic acids	-1.81799	down
Lmbn001930	2-Hydroxybenzaldehyde (Salicylaldehyde)	Phenolic acids	Phenolic acids	-11.6405	down			Lmzn001983	D-Threo-guaiacylglycerol-7-O-β-D-glucoside	Phenolic acids	Phenolic acids	-1.81286	down
pmp000087	2-Feruloyl-sn-glycerol*	Phenolic acids	Phenolic acids	-11.5815	down			MWS2070	Propyl 4-hydroxybenzoate	Phenolic acids	Phenolic acids	-1.7295	down
pmp000086	1-Feruloyl-sn-glycerol*	Phenolic acids	Phenolic acids	-11.5815	down			mws0093	Coniferyl alcohol	Phenolic acids	Phenolic acids	-1.64961	down
pmn001681	1-(4-Methoxyphenyl)-1-propanol	Phenolic acids	Phenolic acids	-11.4134	down			pmn001687	Cis-Coutaric acid	Phenolic acids	Phenolic acids	-1.62478	down
Lmtn004500	Prupersin C	Phenolic acids	Phenolic acids	-10.9298	down			Lmbn004847	4-Methoxyphenylpropionic acid	Phenolic acids	Phenolic acids	-1.54258	down
MWSmce538	3,4,5-Trimethoxybenzoic acid methyl ester	Phenolic acids	Phenolic acids	-8.00522	down			Lmfn000604	6-O-Galloyl-D-glucose*	Phenolic acids	Phenolic acids	-1.5218	down
mad2085	Caffeoyl-p-coumaroyltartaric acid	Phenolic acids	Phenolic acids	-7.11026	down			Lmsn004970	3,6-Di-O-caffeoyl glucose*	Phenolic acids	Phenolic acids	-1.52072	down
mws0179	Chlorogenic acid methyl ester	Phenolic acids	Phenolic acids	-5.84281	down			Lmsn003805	1-O-Galloyl-4-O-Feruloyl-β-D-glucose*	Phenolic acids	Phenolic acids	-1.47486	down
mws1584	1,3-O-Dicaffeoylquinic Acid (Cynarin)	Phenolic acids	Phenolic acids	-4.62734	down			MWS1852	4-Methoxybenzaldehyde	Phenolic acids	Phenolic acids	-1.47211	down
pma3724	1-O-Feruloylquinic acid	Phenolic acids	Phenolic acids	-4.49543	down			Hmln000659	3-O-Galloyl-D-glucose*	Phenolic acids	Phenolic acids	-1.45553	down
pmn001421	3-O-p-Coumaroylquinic acid*	Phenolic acids	Phenolic acids	-3.94948	down			Hmbn002692	6'-O-Feruloyl-D-sucrose	Phenolic acids	Phenolic acids	-1.4482	down
pmb3074	5-O-p-Coumaroylquinic acid*	Phenolic acids	Phenolic acids	-3.75007	down			mws1521	Salicin	Phenolic acids	Phenolic acids	-1.42009	down
Lmsn003644	1-O-Galloyl-6-O-Feruloyl-β-D-glucose*	Phenolic acids	Phenolic acids	-3.66141	down			pme1292	Homogentisic acid	Phenolic acids	Phenolic acids	-1.40445	down
mws0011	Syringin	Phenolic acids	Phenolic acids	-3.55771	down			HJAP046	1-(2,4,5-Trimethoxyphenyl)-1,2-propanedione	Phenolic acids	Phenolic acids	-1.39517	down
mws2108	Cryptochlorogenic acid (4-O-Caffeoylquinic acid)	Phenolic acids	Phenolic acids	-3.43456	down			pme2598	3,4-Dihydroxybenzeneacetic acid	Phenolic acids	Phenolic acids	-1.3786	down
MWSmce355	Methyl Syringate	Phenolic acids	Phenolic acids	-3.40496	down			pmn001511	3-Hydroxy-5-Methylphenol-1-O-Glucoside	Phenolic acids	Phenolic acids	-1.37827	down
Cmyp005062	Salireposide	Phenolic acids	Phenolic acids	-3.06133	down			pmb3075	3-O-p-Coumaroylshikimic acid	Phenolic acids	Phenolic acids	-1.34636	down
Cmsp002787	3,4'-Dihydroxy-3',5'-dimethoxypropiophenone	Phenolic acids	Phenolic acids	-2.90372	down			Lmsn001900	3-O-Galloyl-4,6-(S)-HHDP-β-D-glucose	Phenolic acids	Phenolic acids	-1.32099	down
Zmdn001863	2-(7-Dihydroxyl)-benzofuranyl-ferulic acid	Phenolic acids	Phenolic acids	-2.84871	down			Lmsn004924	1,6-Di-O-galloyl-3-O-Feruloyl-β-D-glucose*	Phenolic acids	Phenolic acids	-1.32056	down
Lmsn003805	1-O-Galloyl-4-O-Feruloyl-β-D-glucose*	Phenolic acids	Phenolic acids	-2.62832	down			Lmsn001477	1-O-Galloyl-4,6-(S)-HHDP-β-D-glucose	Phenolic acids	Phenolic acids	-1.3178	down
pmb2833	3-O-Feruloylquinic acid-O-glucoside*	Phenolic acids	Phenolic acids	-2.47285	down			Lmsn004334	1-O-Feruloyl-3-O-galloyl-4,6-(S)-HHDP-β-D-glucose	Phenolic acids	Phenolic acids	-1.22921	down
pmb2554	5-O-Feruloyl quinic acid glucoside*	Phenolic acids	Phenolic acids	-2.47285	down			mws0628	4-Hydroxybenzaldehyde	Phenolic acids	Phenolic acids	-1.21507	down
Zmhn001926	1-O-Salicyloyl-β-D-glucose	Phenolic acids	Phenolic acids	-2.41655	down			pmp001285	Phthalic anhydride	Phenolic acids	Phenolic acids	-1.20461	down
mws0014	Ferulic acid*	Phenolic acids	Phenolic acids	-2.14641	down			MWSslk097	Dimethyl phthalate	Phenolic acids	Phenolic acids	-1.13895	down
Hmbn002692	6'-O-Feruloyl-D-sucrose	Phenolic acids	Phenolic acids	-2.13809	down			Hmln002806	5-O-Caffeoylshikimic acid	Phenolic acids	Phenolic acids	-1.13859	down
pme0422	Isoferulic Acid*	Phenolic acids	Phenolic acids	-2.05178	down			MWSmce177	Ethyl ferulate	Phenolic acids	Phenolic acids	-1.05445	down
MWS1848	Phenyl acetate	Phenolic acids	Phenolic acids	-2.00458	down			mws1078	Anthranilic Acid	Phenolic acids	Phenolic acids	-1.03631	down
pmn001687	Cis-Coutaric acid	Phenolic acids	Phenolic acids	-1.99097	down			pmb0801	4-Pyridoxic acid-O-glucoside	Others	Vitamin	-11.702	down
Zmhn000892	4-O-Glucosyl-3,4-dihydroxybenzyl alcohol	Phenolic acids	Phenolic acids	-1.94198	down			pmb0790	Pyridoxine-5'-O-diglucoside	Others	Vitamin	-11.486	down
mws1521	Salicin	Phenolic acids	Phenolic acids	-1.9294	down			MWSmce320	Cytosporone B	Others	Others	-10.974	down
pmn001511	3-Hydroxy-5-Methylphenol-1-O-Glucoside	Phenolic acids	Phenolic acids	-1.92707	down			Hmsp003093	3,7-Dihydroxychromen-4-one	Others	Others	-10.3223	down
Lmgn002253	Syringoylcaffeoylquinic acid-D-glucose	Phenolic acids	Phenolic acids	-1.89963	down			pmb0952	Thiamine (Vitamin B1)	Others	Vitamin	-9.39993	down
pme3083	2-(Formylamino)benzoic acid	Phenolic acids	Phenolic acids	-1.86802	down			Lmqn000213	Stachyose	Others	Saccharides and Alcohols	-9.33303	down
Li512113	Maleoyl-caffeoylquinic acid	Phenolic acids	Phenolic acids	-1.83356	down			mws5028	2-Benzoxazolinone	Others	Others	-9.29245	down
Lmfn000604	6-O-Galloyl-D-glucose*	Phenolic acids	Phenolic acids	-1.80261	down			MWSmce463	Mesitaldehyde	Others	Others	-5.0169	down
pmn001533	2-O-Di-gallic acyl-Glucoside-Glucoside	Phenolic acids	Phenolic acids	-1.76422	down			MWSmce698	2',4'-Dimethylacetophenone	Others	Others	-5.0169	down
mws4085	Sinapic acid	Phenolic acids	Phenolic acids	-1.7638	down			Zmzp006523	6-Demethoxycapillarisin	Others	Others	-4.06329	down
Wmzn002116	3,5-Dicaffeoylquinic acid	Phenolic acids	Phenolic acids	-1.75739	down			Zmzp006646	Capillarisin	Others	Others	-2.26792	down
Hmln000659	3-O-Galloyl-D-glucose*	Phenolic acids	Phenolic acids	-1.74819	down			mws1337	D-Pantothenic Acid	Others	Vitamin	-1.99245	down
mws0093	Coniferyl alcohol	Phenolic acids	Phenolic acids	-1.68203	down			Zmdp000376	4-Guanidinobutanal	Others	Others	-1.91364	down
Lmsn004924	1,6-Di-O-galloyl-3-O-Feruloyl-β-D-glucose*	Phenolic acids	Phenolic acids	-1.68188	down			Lmbn000198	3-Dehydro-L-Threonic Acid	Others	Saccharides and Alcohols	-1.58376	down
Lmbn004847	4-Methoxyphenylpropionic acid	Phenolic acids	Phenolic acids	-1.63015	down			pme1261	D-Panthenol	Others	Saccharides and Alcohols	-1.5468	down
mws0458	Vanillin; 4-Hydroxy-3-Methoxybenzaldehyde	Phenolic acids	Phenolic acids	-1.57285	down			Zmgn000173	D-Ribose	Others	Saccharides and Alcohols	-1.36444	down
Lmzn001983	D-Threo-guaiacylglycerol-7-O-β-D-glucoside	Phenolic acids	Phenolic acids	-1.498	down			MWSHY0141	7-Hydroxy-4-chromone	Others	Others	-1.31529	down
pmb0752	3-O-Feruloylquinic acid	Phenolic acids	Phenolic acids	-1.40882	down			pme1383	Pyridoxine	Others	Vitamin	-1.00952	down
Hmln002806	5-O-Caffeoylshikimic acid	Phenolic acids	Phenolic acids	-1.37161	down			MWS2073	2,4-Dichlorophenoxyacetic Acid	Organic acids	Organic acids	-5.53341	down
MWS2070	Propyl 4-hydroxybenzoate	Phenolic acids	Phenolic acids	-1.35763	down			mws0147	β-Hydroxyisovaleric acid	Organic acids	Organic acids	-3.87542	down
Hmbp001276	Gallacetophenone	Phenolic acids	Phenolic acids	-1.35203	down			pme1654	Jasmonic acid	Organic acids	Organic acids	-2.90623	down
Lmsn001477	1-O-Galloyl-4,6-(S)-HHDP-β-D-glucose	Phenolic acids	Phenolic acids	-1.33735	down			Lmtn004049	Abscisic acid	Organic acids	Organic acids	-2.60433	down
Lmsn004334	1-O-Feruloyl-3-O-galloyl-4,6-(S)-HHDP-β-D-glucose	Phenolic acids	Phenolic acids	-1.33495	down			MWS0811	L-Pipecolic Acid	Organic acids	Organic acids	-2.56322	down
MWSmce573	3,4-Dimethylbenzoic acid	Phenolic acids	Phenolic acids	-1.30218	down			Lmbn001754	3-Isopropylmalic Acid*	Organic acids	Organic acids	-2.54704	down
MWS1875	2-Naphthol*	Phenolic acids	Phenolic acids	-1.29115	down			Zmgn001448	2-Propylmalic Acid*	Organic acids	Organic acids	-2.54704	down
mws2212	Caffeic acid	Phenolic acids	Phenolic acids	-1.26204	down			pmb3101	2-Isopropylmalic Acid*	Organic acids	Organic acids	-2.53364	down
Lmsn001900	3-O-Galloyl-4,6-(S)-HHDP-β-D-glucose	Phenolic acids	Phenolic acids	-1.25867	down			Lmmn003323	2-Hydroxyhexadecanoic acid	Organic acids	Organic acids	-1.94184	down
mws0628	4-Hydroxybenzaldehyde	Phenolic acids	Phenolic acids	-1.25121	down			Zmgn000503	2,3-Dihydroxy-3-Methylbutanoic Acid	Organic acids	Organic acids	-1.91915	down
Lmsn000363	Raspberryketone glucoside	Phenolic acids	Phenolic acids	-1.21959	down			pme1216	2-Picolinic acid	Organic acids	Organic acids	-1.63638	down
HJAP046	1-(2,4,5-Trimethoxyphenyl)-1,2-propanedione	Phenolic acids	Phenolic acids	-1.18456	down			pmb3099	Diethyl phosphate	Organic acids	Organic acids	-1.58599	down
Zmhn002227	4-O-Glucosyl-sinapate	Phenolic acids	Phenolic acids	-1.03118	down			mws0275	L-Malic acid	Organic acids	Organic acids	-1.54409	down
pmn001669	Methyl sinapate	Phenolic acids	Phenolic acids	-1.02995	down			pme3154	Mevalonic acid	Organic acids	Organic acids	-1.50287	down
pmb0069	Benzamide	Phenolic acids	Phenolic acids	-1.02623	down			pme0271	Maleic acid*	Organic acids	Organic acids	-1.24988	down
mws1589	D-Panose*	Others	Saccharides and Alcohols	-14.0296	down			mws0376	Fumaric acid*	Organic acids	Organic acids	-1.24988	down
pme2125	Raffinose*	Others	Saccharides and Alcohols	-14.0296	down			pme3017	2-Aminoisobutyric acid	Organic acids	Organic acids	-1.22732	down
pmb0801	4-Pyridoxic acid-O-glucoside	Others	Vitamin	-12.6205	down			mws0567	4-Guanidinobutyric acid	Organic acids	Organic acids	-1.18221	down
MWSmce674	Phylloquinone (Vitamin K1)	Others	Vitamin	-10.2174	down			pme0295	4-Acetamidobutyric acid	Organic acids	Organic acids	-1.06983	down
Lmqn000213	Stachyose	Others	Saccharides and Alcohols	-9.69561	down			pme0183	Isoguanine	Nucleotides and derivatives	Nucleotides and derivatives	-2.78398	down
MWSmce320	Cytosporone B	Others	Others	-9.37407	down			pme1109	Guanine	Nucleotides and derivatives	Nucleotides and derivatives	-2.78398	down
pmb0790	Pyridoxine-5'-O-diglucoside	Others	Vitamin	-3.60463	down			mws1060	9-(Arabinosyl)hypoxanthine	Nucleotides and derivatives	Nucleotides and derivatives	-2.53459	down
Zmzp006523	6-Demethoxycapillarisin	Others	Others	-3.36456	down			mws0884	Cyclic 3',5'-Adenylic acid	Nucleotides and derivatives	Nucleotides and derivatives	-2.47959	down
Zmdp000376	4-Guanidinobutanal	Others	Others	-2.69836	down			mws0572	5-Methylcytosine	Nucleotides and derivatives	Nucleotides and derivatives	-2.45458	down
mws1337	D-Pantothenic Acid	Others	Vitamin	-1.78875	down			MWS2984	8-Azaguanine	Nucleotides and derivatives	Nucleotides and derivatives	-2.08776	down
Zmzp006646	Capillarisin	Others	Others	-1.75366	down			pme0033	Hypoxanthine	Nucleotides and derivatives	Nucleotides and derivatives	-1.76008	down
pme3705	D-Glucoronic acid*	Others	Saccharides and Alcohols	-1.73804	down			pme0230	Adenosine	Nucleotides and derivatives	Nucleotides and derivatives	-1.742	down
Lmbn000198	3-Dehydro-L-Threonic Acid	Others	Saccharides and Alcohols	-1.72757	down			mws0248	Uridine	Nucleotides and derivatives	Nucleotides and derivatives	-1.48606	down
MWSmce463	Mesitaldehyde	Others	Others	-1.59262	down			pme0264	Thymidine	Nucleotides and derivatives	Nucleotides and derivatives	-1.38897	down
MWSmce698	2',4'-Dimethylacetophenone	Others	Others	-1.59262	down			pmc0066	2'-Deoxyinosine-5'-monophosphate	Nucleotides and derivatives	Nucleotides and derivatives	-1.3651	down
MA10039492	Dehydroascorbic acid	Others	Vitamin	-1.46244	down			pmn001610	Eicosadienoic acid	Lipids	Free fatty acids	-13.8513	down
Zmgn000173	D-Ribose	Others	Saccharides and Alcohols	-1.46211	down			Lmyn008503	Octanoic acid	Lipids	Free fatty acids	-8.92039	down
MWSmce676	D-Arabinose*	Others	Saccharides and Alcohols	-1.26365	down			pmb1562	1-Stearidonoyl-Glycerol	Lipids	Glycerol ester	-4.34652	down
Lmmn000214	Solatriose	Others	Saccharides and Alcohols	-1.22072	down			pmn001691	9,12,13-Trihydroxy-10,15-octadecadienoic acid	Lipids	Free fatty acids	-4.18197	down
Hmqp001042	Butyl beta-D-glucoside	Others	Others	-1.07779	down			Zmpn003368	13S-Hydroxy-9Z,11E,15Z-octadecatrienoic acid	Lipids	Free fatty acids	-4.10181	down
mws1189	D-Galacturonic acid*	Others	Saccharides and Alcohols	-1.02869	down			pmb2786	9-Hydroxy-10,12,15-octadecatrienoic acid	Lipids	Free fatty acids	-3.75236	down
Zmgp004297	1-phenyl-7-(4-hydroxyphenyl)-4-ene-3-heptanone	Others	Others	-1.00677	down			pmb2260	LysoPC 15:1	Lipids	LPC	-3.4022	down
pmb3099	Diethyl phosphate	Organic acids	Organic acids	-12.4137	down			MWS4295	DL-2-hydroxystearic acid	Lipids	Free fatty acids	-3.01868	down
MWS2073	2,4-Dichlorophenoxyacetic Acid	Organic acids	Organic acids	-3.60685	down			Lmhp011562	1-α-Linolenoyl-glycerol	Lipids	Glycerol ester	-2.96535	down
Lmtn004049	Abscisic acid	Organic acids	Organic acids	-3.0762	down			Rfmb091	9S-Hydroxy-10E,12Z-octadecadienoic acid*	Lipids	Free fatty acids	-2.81864	down
Lmbn001754	3-Isopropylmalic Acid*	Organic acids	Organic acids	-2.96217	down			Lmhp011388	2-α-Linolenoyl-glycerol	Lipids	Glycerol ester	-2.81766	down
Zmgn001448	2-Propylmalic Acid*	Organic acids	Organic acids	-2.96217	down			Lmbn005369	13(S)-HODE;13(S)-Hydroxyoctadeca-9Z,11E-dienoic acid*	Lipids	Free fatty acids	-2.76069	down
pmb3101	2-Isopropylmalic Acid*	Organic acids	Organic acids	-2.95026	down			Lmhp007836	LysoPE 16:3	Lipids	LPE	-2.72124	down
pmf0420	Benzyl acetate	Organic acids	Organic acids	-1.8926	down			Zmyn005384	2R-Hydroxyoctadecanoic Acid	Lipids	Free fatty acids	-2.45757	down
Lmbn001364	4-Hydroxy-2-Oxopentanoic Acid	Organic acids	Organic acids	-1.78774	down			Hmqn003054	9,10,11-Trihydroxy-12-octadecenoic acid	Lipids	Free fatty acids	-2.42212	down
Zmgn000503	2,3-Dihydroxy-3-Methylbutanoic Acid	Organic acids	Organic acids	-1.70251	down			pmb2406	LysoPC 17:0	Lipids	LPC	-2.32139	down
mws0275	L-Malic acid	Organic acids	Organic acids	-1.69395	down			pmn001694	9,10,13-Trihydroxy-11-Octadecenoic Acid	Lipids	Free fatty acids	-2.26911	down
mws0147	β-Hydroxyisovaleric acid	Organic acids	Organic acids	-1.67341	down			Lmhp010515	LysoPC 17:0(2n isomer)	Lipids	LPC	-2.23123	down
MWS0811	L-Pipecolic Acid	Organic acids	Organic acids	-1.67198	down			pmd0136	LysoPC 18:0(2n isomer)	Lipids	LPC	-2.05317	down
pme0295	4-Acetamidobutyric acid	Organic acids	Organic acids	-1.5691	down			mws0126	LysoPC 18:0	Lipids	LPC	-2.05317	down
MWS1882	Iminodiacetic acid	Organic acids	Organic acids	-1.55517	down			YC512118	Oleamide (9-Octadecenamide)	Lipids	Free fatty acids	-2.04974	down
pme3154	Mevalonic acid	Organic acids	Organic acids	-1.54573	down			Lmhp008513	2-α-Linolenoyl-glycerol-1,3-di-O-glucoside	Lipids	Glycerol ester	-2.0337	down
mws0237	Azelaic acid	Organic acids	Organic acids	-1.08862	down			Lmqn008288	3-Hydroxyoctadecanoic Acid	Lipids	Free fatty acids	-2.02743	down
pme3017	2-Aminoisobutyric acid	Organic acids	Organic acids	-1.08792	down			Lmhp008801	LysoPE 18:3	Lipids	LPE	-2.00903	down
mws0884	Cyclic 3',5'-Adenylic acid	Nucleotides and derivatives	Nucleotides and derivatives	-11.0852	down			Lmbn006152	(9Z,11E)-Octadecadienoic acid	Lipids	Free fatty acids	-2.00429	down
mws1060	9-(Arabinosyl)hypoxanthine	Nucleotides and derivatives	Nucleotides and derivatives	-2.10174	down			Lmhp008589	LysoPE 18:3(2n isomer)	Lipids	LPE	-2.00335	down
pme0230	Adenosine	Nucleotides and derivatives	Nucleotides and derivatives	-1.93719	down			MWSmce539	Dibutyl sebacate	Lipids	Free fatty acids	-1.96398	down
pme0183	Isoguanine	Nucleotides and derivatives	Nucleotides and derivatives	-1.77861	down			Lmhp007840	LysoPC 19:2	Lipids	LPC	-1.93368	down
pme1109	Guanine	Nucleotides and derivatives	Nucleotides and derivatives	-1.77861	down			Lmhp007598	LysoPC 19:2(2n isomer)	Lipids	LPC	-1.93368	down
mws0255	Cytosine	Nucleotides and derivatives	Nucleotides and derivatives	-1.26151	down			Zmyn004676	17-Hydroxylinolenic acid	Lipids	Free fatty acids	-1.91562	down
mws0248	Uridine	Nucleotides and derivatives	Nucleotides and derivatives	-1.16814	down			Lmhp009187	LysoPE 15:0	Lipids	LPE	-1.88876	down
MWS2984	8-Azaguanine	Nucleotides and derivatives	Nucleotides and derivatives	-1.11558	down			Lmbn007891	Hydroxy ricinoleic acid	Lipids	Free fatty acids	-1.84637	down
pmb0981	Adenosine 5'-monophosphate	Nucleotides and derivatives	Nucleotides and derivatives	-1.09392	down			mws1491	Linoleic acid	Lipids	Free fatty acids	-1.77252	down
Lmhp010162	LysoPE 17:0	Lipids	LPE	-11.2226	down			Lmbn004685	5S,8R-DiHODE; (5S,8R,9Z,12Z)-5,8-Dihydroxyoctadeca-9,12-dienoate	Lipids	Free fatty acids	-1.73174	down
YC512117	Stearidonic acid	Lipids	Free fatty acids	-10.0516	down			Lmhp112042	1-Linoleoylglycerol	Lipids	Glycerol ester	-1.72963	down
Lmyn008503	Octanoic acid	Lipids	Free fatty acids	-9.15854	down			Lmhp008885	LysoPE 15:0(2n isomer)	Lipids	LPE	-1.71744	down
pmn001691	9,12,13-Trihydroxy-10,15-octadecadienoic acid	Lipids	Free fatty acids	-3.68873	down			pmb2319	LysoPC 15:0	Lipids	LPC	-1.70332	down
pmn001694	9,10,13-Trihydroxy-11-Octadecenoic Acid	Lipids	Free fatty acids	-3.08579	down			Lmhp009590	LysoPC 17:1	Lipids	LPC	-1.69856	down
Hmqn003054	9,10,11-Trihydroxy-12-octadecenoic acid	Lipids	Free fatty acids	-2.9761	down			Lmhp012042	2-Linoleoylglycerol	Lipids	Glycerol ester	-1.67228	down
pmb2786	9-Hydroxy-10,12,15-octadecatrienoic acid	Lipids	Free fatty acids	-2.59972	down			Lmhp009129	LysoPC 15:0(2n isomer)	Lipids	LPC	-1.67064	down
Zmpn003368	13S-Hydroxy-9Z,11E,15Z-octadecatrienoic acid	Lipids	Free fatty acids	-2.39006	down			Lmhp010040	LysoPE 20:3	Lipids	LPE	-1.63572	down
pmb2792	13-Hydroxy-6,9,11-octadecatrienoic acid	Lipids	Free fatty acids	-2.03271	down			pmb2799	12,13-Epoxy-9-Octadecenoic Acid	Lipids	Free fatty acids	-1.62768	down
MWSmce539	Dibutyl sebacate	Lipids	Free fatty acids	-1.89175	down			Lmhp009802	LysoPE 20:3(2n isomer)	Lipids	LPE	-1.61687	down
Zmyn004732	2R-hydroxy-9Z,12Z,15Z-octadecatrienoic acid	Lipids	Free fatty acids	-1.7275	down			Lmhp009890	LysoPC 20:3	Lipids	LPC	-1.60118	down
Rfmb091	9S-Hydroxy-10E,12Z-octadecadienoic acid*	Lipids	Free fatty acids	-1.68012	down			Lmhp008744	1-α-Linolenoyl-glycerol-2,3-di-O-glucoside	Lipids	Glycerol ester	-1.56412	down
Lmbn005369	13(S)-HODE;13(S)-Hydroxyoctadeca-9Z,11E-dienoic acid*	Lipids	Free fatty acids	-1.53864	down			pmb0883	LysoPE 18:0	Lipids	LPE	-1.52247	down
pmb2804	13S-Hydroperoxy-9Z,11E-octadecadienoic acid	Lipids	Free fatty acids	-1.51215	down			pmd0147	LysoPC 20:2	Lipids	LPC	-1.52152	down
Zmyn004676	17-Hydroxylinolenic acid	Lipids	Free fatty acids	-1.45396	down			pmb0874	LysoPE 18:2(2n isomer)	Lipids	LPE	-1.48824	down
MWS0552	Cis-10-Pentadecenoic Acid(C15: 1)	Lipids	Free fatty acids	-1.29102	down			mws1489	Stearic Acid	Lipids	Free fatty acids	-1.4745	down
pmb2260	LysoPC 15:1	Lipids	LPC	-1.24018	down			Zmyn005026	16-Methylheptadecanoic acid	Lipids	Free fatty acids	-1.4745	down
Lmhp011562	1-α-Linolenoyl-glycerol	Lipids	Glycerol ester	-1.23678	down			pmd0130	LysoPC 14:0	Lipids	LPC	-1.4507	down
Lmhp011388	2-α-Linolenoyl-glycerol	Lipids	Glycerol ester	-1.14578	down			mws0359	Pentadecanoic Acid	Lipids	Free fatty acids	-1.45047	down
Lmhp008833	LysoPC 16:1(2n isomer)	Lipids	LPC	-1.09692	down			pmn001689	9-Hydroxy-12-oxo-15(Z)-octadecenoic acid	Lipids	Free fatty acids	-1.44364	down
pmb0889	Punicic acid (9Z,11E,13Z-octadecatrienoic acid)	Lipids	Free fatty acids	-1.09589	down			pmb0881	LysoPE 18:2	Lipids	LPE	-1.44088	down
Lmgp003270	Scopoletin-7-O-glucuronide	Lignans and Coumarins	Coumarins	-4.59691	down			pma1303	LysoPC 16:2	Lipids	LPC	-1.43788	down
Cmpp008880	Suberosin	Lignans and Coumarins	Coumarins	-2.34209	down			pmb0854	LysoPC 18:3	Lipids	LPC	-1.42056	down
mws1076	Scoparone	Lignans and Coumarins	Coumarins	-2.22302	down			Lmhp010757	LysoPE 20:2	Lipids	LPE	-1.38618	down
pmb0382	O-Feruloyl 4-hydroxycoumarin	Lignans and Coumarins	Coumarins	-1.61085	down			Lmhp008337	LysoPE 14:0(2n isomer)	Lipids	LPE	-1.36246	down
Lmbp003825	Skimmin (7-Hydroxycoumarin-7-O-glucoside)	Lignans and Coumarins	Coumarins	-1.00137	down			Lmhp010514	LysoPE 20:2(2n isomer)	Lipids	LPE	-1.36137	down
Lmmp003903	Kaempferol-3-O-(2''-acetyl)glucoside	Flavonoids	Flavonols	-15.4934	down			pmb0864	LysoPE 14:0	Lipids	LPE	-1.35996	down
MWSHY0029	Quercetin	Flavonoids	Flavonols	-15.2877	down			pmb0876	LysoPE 16:0	Lipids	LPE	-1.3471	down
Zmsp004363	Quercetin-3-O-(6''-O-acetyl)glucoside	Flavonoids	Flavonols	-14.9949	down			pmb0865	LysoPC 18:3(2n isomer)	Lipids	LPC	-1.34619	down
Lmmp006709	Kaempferol-3-O-(4''-p-coumaroyl)rhamnoside	Flavonoids	Flavonols	-13.6392	down			pmd0146	LysoPC 20:2(2n isomer)	Lipids	LPC	-1.34339	down
Zmjp008513	Brickellin	Flavonoids	Flavones	-13.3078	down			pmb0863	LysoPC 16:2(2n isomer)	Lipids	LPC	-1.34338	down
Hmln001836	Kaempferol-3-O-(6''-Acetyl)glucosyl-(1→3)-Galactoside	Flavonoids	Flavonols	-12.8462	down			Lmhp008763	LysoPE 16:1(2n isomer)	Lipids	LPE	-1.33792	down
Jmhn004431	syringetin-3-glucuronide	Flavonoids	Flavonols	-12.6544	down			pmd0132	LysoPC 16:0(2n isomer)	Lipids	LPC	-1.28724	down
Zmjp005288	5,2',5'-Trihydroxy-3,7,4'-trimethoxyflavone-2'-O-glucoside	Flavonoids	Flavones	-12.5051	down			pmb0855	LysoPC 16:0	Lipids	LPC	-1.24649	down
MWSHY0128	5,7,8,4'-Tetramethoxyflavone	Flavonoids	Flavones	-12.1177	down			pmb2640	Dodecanoic acid (Lauric acid)	Lipids	Free fatty acids	-1.20663	down
HJN078	Pinocembrin-7-O-(2''-O-arabinosyl)glucoside	Flavonoids	Flavanones	-10.592	down			Lmbn005923	Crepenynic acid	Lipids	Free fatty acids	-1.2002	down
Zmsp007375	3,5,7,3'4'-Pentamethoxyflavone*	Flavonoids	Flavones	-10.1905	down			pmd0160	LysoPE 16:0(2n isomer)	Lipids	LPE	-1.19432	down
Lmcp007155	3',4',5',5,7-Pentamethoxyflavone	Flavonoids	Flavones	-10.1905	down			Lmhp008718	LysoPC 17:2	Lipids	LPC	-1.17828	down
MWS20151	Apigenin; 4',5,7-Trihydroxyflavone	Flavonoids	Flavones	-9.78373	down			pmb1650	Octadeca-11E,13E,15Z-trienoic acid	Lipids	Free fatty acids	-1.13554	down
Hmjn004446	Luteolin-7-O-(6''-caffeoyl)rhamnoside	Flavonoids	Flavones	-6.79654	down			Lmhp009034	LysoPE 16:1	Lipids	LPE	-1.12987	down
MWSHY0161	Kaempferol-3-O-(6''-p-Coumaroyl)glucoside (Tiliroside)*	Flavonoids	Flavonols	-6.36129	down			pmp001270	LysoPC 16:1	Lipids	LPC	-1.12513	down
Lmmp002334	Quercetin-3-O-rutinoside-7-O-glucoside	Flavonoids	Flavonols	-6.18466	down			Lmhp010908	LysoPC 19:1	Lipids	LPC	-1.10618	down
Lmyp004318	Kaempferol-3-O-(6''-p-Coumaroyl)galactoside*	Flavonoids	Flavonols	-6.15334	down			Zmzn003953	13(s)-hydroperoxy-(9z,11e,15z)-octadecatrienoic acid	Lipids	Free fatty acids	-1.0957	down
Lmyp004407	Kaempferol-3-O-(2''-p-Coumaroyl)galactoside*	Flavonoids	Flavonols	-6.02737	down			Zmyn004732	2R-hydroxy-9Z,12Z,15Z-octadecatrienoic acid	Lipids	Free fatty acids	-1.08612	down
Hmln002321	Quercetin-3-O-(6''-O-malonyl)glucoside	Flavonoids	Flavonols	-6.01	down			pmb0889	Punicic acid (9Z,11E,13Z-octadecatrienoic acid)	Lipids	Free fatty acids	-1.03732	down
Lmfn004769	Quercetin-3-O-(4''-O-galloyl)arabinoside	Flavonoids	Flavonols	-5.93847	down			mws0367	α-Linolenic Acid	Lipids	Free fatty acids	-1.03344	down
Smfp005803	Didymin (Isosakuranetin-7-O-rutinoside)	Flavonoids	Flavanones	-5.54313	down			mws0289	LysoPE 18:1	Lipids	LPE	-1.01925	down
Lmfn003630	Myricetin-3-O-xyloside*	Flavonoids	Flavonols	-5.15285	down			Lmgp003270	Scopoletin-7-O-glucuronide	Lignans and Coumarins	Coumarins	-4.88961	down
Zmjp009119	5,4'-Dihydroxy-3,6,7,3'-tetramethoxyflavone*	Flavonoids	Flavones	-4.90934	down			Lmdn004267	Epipinoresinol*	Lignans and Coumarins	Lignans	-1.77737	down
Lmtn002997	Mearnsetin-3-O-glucoside	Flavonoids	Flavones	-4.83984	down			mws0097	Pinoresinol*	Lignans and Coumarins	Lignans	-1.58207	down
pmn001644	Quercetin-3-O-(2''-O-acetyl)glucuronide	Flavonoids	Flavonols	-4.78726	down			Zmln002252	Sideretin (5,7,8-Trihydroxy-6-methoxycoumarin)	Lignans and Coumarins	Coumarins	-1.2454	down
MWSHY0019	Hesperetin-7-O-neohesperidoside(Neohesperidin)*	Flavonoids	Flavanones	-4.64685	down			pmb0382	O-Feruloyl 4-hydroxycoumarin	Lignans and Coumarins	Coumarins	-1.18226	down
MWSHY0116	Hesperetin-7-O-rutinoside (Hesperidin)*	Flavonoids	Flavanones	-4.64685	down			Zmhp004969	4,4,5-Trihydroxy-l,l'-di-2-propenylbiphenyl	Lignans and Coumarins	Lignans	-1.08481	down
pmn001640	Myricetin-3-O-arabinoside*	Flavonoids	Flavonols	-4.54572	down			Rfmb25702	Pinoresinol-4-O-(6''-acetyl)glucoside	Lignans and Coumarins	Lignans	-1.07967	down
mws0091	Quercetin-3-O-glucoside (Isoquercitrin)*	Flavonoids	Flavonols	-3.92334	down			MWSHY0029	Quercetin	Flavonoids	Flavonols	-15.6411	down
MWSHY0018	Nobiletin (5,6,7,8,3',4'-Hexamethoxyflavone)	Flavonoids	Flavones	-3.74149	down			Hmln002321	Quercetin-3-O-(6''-O-malonyl)glucoside	Flavonoids	Flavonols	-15.5967	down
Hmmp002121	Isorhamnetin-3-O-gallate	Flavonoids	Flavonols	-3.60008	down			Lmmp003903	Kaempferol-3-O-(2''-acetyl)glucoside	Flavonoids	Flavonols	-15.4672	down
mws0056	Myricetin-3-O-rhamnoside (Myricitrin)	Flavonoids	Flavonols	-3.45921	down			Zmsp004363	Quercetin-3-O-(6''-O-acetyl)glucoside	Flavonoids	Flavonols	-15.2708	down
Hmcp001629	Kaempferol-3-O-(6''-Malonyl)glucoside-7-O-Glucoside	Flavonoids	Flavonols	-3.43694	down			Lmmp006709	Kaempferol-3-O-(4''-p-coumaroyl)rhamnoside	Flavonoids	Flavonols	-13.8687	down
pmb0578	Luteolin-7-O-(6''-sinapoyl)glucoside	Flavonoids	Flavones	-3.39073	down			Jmhn004431	syringetin-3-glucuronide	Flavonoids	Flavonols	-13.1982	down
pmp000172	5,2'-Dihydroxy-7,8-dimethoxyflavone glycosides	Flavonoids	Flavones	-3.16046	down			MWSHY0051	Kaempferol (3,5,7,4'-Tetrahydroxyflavone)	Flavonoids	Flavonols	-12.6419	down
pmb0709	Quercetin-7-O-(6''-malonyl)glucosyl-5-O-glucoside	Flavonoids	Flavonols	-2.56992	down			Hmcp005575	Quercetin-5,4'-di-O-glucoside	Flavonoids	Flavonols	-12.0623	down
MWSHY0113	Quercetin-3-O-galactoside (Hyperin)*	Flavonoids	Flavonols	-2.51975	down			HJN078	Pinocembrin-7-O-(2''-O-arabinosyl)glucoside	Flavonoids	Flavanones	-11.2215	down
Lmdp003286	Isohyperoside*	Flavonoids	Flavonols	-2.47923	down			MWS20151	Apigenin; 4',5,7-Trihydroxyflavone	Flavonoids	Flavones	-11.035	down
Lmyp003857	Kaempferol-3-O-(2'',6''-digalloyl)glucoside	Flavonoids	Flavonols	-2.36578	down			Hmcp001858	Kaempferol-3-O-arabinoside-7-O-rhamnoside	Flavonoids	Flavonols	-9.80637	down
mws0089	Kaempferol-7-O-glucoside*	Flavonoids	Flavonols	-2.35744	down			pmp000117	3,5,6,7,8,3',4'-Heptamethoxyflavone	Flavonoids	Flavonols	-9.40776	down
MWSmce415	Cirsimaritin (4',5-dihydroxy-6,7-dimethoxyflavone)	Flavonoids	Flavones	-2.28689	down			Hmjn004446	Luteolin-7-O-(6''-caffeoyl)rhamnoside	Flavonoids	Flavones	-6.94715	down
MWSHY0054	Eupatorin; 3',5-Dihydroxy-4',6,7-Trimethoxyflavone*	Flavonoids	Flavones	-2.16353	down			Zmjp008513	Brickellin	Flavonoids	Flavones	-6.78871	down
pmp000117	3,5,6,7,8,3',4'-Heptamethoxyflavone	Flavonoids	Flavonols	-2.14693	down			Lmmp002334	Quercetin-3-O-rutinoside-7-O-glucoside	Flavonoids	Flavonols	-6.72984	down
Lmyp006951	5,8,4'-Trihydroxy-6,7-dimethoxyflavone	Flavonoids	Flavones	-2.08796	down			Lmyp004318	Kaempferol-3-O-(6''-p-Coumaroyl)galactoside*	Flavonoids	Flavonols	-6.62516	down
Lmyn006227	Galangin (3,5,7-Trihydroxyflavone)	Flavonoids	Flavones	-2.05188	down			Lmyp004407	Kaempferol-3-O-(2''-p-Coumaroyl)galactoside*	Flavonoids	Flavonols	-5.99118	down
pmn001637	Kaempferol-3-O-arabinoside (Juglanin)	Flavonoids	Flavonols	-1.99225	down			Lmfn004769	Quercetin-3-O-(4''-O-galloyl)arabinoside	Flavonoids	Flavonols	-5.72573	down
Hmln002199	Quercetin-3-O-(6''-O-acetyl)galactoside	Flavonoids	Flavonols	-1.93063	down			Smfp005803	Didymin (Isosakuranetin-7-O-rutinoside)	Flavonoids	Flavanones	-5.66284	down
MWSHY0136	Kaempferol-3-O-glucoside (Astragalin)*	Flavonoids	Flavonols	-1.89897	down			Lmfn003630	Myricetin-3-O-xyloside*	Flavonoids	Flavonols	-5.14229	down
Hmln001682	Quercetin-3-O-(6''-O-acetyl)glucosyl-(1→3)-Galactoside	Flavonoids	Flavonols	-1.89873	down			MWSHY0161	Kaempferol-3-O-(6''-p-Coumaroyl)glucoside (Tiliroside)*	Flavonoids	Flavonols	-5.10695	down
MWSHY0169	4',5,7-Trihydroxy-3',6-dimethoxyflavone (Jaceosidin)	Flavonoids	Flavones	-1.89492	down			pmn001640	Myricetin-3-O-arabinoside*	Flavonoids	Flavonols	-5.0633	down
Xmyp004678	Kaempferol-3-O-(2-O-Xylosyl-6-O-Rhamnosyl)Glucoside	Flavonoids	Flavonols	-1.88239	down			Zmjp009119	5,4'-Dihydroxy-3,6,7,3'-tetramethoxyflavone*	Flavonoids	Flavones	-4.99986	down
Lmqp006281	Kaempferol-3-O-(4''-O-acetyl)rhamnoside	Flavonoids	Flavonols	-1.84349	down			MWSHY0019	Hesperetin-7-O-neohesperidoside(Neohesperidin)*	Flavonoids	Flavanones	-4.53218	down
Lmjp002596	Quercetin-3-O-sambubioside*	Flavonoids	Flavonols	-1.81516	down			MWSHY0116	Hesperetin-7-O-rutinoside (Hesperidin)*	Flavonoids	Flavanones	-4.53218	down
MWSHY0051	Kaempferol (3,5,7,4'-Tetrahydroxyflavone)	Flavonoids	Flavonols	-1.81203	down			Lmtn002997	Mearnsetin-3-O-glucoside	Flavonoids	Flavones	-4.24081	down
mws0913	Kaempferol-3-O-galactoside (Trifolin)*	Flavonoids	Flavonols	-1.79882	down			Lmyp006951	5,8,4'-Trihydroxy-6,7-dimethoxyflavone	Flavonoids	Flavones	-4.00203	down
Lmpn006208	8-Methoxykaempferol-7-O-rhamnoside	Flavonoids	Flavonols	-1.79163	down			Hmln001836	Kaempferol-3-O-(6''-Acetyl)glucosyl-(1→3)-Galactoside	Flavonoids	Flavonols	-3.83639	down
Lmtp004044	Quercetin-3-O-apiosyl(1→2)galactoside*	Flavonoids	Flavonols	-1.79043	down			mws0091	Quercetin-3-O-glucoside (Isoquercitrin)*	Flavonoids	Flavonols	-3.62102	down
pmb0706	Quercetin-3-O-(6''-O-malonyl)glucosyl-5-O-glucoside	Flavonoids	Flavonols	-1.72204	down			pmp000172	5,2'-Dihydroxy-7,8-dimethoxyflavone glycosides	Flavonoids	Flavones	-3.43542	down
MWSHY0189	Apigenin-7-O-glucoside(Cosmosiin)*	Flavonoids	Flavones	-1.66141	down			mws0056	Myricetin-3-O-rhamnoside (Myricitrin)	Flavonoids	Flavonols	-3.40684	down
Lmmn003398	Kaempferol-3-O-(6''-acetyl)glucoside	Flavonoids	Flavonols	-1.62809	down			Lmyn006227	Galangin (3,5,7-Trihydroxyflavone)	Flavonoids	Flavones	-3.40468	down
Lmxn007955	Sudachitin	Flavonoids	Flavones	-1.59831	down			Hmmp002121	Isorhamnetin-3-O-gallate	Flavonoids	Flavonols	-3.39128	down
HJAP112	Quercetin-3-O-(2''-O-acetyl)rhamnoside	Flavonoids	Flavonols	-1.57624	down			Hmcp001629	Kaempferol-3-O-(6''-Malonyl)glucoside-7-O-Glucoside	Flavonoids	Flavonols	-3.34156	down
MWS20147	Luteolin-3'-O-glucoside	Flavonoids	Flavones	-1.56899	down			Zmjp005288	5,2',5'-Trihydroxy-3,7,4'-trimethoxyflavone-2'-O-glucoside	Flavonoids	Flavones	-3.17385	down
pmp000589	Quercetin-7-O-(6''-malonyl)glucoside	Flavonoids	Flavonols	-1.52572	down			pmb0709	Quercetin-7-O-(6''-malonyl)glucosyl-5-O-glucoside	Flavonoids	Flavonols	-3.11621	down
mws1002	Syringetin	Flavonoids	Flavonols	-1.51627	down			MWSHY0054	Eupatorin; 3',5-Dihydroxy-4',6,7-Trimethoxyflavone*	Flavonoids	Flavones	-3.00036	down
Hmcp004055	Quercetin-5,7,4'-tri-O-glucoside	Flavonoids	Flavonols	-1.48819	down			pmn001644	Quercetin-3-O-(2''-O-acetyl)glucuronide	Flavonoids	Flavonols	-2.95042	down
mws0038	Kumatakenin	Flavonoids	Flavonols	-1.46024	down			MWSmce415	Cirsimaritin (4',5-dihydroxy-6,7-dimethoxyflavone)	Flavonoids	Flavones	-2.82708	down
HJAP148	Kaempferol-3-O-sambubioside	Flavonoids	Flavonols	-1.41285	down			MWSHY0113	Quercetin-3-O-galactoside (Hyperin)*	Flavonoids	Flavonols	-2.70338	down
Lmdp004892	Kaempferol-3-O-(6''-malonyl)galactoside*	Flavonoids	Flavonols	-1.31469	down			mws0089	Kaempferol-7-O-glucoside*	Flavonoids	Flavonols	-2.58397	down
MWSHY0094	Gallocatechin gallate*	Flavonoids	Flavanols	-1.31033	down			Lmqp006281	Kaempferol-3-O-(4''-O-acetyl)rhamnoside	Flavonoids	Flavonols	-2.55655	down
Lmmp003817	Kaempferol-3-O-(6''-malonyl)glucoside*	Flavonoids	Flavonols	-1.28178	down			MWSHY0169	4',5,7-Trihydroxy-3',6-dimethoxyflavone (Jaceosidin)	Flavonoids	Flavones	-2.53914	down
MWS20148	Apigenin-4'-O-glucoside	Flavonoids	Flavones	-1.27712	down			MWSHY0136	Kaempferol-3-O-glucoside (Astragalin)*	Flavonoids	Flavonols	-2.49918	down
Lmsp003161	Kaempferol-3-O-sophoroside-7-O-rhamnoside*	Flavonoids	Flavonols	-1.25747	down			Lmdp003286	Isohyperoside*	Flavonoids	Flavonols	-2.48722	down
Lnrp102163	Quercetin-3-O-rutinoside-7-O-rhamnoside	Flavonoids	Flavonols	-1.20263	down			Hmln001682	Quercetin-3-O-(6''-O-acetyl)glucosyl-(1→3)-Galactoside	Flavonoids	Flavonols	-2.4429	down
pme0088	Luteolin (5,7,3',4'-Tetrahydroxyflavone)	Flavonoids	Flavones	-1.14314	down			pmb0578	Luteolin-7-O-(6''-sinapoyl)glucoside	Flavonoids	Flavones	-2.43381	down
Hmcp001618	Quercetin-3-O-(2''-O-Xylosyl)rutinoside	Flavonoids	Flavonols	-1.00563	down			mws1002	Syringetin	Flavonoids	Flavonols	-2.42499	down
Zmdp002216	L-γ-Glutamyl-L-leucine	Amino acids and derivatives	Amino acids and derivatives	-15.3513	down			pmb0706	Quercetin-3-O-(6''-O-malonyl)glucosyl-5-O-glucoside	Flavonoids	Flavonols	-2.41696	down
Zmdp001663	γ-glutamylmethionine	Amino acids and derivatives	Amino acids and derivatives	-14.5969	down			Hmln002199	Quercetin-3-O-(6''-O-acetyl)galactoside	Flavonoids	Flavonols	-2.35979	down
Zmdn001564	γ-Glutamylphenylalanine	Amino acids and derivatives	Amino acids and derivatives	-3.05283	down			MWS20147	Luteolin-3'-O-glucoside	Flavonoids	Flavones	-2.3265	down
Zmgn002106	N-Acetyl-L-phenylalanine	Amino acids and derivatives	Amino acids and derivatives	-2.23069	down			mws0038	Kumatakenin	Flavonoids	Flavonols	-2.30787	down
pmb2591	N-Acetyl-L-Tryptophan	Amino acids and derivatives	Amino acids and derivatives	-2.06995	down			Lmqn009304	Eucalyptin (5-Hydroxy-7,4'-dimethoxy-6,8-dimethylflavone)	Flavonoids	Flavanones	-2.23387	down
pme3827	3,4-Dihydroxy-L-phenylalanine (L-Dopa)	Amino acids and derivatives	Amino acids and derivatives	-1.83478	down			mws0913	Kaempferol-3-O-galactoside (Trifolin)*	Flavonoids	Flavonols	-2.22035	down
mws0219	L-Aspartic Acid	Amino acids and derivatives	Amino acids and derivatives	-1.72205	down			Lmsp003161	Kaempferol-3-O-sophoroside-7-O-rhamnoside*	Flavonoids	Flavonols	-2.18495	down
mws0282	L-Tryptophan	Amino acids and derivatives	Amino acids and derivatives	-1.30835	down			Lmmn003398	Kaempferol-3-O-(6''-acetyl)glucoside	Flavonoids	Flavonols	-2.15873	down
Zmdp001647	γ-Glutamyl-L-valine	Amino acids and derivatives	Amino acids and derivatives	-1.26121	down			Lmyp003857	Kaempferol-3-O-(2'',6''-digalloyl)glucoside	Flavonoids	Flavonols	-2.15769	down
pme1228	5-Hydroxy-L-tryptophan	Amino acids and derivatives	Amino acids and derivatives	-1.2438	down			Hmpn005101	Sieboldin	Flavonoids	Chalcones	-2.13408	down
Zmzp000145	Trimethyllysine	Amino acids and derivatives	Amino acids and derivatives	-1.18344	down			pme2459	Luteolin-7-O-glucoside (Cynaroside)*	Flavonoids	Flavones	-2.02276	down
MWS4309	Glycyl-tryptophan	Amino acids and derivatives	Amino acids and derivatives	-1.16524	down			Xmyp004678	Kaempferol-3-O-(2-O-Xylosyl-6-O-Rhamnosyl)Glucoside	Flavonoids	Flavonols	-2.01386	down
Hmsp000364	L-Cyclopentylglycine	Amino acids and derivatives	Amino acids and derivatives	-1.13602	down			MWSHY0128	5,7,8,4'-Tetramethoxyflavone	Flavonoids	Flavones	-1.95447	down
pme0122	N6-Acetyl-L-lysine	Amino acids and derivatives	Amino acids and derivatives	-1.0225	down			Lmmn004625	Dihydrokaempferol-7-O-glucoside	Flavonoids	Flavanonols	-1.92927	down
Zmwp005562	cis-N-p-Coumaroyltyramine	Alkaloids	Phenolamine	-12.8518	down			pmn001637	Kaempferol-3-O-arabinoside (Juglanin)	Flavonoids	Flavonols	-1.89841	down
pme2268	Trigonelline	Alkaloids	Pyridine alkaloids	-2.45885	down			Lmjp002596	Quercetin-3-O-sambubioside*	Flavonoids	Flavonols	-1.85714	down
pmb1912	10-Formyltetrahydrofolic Acid	Alkaloids	Alkaloids	-2.21779	down			Lmtp004044	Quercetin-3-O-apiosyl(1→2)galactoside*	Flavonoids	Flavonols	-1.80448	down
MWSmce709	Isoquinoline	Alkaloids	Isoquinoline alkaloids	-1.88551	down			HJAP112	Quercetin-3-O-(2''-O-acetyl)rhamnoside	Flavonoids	Flavonols	-1.7923	down
MWSmce548	Betaine	Alkaloids	Alkaloids	-1.59722	down			pmp001311	6-Hydroxykaempferol-7,6-O-Diglucoside	Flavonoids	Flavonols	-1.65507	down
pme2244	3-Indolepropionic acid	Alkaloids	Plumerane	-1.35516	down			Lmxn007955	Sudachitin	Flavonoids	Flavones	-1.63305	down
Lmgn000188	D-Lactic Acid	37	Organic acids	-2.35886	down			Lmmp003817	Kaempferol-3-O-(6''-malonyl)glucoside*	Flavonoids	Flavonols	-1.56243	down
								Zmap009745	Ayanin (3',5-Dihydroxy-3,4',7-Trimethoxyflavone)	Flavonoids	Flavones	-1.46297	down
								Lmdp004892	Kaempferol-3-O-(6''-malonyl)galactoside*	Flavonoids	Flavonols	-1.44727	down
								pmp000589	Quercetin-7-O-(6''-malonyl)glucoside	Flavonoids	Flavonols	-1.42049	down
								MWSHY0018	Nobiletin (5,6,7,8,3',4'-Hexamethoxyflavone)	Flavonoids	Flavones	-1.12855	down
								MWSHY0189	Apigenin-7-O-glucoside(Cosmosiin)*	Flavonoids	Flavones	-1.12461	down
								pmp001105	Kaempferol-3-O-neohesperidoside-7-O-glucoside*	Flavonoids	Flavonols	-1.11186	down
								HJAP148	Kaempferol-3-O-sambubioside	Flavonoids	Flavonols	-1.10692	down
								Lmmp002560	Quercetin-3-O-(2''-O-glucosyl)glucuronide	Flavonoids	Flavonols	-1.10397	down
								mws0058	Diosmetin (5,7,3'-Trihydroxy-4'-methoxyflavone)	Flavonoids	Flavones	-1.09789	down
								Lmpn006208	8-Methoxykaempferol-7-O-rhamnoside	Flavonoids	Flavonols	-1.09289	down
								pmp000013	Eupatilin-7-O-glucoside	Flavonoids	Flavones	-1.07834	down
								MWS20148	Apigenin-4'-O-glucoside	Flavonoids	Flavones	-1.01344	down
								Lmjp002906	Rhamnetin-3-O-Glucoside	Flavonoids	Flavonols	-1.00895	down
								Lmjp003295	6-Methoxykaempferol-3-O-glucoside	Flavonoids	Flavonols	-1.00895	down
								Zmdp001663	γ-glutamylmethionine	Amino acids and derivatives	Amino acids and derivatives	-13.0916	down
								pme2559	N-Acetyl-L-Aspartic Acid	Amino acids and derivatives	Amino acids and derivatives	-12.4856	down
								pmb2591	N-Acetyl-L-Tryptophan	Amino acids and derivatives	Amino acids and derivatives	-6.19563	down
								Zmdn001564	γ-Glutamylphenylalanine	Amino acids and derivatives	Amino acids and derivatives	-4.88684	down
								pme2563	γ-Glu-Cys	Amino acids and derivatives	Amino acids and derivatives	-2.65956	down
								pme3827	3,4-Dihydroxy-L-phenylalanine (L-Dopa)	Amino acids and derivatives	Amino acids and derivatives	-2.21981	down
								Zmgn002106	N-Acetyl-L-phenylalanine	Amino acids and derivatives	Amino acids and derivatives	-1.5554	down
								Zmdp001647	γ-Glutamyl-L-valine	Amino acids and derivatives	Amino acids and derivatives	-1.4476	down
								mws0282	L-Tryptophan	Amino acids and derivatives	Amino acids and derivatives	-1.17531	down
								Zmdp001857	γ-Glutamyltyrosine	Amino acids and derivatives	Amino acids and derivatives	-1.04131	down
								pme1210	L-Methionine	Amino acids and derivatives	Amino acids and derivatives	-1.00161	down
								Zmwp005562	cis-N-p-Coumaroyltyramine	Alkaloids	Phenolamine	-12.6581	down
								pme2268	Trigonelline	Alkaloids	Pyridine alkaloids	-2.42326	down
								pmb1912	10-Formyltetrahydrofolic Acid	Alkaloids	Alkaloids	-2.30736	down
								pmb0484	Choline	Alkaloids	Alkaloids	-1.15245	down

## Sheet: The intersection of DAMs
The intersection of DAMs in JDG and DMS under salt stress										The intersection of DAMs in JDG vs DMS under normal condition or salt stress
Index	Compounds	Class I	Class II	Log2FC(JDG-NaCl vs JDG-Mock)	Type(JDG-NaCl vs JDG-Mock)	Log2FC(DMS-NaCl vs DMS-Mock)	Type(DMS-NaCl vs DMS-Mock)			Index	Compounds	Class I	Class II	Log2FC(JDG-Mock vs DMS-Mock)	Type(JDG-Mock vs DMS-Mock)	Log2FC(JDG-NaCl vs DMS-NaCl)	Type(JDG-NaCl vs DMS-NaCl)
MWSmce560	23-Hydroxybetulinic acid	Terpenoids	Triterpene	1.01318	up	2.97191	up			pmp000263	Sanguisorbigenin	Terpenoids	Triterpene	12.8986	up	1.26722	up
pmp000261	Methyl 6-O-galloyl-glucoside	Phenolic acids	Phenolic acids	1.36822	up	1.03379	up			mws1429	Vomifoliol	Terpenoids	Monoterpenoids	2.69888	up	2.71217	up
pme2598	3,4-Dihydroxybenzeneacetic acid	Phenolic acids	Phenolic acids	1.4533	up	2.00282	up			Lmsp010222	Rubuminatus A	Terpenoids	Triterpene	1.23606	up	1.02208	up
pme1292	Homogentisic acid	Phenolic acids	Phenolic acids	1.50642	up	1.93994	up			Lmsn012480	Fupenzic acid	Terpenoids	Triterpene	1.82244	up	2.20324	up
pme0422	Isoferulic Acid*	Phenolic acids	Phenolic acids	1.23201	up	2.83979	up			Lmsn006839	2α,3β,19α,23,24-Pentahydroxyolean-12-en-28-oic acid-28-O-glucoside	Terpenoids	Triterpene Saponin	3.01289	up	2.38512	up
MWSmce632	Vanillin acetate	Phenolic acids	Phenolic acids	14.4534	up	4.51228	up			pmp000275	Gambiriin A1	Tannins	Tannin	3.20598	up	3.35774	up
MWSmce355	Methyl Syringate	Phenolic acids	Phenolic acids	1.20746	up	2.59806	up			pmn001647	Procyanidin C2	Tannins	Proanthocyanidins	3.81026	up	4.02418	up
mws4085	Sinapic acid	Phenolic acids	Phenolic acids	1.63275	up	2.13978	up			pmn001646	Procyanidin C1	Tannins	Proanthocyanidins	4.13796	up	3.96381	up
mws2184	Ethyl caffeate	Phenolic acids	Phenolic acids	2.41442	up	12.9298	up			pmn001636	Chebuloyl neochebuloylgalloylglucose	Tannins	Tannin	11.9695	up	12.6681	up
MWS1848	Phenyl acetate	Phenolic acids	Phenolic acids	1.73622	up	1.80297	up			pme0436	Procyanidin B3	Tannins	Proanthocyanidins	3.28397	up	3.21642	up
mws0853	Sinapyl alcohol	Phenolic acids	Phenolic acids	1.33436	up	3.34749	up			pme0432	Procyanidin A2	Tannins	Proanthocyanidins	11.421	up	11.8363	up
mws0093	Coniferyl alcohol	Phenolic acids	Phenolic acids	2.29564	up	2.26322	up			MWSHY0171	Procyanidin B2	Tannins	Proanthocyanidins	2.68737	up	2.91725	up
mws0014	Ferulic acid*	Phenolic acids	Phenolic acids	1.12788	up	2.71229	up			MWS20205	Geraniin	Tannins	Tannin	14.4705	up	5.13982	up
mws0009	Coniferaldehyde	Phenolic acids	Phenolic acids	13.0208	up	12.6207	up			mws0836	Procyanidin B1	Tannins	Proanthocyanidins	3.40229	up	3.32141	up
Lmmn001643	2-Hydroxycinnamic acid	Phenolic acids	Phenolic acids	1.05856	up	2.08211	up			Hmqn003212	Sanguiin H4	Tannins	Tannin	1.66565	up	1.82658	up
Lmbn004847	4-Methoxyphenylpropionic acid	Phenolic acids	Phenolic acids	2.62546	up	2.5379	up			Hmqn002738	Sanguiin H11	Tannins	Tannin	2.79119	up	4.03938	up
Lmbn004790	Methyl 3-(3-hydroxy-4-methoxyphenyl)propanoate	Phenolic acids	Phenolic acids	1.47493	up	2.14721	up			Hmdn001667	Ellagic acid-4-O-glucoside	Tannins	Tannin	1.4937	up	1.28037	up
Lmbn002648	α-Hydroxycinnamic Acid	Phenolic acids	Phenolic acids	1.04846	up	2.11505	up			HJN094	Galloylprocyanidin B4	Tannins	Proanthocyanidins	3.58812	up	3.25267	up
pme0513	Xylitol	Others	Saccharides and Alcohols	1.66646	up	2.77853	up			HJN074	Procyanidin A6	Tannins	Proanthocyanidins	3.014	up	3.3919	up
Lmbp010207	6-Methoxy-2-(4-methoxyphenethyl)-4H-chromen-4-one	Others	Others	2.95066	up	13.7713	up			Cmhn002244	Glansrin C	Tannins	Tannin	3.17447	up	2.29328	up
mws0972	6-Hydroxyhexanoic acid	Organic acids	Organic acids	1.63172	up	2.1214	up			Cmhn001369	Casuariin	Tannins	Tannin	1.60558	up	1.43977	up
mws0237	Azelaic acid	Organic acids	Organic acids	2.35003	up	1.69789	up			Zmhn003297	3-O-Digalloyl quinic acid	Phenolic acids	Phenolic acids	4.52732	up	4.32851	up
pme3732	Cytidine	Nucleotides and derivatives	Nucleotides and derivatives	1.09121	up	1.06591	up			Zmbn006408	1-O-p-Hydroxycinnamoyl-3-O-caffeoylglycerol	Phenolic acids	Phenolic acids	1.29678	up	1.28729	up
pme1109	Guanine	Nucleotides and derivatives	Nucleotides and derivatives	1.51218	up	2.51755	up			pmp000091	1,3-O-Diferuloylglycerol*	Phenolic acids	Phenolic acids	13.0382	up	4.80406	up
pme0256	Xanthine	Nucleotides and derivatives	Nucleotides and derivatives	1.51672	up	3.20169	up			pmn001695	Trihydroxycinnamoylquinic acid	Phenolic acids	Phenolic acids	1.24692	up	1.33901	up
pme0183	Isoguanine	Nucleotides and derivatives	Nucleotides and derivatives	1.51218	up	2.51755	up			pmn001690	3-Hydroxy-4-isopropylbenzylalcohol-3-O-glucoside	Phenolic acids	Phenolic acids	17.6872	up	3.29678	up
pme0033	Hypoxanthine	Nucleotides and derivatives	Nucleotides and derivatives	1.85681	up	14.178	up			pmn001628	4,6-(S)-Hexahydroxydiphenoyl-D-glucose*	Phenolic acids	Phenolic acids	2.22271	up	1.41155	up
pmb0964	Isopentenyladenine-7-N-glucoside	Nucleotides and derivatives	Nucleotides and derivatives	4.64278	up	6.04658	up			pmn001622	1-O-Galloyl-4,6-hexahydroxydiphenoyl-D-glucose	Phenolic acids	Phenolic acids	2.37796	up	2.04243	up
MWS2984	8-Azaguanine	Nucleotides and derivatives	Nucleotides and derivatives	1.43419	up	2.40638	up			pmn001547	3-Hydroxy-5-Methylphenol-1-O-(6'-Digalloyl)Glucoside	Phenolic acids	Phenolic acids	12.92	up	12.8164	up
mws0668	Xanthosine	Nucleotides and derivatives	Nucleotides and derivatives	1.6972	up	2.53564	up			pmn001529	3,4,5-Tri-O-Galloylshikimic acid	Phenolic acids	Phenolic acids	3.3668	up	3.02678	up
mws0248	Uridine	Nucleotides and derivatives	Nucleotides and derivatives	1.45468	up	1.7726	up			pmn001525	3,5-Digalloylshikimic acid	Phenolic acids	Phenolic acids	2.71217	up	2.52168	up
ML10180524	Cytarabine	Nucleotides and derivatives	Nucleotides and derivatives	1.38979	up	1.76232	up			pmn001523	Trigallic acid	Phenolic acids	Phenolic acids	3.06241	up	14.5356	up
Cmdn000784	Uric acid	Nucleotides and derivatives	Nucleotides and derivatives	1.22613	up	2.91202	up			pmn001519	Galloyl Methyl gallate	Phenolic acids	Phenolic acids	5.08104	up	4.87782	up
Zmyn004732	2R-hydroxy-9Z,12Z,15Z-octadecatrienoic acid	Lipids	Free fatty acids	5.30969	up	4.66831	up			pmn001516	5-Galloylshikimic acid*	Phenolic acids	Phenolic acids	2.09461	up	2.07923	up
Zmyn004676	17-Hydroxylinolenic acid	Lipids	Free fatty acids	2.37495	up	2.83662	up			pmn001515	3-Galloylshikimic acid*	Phenolic acids	Phenolic acids	2.1794	up	1.88382	up
Zmyn004449	9-Hydroxy-12-oxo-10(E),15(Z)-octadecadienoic acid	Lipids	Free fatty acids	5.13687	up	4.4506	up			pmn001513	Digallic Acid	Phenolic acids	Phenolic acids	3.68409	up	2.30313	up
Zmpn003368	13S-Hydroxy-9Z,11E,15Z-octadecatrienoic acid	Lipids	Free fatty acids	1.77762	up	3.48936	up			pme0309	3-O-Methylgallic Acid*	Phenolic acids	Phenolic acids	1.94083	up	1.5703	up
Rfmb091	9S-Hydroxy-10E,12Z-octadecadienoic acid*	Lipids	Free fatty acids	1.76579	up	2.90431	up			pmb3064	3-O-p-Coumaroylquinic acid-O-glucoside	Phenolic acids	Phenolic acids	1.97528	up	1.75316	up
pmp001281	LysoPC 18:1	Lipids	LPC	1.0522	up	2.89333	up			pmb3061	5-O-p-Coumaroylquinic acid O-glucoside	Phenolic acids	Phenolic acids	2.6952	up	2.37505	up
pmn001694	9,10,13-Trihydroxy-11-Octadecenoic Acid	Lipids	Free fatty acids	4.92273	up	4.10604	up			pmb0108	Feruloyl syringic acid	Phenolic acids	Phenolic acids	2.41707	up	2.16218	up
pmn001691	9,12,13-Trihydroxy-10,15-octadecadienoic acid	Lipids	Free fatty acids	4.64662	up	5.13986	up			MWStz043	3,4-Di-O-caffeoylquinic acid methyl ester	Phenolic acids	Phenolic acids	13.4489	up	13.4193	up
pmn001689	9-Hydroxy-12-oxo-15(Z)-octadecenoic acid	Lipids	Free fatty acids	4.87461	up	7.39738	up			MWSslk144	p-Coumaric acid ethyl ester	Phenolic acids	Phenolic acids	3.506	up	2.65442	up
pmb2804	13S-Hydroperoxy-9Z,11E-octadecadienoic acid	Lipids	Free fatty acids	6.09834	up	4.80879	up			MWSslk083	4-Hydroxy-3,5-dimethoxybenzyl alcohol	Phenolic acids	Phenolic acids	1.99094	up	1.61338	up
pmb2799	12,13-Epoxy-9-Octadecenoic Acid	Lipids	Free fatty acids	1.71598	up	2.61723	up			MWSmce501	Protocatechuic Acid Methyl Ester	Phenolic acids	Phenolic acids	4.04886	up	3.45779	up
pmb2786	9-Hydroxy-10,12,15-octadecatrienoic acid	Lipids	Free fatty acids	2.93742	up	4.09007	up			MWSmce284	3,4-Dimethoxyphenol	Phenolic acids	Phenolic acids	1.33074	up	1.08728	up
pmb1562	1-Stearidonoyl-Glycerol	Lipids	Glycerol ester	10.731	up	15.0776	up			MWSmce230	Methyl gallate*	Phenolic acids	Phenolic acids	1.39307	up	1.00803	up
pmb0889	Punicic acid (9Z,11E,13Z-octadecatrienoic acid)	Lipids	Free fatty acids	3.95191	up	3.89334	up			mws2367	Salidroside	Phenolic acids	Phenolic acids	1.0277	up	1.16996	up
pmb0883	LysoPE 18:0	Lipids	LPE	1.22127	up	2.74802	up			mws2120	Brevifolin carboxylic acid	Phenolic acids	Phenolic acids	2.36337	up	1.70709	up
pmb0863	LysoPC 16:2(2n isomer)	Lipids	LPC	1.27315	up	2.94842	up			MWS1830	Ethylsalicylate	Phenolic acids	Phenolic acids	11.4426	up	12.4834	up
pmb0862	LysoPC 12:0	Lipids	LPC	1.55148	up	1.77999	up			mws1500	Ethyl cinnamate	Phenolic acids	Phenolic acids	3.09855	up	2.82661	up
MWS80006	9-Hydroperoxy-9Z,11E-Octadecadienoic Acid	Lipids	Free fatty acids	2.45463	up	2.60215	up			mws0467	3-(4-Hydroxyphenyl)-propionic acid	Phenolic acids	Phenolic acids	4.11985	up	3.2779	up
mws2623	11-Octadecanoic acid(Vaccenic acid)	Lipids	Free fatty acids	1.12905	up	2.34751	up			Lmyn003835	4-(3,4,5-Trihydroxybenzoxy)benzoic acid	Phenolic acids	Phenolic acids	2.20676	up	2.10776	up
mws0474	Dodecanedioic aicd	Lipids	Free fatty acids	1.0068	up	2.83446	up			Lmyn003028	Benzyl-β-gentiobioside*	Phenolic acids	Phenolic acids	2.04359	up	2.04237	up
mws0396	Elaidic Acid	Lipids	Free fatty acids	1.12905	up	2.34751	up			Lmtn002565	1-O-Vanilloyl-D-Glucose	Phenolic acids	Phenolic acids	2.6879	up	2.49454	up
mws0120	Choline Alfoscerate	Lipids	PC	1.27326	up	16.2389	up			Lmtn002324	Benzyl-(2''-O-glucosyl)glucoside*	Phenolic acids	Phenolic acids	3.20655	up	2.59673	up
Lmhp011562	1-α-Linolenoyl-glycerol	Lipids	Glycerol ester	1.10059	up	2.82916	up			Lmsp004450	Dehydrodiconiferyl alcohol	Phenolic acids	Phenolic acids	1.07133	up	2.02771	up
Lmhp011388	2-α-Linolenoyl-glycerol	Lipids	Glycerol ester	1.06575	up	2.73763	up			Lmsn006346	1,6-Di-O-galloyl-3-O-Cinnamoyl-β-D-glucose	Phenolic acids	Phenolic acids	1.16179	up	1.04006	up
Lmhp009769	LysoPE 17:1	Lipids	LPE	2.15351	up	12.5733	up			Lmsn005754	1-O-Galloyl-2-O-Cinnamoyl-β-D-glucose*	Phenolic acids	Phenolic acids	2.23941	up	2.24907	up
Lmhp009464	LysoPE 17:1(2n isomer)	Lipids	LPE	2.15351	up	12.5733	up			Lmsn004321	1-O-Caffeoyl-3-O-galloyl-β-D-glucose	Phenolic acids	Phenolic acids	1.1204	up	1.30368	up
Lmbn007891	Hydroxy ricinoleic acid	Lipids	Free fatty acids	1.34669	up	2.85081	up			Lmsn004177	1-O-p-Coumaroyl-3-O-galloyl-4,6-(S)-HHDP-β-D-glucose	Phenolic acids	Phenolic acids	3.15794	up	3.70199	up
Lmbn006152	(9Z,11E)-Octadecadienoic acid	Lipids	Free fatty acids	7.96312	up	9.96741	up			Lmsn003582	1-O-Galloyl-4-O-p-Coumaroyl-β-D-glucose*	Phenolic acids	Phenolic acids	2.47104	up	2.37678	up
Lmbn005369	13(S)-HODE;13(S)-Hydroxyoctadeca-9Z,11E-dienoic acid*	Lipids	Free fatty acids	1.66627	up	2.88832	up			Lmsn003409	1-O-Galloyl-6-O-p-Coumaroyl-β-D-glucose*	Phenolic acids	Phenolic acids	2.45292	up	2.44463	up
Lmbn004685	5S,8R-DiHODE; (5S,8R,9Z,12Z)-5,8-Dihydroxyoctadeca-9,12-dienoate	Lipids	Free fatty acids	4.98754	up	17.3446	up			Lmsn003023	1,3,6-Tri-O-galloyl-β-D-glucose*	Phenolic acids	Phenolic acids	1.84866	up	2.07738	up
Hmqp005455	15(R)-Hydroxylinoleic Acid	Lipids	Free fatty acids	1.84435	up	4.32557	up			Lmsn000842	4,6-(S)-Hexahydroxydiphenoyl-β-D-glucose*	Phenolic acids	Phenolic acids	1.54821	up	1.22418	up
Hmqn003054	9,10,11-Trihydroxy-12-octadecenoic acid	Lipids	Free fatty acids	4.74439	up	4.19041	up			Lmrn003000	2-Hydroxy-3-phenylpropanoic acid	Phenolic acids	Phenolic acids	3.78498	up	3.62178	up
MWS20152	Syringaresinol	Lignans and Coumarins	Lignans	3.61337	up	7.34939	up			Lmmn003663	5-Glucosyloxy-2-Hydroxybenzoic acid methyl ester	Phenolic acids	Phenolic acids	2.5741	up	2.27139	up
MWSHY0124	Pinocembrin (Dihydrochrysin)	Flavonoids	Flavanones	1.4638	up	3.18948	up			Lmfn001062	2,4,6-Tri-O-galloyl-D-glucose*	Phenolic acids	Phenolic acids	1.58885	up	1.05341	up
mws0046	Naringenin-7-O-Neohesperidoside(Naringin)	Flavonoids	Flavanones	1.38586	up	9.53051	up			Lmdp003146	Rhododendrol	Phenolic acids	Phenolic acids	1.89351	up	1.98576	up
Lmzn001875	Naringenin-7-O-Rutinoside-4'-O-glucoside	Flavonoids	Flavanones	1.12185	up	6.35452	up			Lmdn004974	Syringalide A	Phenolic acids	Phenolic acids	2.09562	up	1.93257	up
Lmxn007955	Sudachitin	Flavonoids	Flavones	1.11673	up	1.15147	up			Lmdn003756	Methyl caffeate	Phenolic acids	Phenolic acids	3.5324	up	3.67698	up
Lmqn009304	Eucalyptin (5-Hydroxy-7,4'-dimethoxy-6,8-dimethylflavone)	Flavonoids	Flavanones	2.20585	up	3.78022	up			Lmbn004790	Methyl 3-(3-hydroxy-4-methoxyphenyl)propanoate	Phenolic acids	Phenolic acids	1.90034	up	1.22806	up
Lmpn007255	Patuletin (Quercetagetin-6-methyl ether)	Flavonoids	Flavonols	1.15531	up	2.37738	up			Hmsn002948	2-Hydroxyphenol-1-O-glucosyl(6→1)rhamnoside	Phenolic acids	Phenolic acids	15.121	up	15.286	up
pme2074	Jasmonoyl-L-Isoleucine	Amino acids and derivatives	Amino acids and derivatives	1.36097	up	3.15375	up			Hmhn000927	Phloroglucinol-1-O-β-D-glucopyranoside	Phenolic acids	Phenolic acids	14.863	up	14.4009	up
pme1286	S-(5'-Adenosy)-L-homocysteine	Amino acids and derivatives	Amino acids and derivatives	1.40607	up	1.77869	up			Hmbp006861	1,2-O-Diferuloylglycerol*	Phenolic acids	Phenolic acids	14.3438	up	4.70902	up
mws5041	L-Glycyl-L-isoleucine*	Amino acids and derivatives	Amino acids and derivatives	1.63082	up	1.66673	up			Cmsn001563	1,7-Di-O-galloyl-D-sedoheptulose	Phenolic acids	Phenolic acids	3.80349	up	14.5671	up
mws0736	N-Glycyl-L-leucine*	Amino acids and derivatives	Amino acids and derivatives	1.85899	up	1.47862	up			Cmsn000894	7-O-Galloyl-D-sedoheptulose	Phenolic acids	Phenolic acids	1.956	up	1.77153	up
Lmhp002031	L-Leucyl-L-Leucine	Amino acids and derivatives	Amino acids and derivatives	3.23453	up	1.38497	up			Zmyn000083	D-Glucose 1,6-bisphosphate	Others	Saccharides and Alcohols	1.46438	up	2.41726	up
Lmhp002001	L-Valyl-L-Phenylalanine	Amino acids and derivatives	Amino acids and derivatives	2.99797	up	1.11982	up			pmf0256	3-Methyl-1-pentanol	Others	Saccharides and Alcohols	3.29222	up	3.21704	up
Lmhp001670	L-Valyl-L-Leucine	Amino acids and derivatives	Amino acids and derivatives	3.80812	up	2.67076	up			pme2165	Orotic acid (Vitamin B13)	Others	Vitamin	1.25567	up	1.77367	up
Lmsn010896	Pinfaensic acid	Terpenoids	Triterpene	-4.09284	down	-1.90257	down			MWS20159	Phenyl-β-D-glucopyranoside	Others	Others	1.66808	up	1.85888	up
Zmgn001448	2-Propylmalic Acid*	Organic acids	Organic acids	-1.04871	down	-1.46383	down			Lmsn003367	3,5,9-Trihydroxy-7,8-dihydrocyclopenta[g]chromene-2,6-dione	Others	Others	3.15595	up	3.3456	up
Zmgn000217	Methylenesuccinic acid	Organic acids	Organic acids	-1.35724	down	-1.4436	down			Zmgn000216	2-Hydroxyethylphosphonic acid	Organic acids	Organic acids	2.14993	up	2.38271	up
mws2124	2-Phosphoglycolate	Organic acids	Organic acids	-12.8545	down	-12.0375	down			pme3096	Aminomalonic acid	Organic acids	Organic acids	1.38462	up	1.2069	up
MWS1837	TranexamicAcid	Organic acids	Organic acids	-1.39385	down	-1.1394	down			pme2380	α-Ketoglutaric acid	Organic acids	Organic acids	7.20659	up	5.65461	up
mws0281	Citric Acid	Organic acids	Organic acids	-1.08296	down	-1.63256	down			pme0275	4-Oxopentanoic Acid	Organic acids	Organic acids	1.8178	up	11.8559	up
mws0277	Quinic Acid	Organic acids	Organic acids	-1.02167	down	-2.00672	down			mws0972	6-Hydroxyhexanoic acid	Organic acids	Organic acids	1.63988	up	1.15021	up
Lmbn001754	3-Isopropylmalic Acid*	Organic acids	Organic acids	-1.04871	down	-1.46383	down			mws0470	Methylmalonic acid*	Organic acids	Organic acids	1.48507	up	1.37091	up
pme1119	Inosine	Nucleotides and derivatives	Nucleotides and derivatives	-1.60554	down	-2.23969	down			MWS0274	DL-3-Phenyllactic acid	Organic acids	Organic acids	4.10361	up	3.49082	up
mws0874	3'-Adenylic Acid	Nucleotides and derivatives	Nucleotides and derivatives	-1.22108	down	-1.84904	down			mws0236	2-Aminoethanesulfonic acid	Organic acids	Organic acids	14.9114	up	14.7301	up
pmp001161	5-Hydroxyauranetin	Flavonoids	Flavonols	-7.22588	down	-8.22191	down			mws0192	Succinic acid*	Organic acids	Organic acids	1.89501	up	1.1785	up
Hmcp005575	Quercetin-5,4'-di-O-glucoside	Flavonoids	Flavonols	-13.9956	down	-1.57569	down			Lmgn000224	2-Methyl-3-oxosuccinic acid	Organic acids	Organic acids	1.92584	up	1.06487	up
mws0230	L-Threonine	Amino acids and derivatives	Amino acids and derivatives	-1.2612	down	-17.1946	down			pme3961	2'-Deoxyadenosine	Nucleotides and derivatives	Nucleotides and derivatives	1.63152	up	1.79923	up
mws0124	N-(3-Indolylacetyl)-L-alanine	Amino acids and derivatives	Amino acids and derivatives	-1.23663	down	-1.39318	down			pme2776	2'-Deoxyinosine	Nucleotides and derivatives	Nucleotides and derivatives	2.02643	up	2.87756	up
pme2268	Trigonelline	Alkaloids	Pyridine alkaloids	-1.02837	down	-1.06396	down			pme2060	N6-Isopentenyladenine	Nucleotides and derivatives	Nucleotides and derivatives	3.3414	up	2.03225	up
Zmhn001883	Vanillic acid-4-O-glucoside	Phenolic acids	Phenolic acids	1.02413	up	-10.4357	down			pme1184	2'-Deoxyguanosine	Nucleotides and derivatives	Nucleotides and derivatives	1.72421	up	1.63115	up
pme2125	Raffinose*	Others	Saccharides and Alcohols	12.6077	up	-14.0296	down			pme0256	Xanthine	Nucleotides and derivatives	Nucleotides and derivatives	2.78787	up	1.1029	up
mws1589	D-Panose*	Others	Saccharides and Alcohols	12.6077	up	-14.0296	down			pmb0530	Nicotinic acid adenine dinucleotide	Nucleotides and derivatives	Nucleotides and derivatives	1.96477	up	1.10091	up
Lmgn000188	D-Lactic Acid	Organic acids	Organic acids	1.42433	up	-1.55597	down			MWSmce668	ATP; Adenosine 5'-Triphosphate	Nucleotides and derivatives	Nucleotides and derivatives	11.389	up	10.5988	up
Zmsp007375	3,5,7,3'4'-Pentamethoxyflavone*	Flavonoids	Flavones	6.6084	up	-10.1905	down			mws0863	2-Deoxyribose-5'-phosphate	Nucleotides and derivatives	Nucleotides and derivatives	1.56221	up	1.71671	up
MWSHY0128	5,7,8,4'-Tetramethoxyflavone	Flavonoids	Flavones	6.4931	up	-3.67013	down			MWSslk133	1,14-Tetradecanedioic Acid	Lipids	Free fatty acids	1.93168	up	1.24061	up
Lmcp007155	3',4',5',5,7-Pentamethoxyflavone	Flavonoids	Flavones	6.6084	up	-10.1905	down			mws0361	Palmitoleic Acid	Lipids	Free fatty acids	12.8627	up	13.1638	up
Zmdp002216	L-γ-Glutamyl-L-leucine	Amino acids and derivatives	Amino acids and derivatives	15.3988	up	-15.3513	down			Lmhp010573	1-Linoleoylglycerol-3-O-glucoside	Lipids	Glycerol ester	2.49535	up	2.64025	up
Zmlp005013	3,3'-O-Dimethylellagic Acid	Tannins	Tannin	-8.99193	down	11.3674	up			Lmhp010334	2-Linoleoylglycerol-1-O-glucoside	Lipids	Glycerol ester	2.49535	up	2.64025	up
MWSmce698	2',4'-Dimethylacetophenone	Others	Others	-1.18935	down	2.23494	up			Lmbn005822	9,10-DHOME; (12Z)-9,10-Dihydroxyoctadec-12-enoic acid	Lipids	Free fatty acids	3.70128	up	1.25879	up
MWSmce463	Mesitaldehyde	Others	Others	-1.18935	down	2.23494	up			Lmbn005487	12,13-DHOME; (9Z)-12,13-Dihydroxyoctadec-9-enoic acid	Lipids	Free fatty acids	2.26615	up	1.40702	up
Hmsp003093	3,7-Dihydroxychromen-4-one	Others	Others	-9.75776	down	10.3223	up			Hmbn005456	1-O-Caffeoyl-3-O-p-coumaroylglycerol	Lipids	Glycerol ester	1.1418	up	1.16022	up
mws0572	5-Methylcytosine	Nucleotides and derivatives	Nucleotides and derivatives	-1.64722	down	13.0309	up			Cmbn007148	1-O-Feruloyl-3-O-caffeoylglycerol	Lipids	Glycerol ester	14.9485	up	15.5034	up
pmn001610	Eicosadienoic acid	Lipids	Free fatty acids	-12.9221	down	13.8513	up			Zmxp005324	(7R,8S)-Dihydrodehydrodiconiferyl alcohol	Lignans and Coumarins	Lignans	2.56379	up	2.29615	up
Hmcp001858	Kaempferol-3-O-arabinoside-7-O-rhamnoside	Flavonoids	Flavonols	-11.0344	down	9.80637	up			Zmxn003874	7,8-Dihydro-Buddlenol B(threo)	Lignans and Coumarins	Lignans	2.10293	up	1.45867	up
										MWSmce439	3,4-Dihydrocoumarin	Lignans and Coumarins	Coumarins	3.77389	up	2.87435	up
										MWSCX014	Scopoletin (7-Hydroxy-6-methoxycoumarin)	Lignans and Coumarins	Coumarins	2.21303	up	1.71316	up
										mws1014	Fraxetin (7,8-Dihydroxy-6-methoxycoumarin)	Lignans and Coumarins	Coumarins	2.30491	up	2.88268	up
										Lmtn003096	Secoisolariciresinol 4-O-glucoside	Lignans and Coumarins	Lignans	1.84715	up	1.97671	up
										Zmmp009258	Naringenin-4',7-dimethyl ether	Flavonoids	Flavanones	13.0006	up	6.73126	up
										Zmjp008503	5-Hydroxy-4',6,7-trimethoxyflavone (Salvigenin)	Flavonoids	Flavones	2.0312	up	1.49089	up
										Zmjp004610	5,4'-Dihydroxy-3,6,7,3'-tetramethoxyflavone-4'-O-glucoside	Flavonoids	Flavones	2.80376	up	2.12029	up
										Smhp007666	ageconyflavone C	Flavonoids	Flavones	5.8164	up	5.39713	up
										pmp001110	Apigenin-6-C-xyloside-8-C-arabinoside	Flavonoids	Flavonoid carbonoside	1.62315	up	13.1595	up
										pmp000972	8-Prenylkaempferol	Flavonoids	Flavonols	10.5854	up	10.9048	up
										pmn001527	Di-O-galloyl Methyl gallate	Flavonoids	Flavanols	3.47114	up	3.2181	up
										pme1540	Isorhamnetin-3-O-neohesperidoside	Flavonoids	Flavonols	2.46289	up	3.66535	up
										pmb0711	Quercetin-7-O-rutinoside*	Flavonoids	Flavonols	2.28454	up	2.35341	up
										pma0791	Naringenin-7-O-(6''-malonyl)glucoside	Flavonoids	Flavanones	11.0405	up	11.6442	up
										MWSHY0196	Genkwanin (Apigenin 7-methyl ether)	Flavonoids	Flavones	12.7442	up	12.913	up
										MWSHY0177	Catechin gallate*	Flavonoids	Flavanols	2.77195	up	2.5064	up
										MWSHY0174	Epicatechin*	Flavonoids	Flavanols	2.06749	up	1.75303	up
										MWSHY0167	Catechin*	Flavonoids	Flavanols	1.92612	up	1.8971	up
										MWSHY0124	Pinocembrin (Dihydrochrysin)	Flavonoids	Flavanones	3.83425	up	2.10858	up
										MWSHY0118	5,6,7,4'-Tetramethoxyflavone	Flavonoids	Flavones	3.62998	up	4.29391	up
										MWSHY0089	5,4'-Dihydroxy-7-methoxyflavanone (Sakuranetin)	Flavonoids	Flavanones	3.43481	up	2.75975	up
										MWSHY0080	Luteolin-7-O-neohesperidoside (Lonicerin)	Flavonoids	Flavones	2.73421	up	2.56679	up
										MWSHY0067	Quercetin-3-O-rutinoside (Rutin)*	Flavonoids	Flavonols	2.46165	up	2.50206	up
										MWSHY0061	Kaempferol-3-O-neohesperidoside*	Flavonoids	Flavonols	2.72633	up	2.52273	up
										MWSHY0056	Naringenin-7-O-Rutinoside(Narirutin)	Flavonoids	Flavanones	11.7014	up	12.4586	up
										MWSHY0050	Kaempferol-3-O-rutinoside(Nicotiflorin)*	Flavonoids	Flavonols	2.57038	up	2.33902	up
										MWSHY0038	Naringin Dihydrochalcone	Flavonoids	Chalcones	13.2999	up	13.2311	up
										MWSHY0021	Apigenin-7,4'-dimethyl ether	Flavonoids	Flavones	11.2559	up	11.5577	up
										MWSHY0020	Epicatechin gallate*	Flavonoids	Flavanols	2.04101	up	2.10336	up
										MWSHY0017	Naringenin (5,7,4'-Trihydroxyflavanone)	Flavonoids	Flavanones	1.80458	up	1.69092	up
										mws2186	Avicularin(Quercetin-3-O-α-L-arabinofuranoside)*	Flavonoids	Flavonols	1.39656	up	1.24516	up
										mws2118	Phloretin-2'-O-glucoside (Phlorizin)	Flavonoids	Chalcones	4.48145	up	4.45921	up
										mws1474	5,7-Dihydroxy-3',4',5'-trimethoxyflavone	Flavonoids	Flavones	2.77757	up	2.08204	up
										mws1422	Epiafzelechin	Flavonoids	Flavanols	3.41199	up	5.34073	up
										mws1179	Naringenin-7-O-glucoside (Prunin)*	Flavonoids	Flavanones	2.07405	up	2.0263	up
										mws1094	Aromadendrin (Dihydrokaempferol)	Flavonoids	Flavanonols	4.28867	up	1.9468	up
										mws0914	Pinobanksin	Flavonoids	Flavanonols	1.40599	up	1.45921	up
										mws0046	Naringenin-7-O-Neohesperidoside(Naringin)	Flavonoids	Flavanones	12.0928	up	3.9482	up
										mws0042	Epigallocatechin	Flavonoids	Flavanols	1.23541	up	1.0924	up
										Lmzn001875	Naringenin-7-O-Rutinoside-4'-O-glucoside	Flavonoids	Flavanones	8.89897	up	3.6663	up
										Lmyp004617	Pinocembrin-7-O-glucoside (Pinocembroside)	Flavonoids	Flavanones	2.67205	up	3.08804	up
										Lmyp004052	Quercetin-3-O-(6''-O-p-Coumaroyl)galactoside*	Flavonoids	Flavonols	2.33659	up	2.36416	up
										Lmyp003599	Kaempferol-3-O-(6''-galloyl)glucoside*	Flavonoids	Flavonols	3.58457	up	3.3536	up
										Lmyp003500	Kaempferol-3-O-(2''-galloyl)galactoside*	Flavonoids	Flavonols	3.40022	up	3.28534	up
										Lmyp003349	Quercetin-3-O-(6''-O-galloyl)glucoside*	Flavonoids	Flavonols	1.24576	up	1.04203	up
										Lmyn005006	Eriodictyol-7-O-(6''-O-p-coumaroyl)glucoside	Flavonoids	Flavanones	2.86274	up	2.27948	up
										Lmtp004722	Mearnsetin	Flavonoids	Flavones	13.1227	up	12.5562	up
										Lmtp002818	Kaempferol-3-(2'',6''-di-O-rhamnosyl)-glucoside	Flavonoids	Flavonols	12.2163	up	12.1682	up
										Lmtn002796	Aromadendrin-7-O-glucoside	Flavonoids	Flavanonols	1.99168	up	1.76408	up
										Lmsp008392	4',5-Dihydroxy-3',5'-dimethoxyflavone	Flavonoids	Flavones	2.33011	up	1.30951	up
										Lmsp008264	4'-Hydroxy-5,6,7-trimethoxyflavone	Flavonoids	Flavones	3.37018	up	2.8871	up
										Lmsn006753	Phloretin-4'-O-(6''-p-Coumaroyl)glucoside	Flavonoids	Chalcones	5.4684	up	15.8516	up
										Lmsn006093	Phloretin-2'-O-(2''-Galloyl)glucoside	Flavonoids	Chalcones	4.87644	up	4.71588	up
										Lmmp003672	8,8'-Methylenebiscatechin	Flavonoids	Flavanols	3.2134	up	3.29438	up
										Lmlp006175	Isosalipurposide (Phlorizin Chalcone)	Flavonoids	Chalcones	1.85007	up	1.57107	up
										Lmjp007790	5-Hydroxy-3,7,4'-trimethoxyflavone	Flavonoids	Flavones	1.77389	up	2.06501	up
										Lmjp002461	Quercetin-3-O-neohesperidoside*	Flavonoids	Flavonols	2.45661	up	2.26411	up
										Lmjn007168	Quercetin-3,3'-dimethyl ether	Flavonoids	Flavonols	12.5245	up	12.9219	up
										Lmfn003760	Quercetin-4'-O-glucuronide	Flavonoids	Flavonols	1.37103	up	1.2603	up
										Lmdp003110	2,6,7,4'-Tetrahydroxyisoflavanone	Flavonoids	Dihydroisoflavones	3.49146	up	14.142	up
										Jmgn004021	6-C-Glucosyl-2-Hydroxynaringenin	Flavonoids	Flavanones	2.59954	up	1.51809	up
										Hmmp007513	5,7-Dihydroxy-6,3',4',5'-tetramethoxyflavone (Arteanoflavone)*	Flavonoids	Flavones	15.636	up	15.8696	up
										Hmcp001769	Quercetin-3-O-rhamnosyl(1→2)arabinoside	Flavonoids	Flavonols	1.62149	up	1.56298	up
										HJN079	Pinocembrin-7-O-rutinoside*	Flavonoids	Flavanones	10.6712	up	2.78355	up
										HJN076	Pinocembrin-7-O-neohesperidoside*	Flavonoids	Flavanones	11.0055	up	11.1907	up
										HJAP135	Pinocembrin-7-O-(6''-O-malonyl)glucoside	Flavonoids	Flavanones	11.9084	up	1.94313	up
										Cmsp008121	7-O-Methylnaringenin	Flavonoids	Flavanones	3.65964	up	3.11212	up
										Zmyn000155	N-α-Acetyl-L-ornithine	Amino acids and derivatives	Amino acids and derivatives	2.33825	up	3.2661	up
										Zmjp000182	N-Monomethyl-L-arginine	Amino acids and derivatives	Amino acids and derivatives	1.63417	up	2.27598	up
										Zmdp000292	Arginine methyl ester	Amino acids and derivatives	Amino acids and derivatives	1.60926	up	2.10468	up
										pme2566	5-L-Glutamyl-L-amino acid	Amino acids and derivatives	Amino acids and derivatives	1.91583	up	2.30194	up
										pme2527	L-Ornithine	Amino acids and derivatives	Amino acids and derivatives	1.36605	up	2.60351	up
										pme0006	L-Proline	Amino acids and derivatives	Amino acids and derivatives	2.12421	up	2.47986	up
										pmb0464	L-Aspartic acid-O-diglucoside	Amino acids and derivatives	Amino acids and derivatives	1.72594	up	4.54697	up
										MWStz170	Cyclo(L-Leu-trans-4-hydroxy-L-Pro)	Amino acids and derivatives	Amino acids and derivatives	2.14419	up	1.86282	up
										mws4176	L-Alanyl-L-Phenylalanine	Amino acids and derivatives	Amino acids and derivatives	2.11663	up	1.04092	up
										mws1550	S-Allyl-L-cysteine	Amino acids and derivatives	Amino acids and derivatives	4.25185	up	4.29727	up
										Lmhp001732	L-Prolyl-L-Phenylalanine	Amino acids and derivatives	Amino acids and derivatives	1.58209	up	1.5226	up
										MWSmce521	Dobutamine	Alkaloids	Phenolamine	12.4878	up	11.4305	up
										Smpp009685	3-O-trans-cafeoyltormentic acid	Terpenoids	Triterpene	-12.5773	down	-4.14886	down
										Smpn009074	2α,3α,19α,23-tetrahydroxy-12-ursen-28-oic acid	Terpenoids	Triterpene	-1.65924	down	-2.72482	down
										Smnp110489	3-O-trans-p-Coumaroyltormentic acid	Terpenoids	Triterpene	-3.40694	down	-3.10607	down
										pmp000782	Caffeoylhawthorn acid	Terpenoids	Triterpene	-3.85464	down	-3.25354	down
										pmp000780	3-O-Trans-feruloyl euscaphic acid	Terpenoids	Triterpene	-2.02888	down	-1.99795	down
										pmp000278	Ziyuglycoside II	Terpenoids	Triterpene Saponin	-11.5051	down	-11.2548	down
										Lmsn012627	2α,3α-Dihydroxyurs-12,18-dien-28-oic acid	Terpenoids	Triterpene	-7.19361	down	-1.21838	down
										Hmhn007023	2α,3α,19α-Trihydroxyursolic acid	Terpenoids	Triterpene	-1.87392	down	-1.98134	down
										Cmcp006262	Roxburic Acid	Terpenoids	Triterpene	-1.93918	down	-3.6346	down
										Hmln003405	Ellagic acid-4-O-rhamnoside	Tannins	Tannin	-1.5767	down	-1.43611	down
										Zmln000668	Monogalloyl-diglucose	Phenolic acids	Phenolic acids	-15.3655	down	-14.9166	down
										Zmhn001926	1-O-Salicyloyl-β-D-glucose	Phenolic acids	Phenolic acids	-2.41655	down	-2.27439	down
										Zmhn000892	4-O-Glucosyl-3,4-dihydroxybenzyl alcohol	Phenolic acids	Phenolic acids	-1.94198	down	-13.4695	down
										Zmdn001863	2-(7-Dihydroxyl)-benzofuranyl-ferulic acid	Phenolic acids	Phenolic acids	-2.84871	down	-3.2456	down
										Wmzn002116	3,5-Dicaffeoylquinic acid	Phenolic acids	Phenolic acids	-1.75739	down	-2.39303	down
										pmp000087	2-Feruloyl-sn-glycerol*	Phenolic acids	Phenolic acids	-11.5815	down	-13.0722	down
										pmp000086	1-Feruloyl-sn-glycerol*	Phenolic acids	Phenolic acids	-11.5815	down	-13.0722	down
										pmn001687	Cis-Coutaric acid	Phenolic acids	Phenolic acids	-1.99097	down	-1.62478	down
										pmn001681	1-(4-Methoxyphenyl)-1-propanol	Phenolic acids	Phenolic acids	-11.4134	down	-12.2806	down
										pmn001533	2-O-Di-gallic acyl-Glucoside-Glucoside	Phenolic acids	Phenolic acids	-1.76422	down	-3.75024	down
										pmn001511	3-Hydroxy-5-Methylphenol-1-O-Glucoside	Phenolic acids	Phenolic acids	-1.92707	down	-1.37827	down
										pmn001421	3-O-p-Coumaroylquinic acid*	Phenolic acids	Phenolic acids	-3.94948	down	-3.95326	down
										pme3083	2-(Formylamino)benzoic acid	Phenolic acids	Phenolic acids	-1.86802	down	-2.02764	down
										pme0422	Isoferulic Acid*	Phenolic acids	Phenolic acids	-2.05178	down	-3.65956	down
										pmb3074	5-O-p-Coumaroylquinic acid*	Phenolic acids	Phenolic acids	-3.75007	down	-4.25081	down
										pmb2871	1-O-Gentisoyl-β-D-glucoside	Phenolic acids	Phenolic acids	-18.8347	down	-18.7179	down
										pmb2833	3-O-Feruloylquinic acid-O-glucoside*	Phenolic acids	Phenolic acids	-2.47285	down	-2.43365	down
										pmb2554	5-O-Feruloyl quinic acid glucoside*	Phenolic acids	Phenolic acids	-2.47285	down	-2.43365	down
										pmb0752	3-O-Feruloylquinic acid	Phenolic acids	Phenolic acids	-1.40882	down	-1.86844	down
										pmb0069	Benzamide	Phenolic acids	Phenolic acids	-1.02623	down	-13.1912	down
										pma3724	1-O-Feruloylquinic acid	Phenolic acids	Phenolic acids	-4.49543	down	-4.85777	down
										MWSmce632	Vanillin acetate	Phenolic acids	Phenolic acids	-13.6396	down	-3.69844	down
										MWSmce573	3,4-Dimethylbenzoic acid	Phenolic acids	Phenolic acids	-1.30218	down	-8.14528	down
										MWSmce538	3,4,5-Trimethoxybenzoic acid methyl ester	Phenolic acids	Phenolic acids	-8.00522	down	-10.367	down
										MWSmce355	Methyl Syringate	Phenolic acids	Phenolic acids	-3.40496	down	-4.79557	down
										mws4085	Sinapic acid	Phenolic acids	Phenolic acids	-1.7638	down	-2.27083	down
										mws2108	Cryptochlorogenic acid (4-O-Caffeoylquinic acid)	Phenolic acids	Phenolic acids	-3.43456	down	-3.68431	down
										MWS2070	Propyl 4-hydroxybenzoate	Phenolic acids	Phenolic acids	-1.35763	down	-1.7295	down
										MWS1852	4-Methoxybenzaldehyde	Phenolic acids	Phenolic acids	-13.1496	down	-1.47211	down
										MWS1848	Phenyl acetate	Phenolic acids	Phenolic acids	-2.00458	down	-2.07133	down
										mws1584	1,3-O-Dicaffeoylquinic Acid (Cynarin)	Phenolic acids	Phenolic acids	-4.62734	down	-5.54373	down
										mws1521	Salicin	Phenolic acids	Phenolic acids	-1.9294	down	-1.42009	down
										mws0628	4-Hydroxybenzaldehyde	Phenolic acids	Phenolic acids	-1.25121	down	-1.21507	down
										mws0179	Chlorogenic acid methyl ester	Phenolic acids	Phenolic acids	-5.84281	down	-6.01057	down
										mws0093	Coniferyl alcohol	Phenolic acids	Phenolic acids	-1.68203	down	-1.64961	down
										mws0014	Ferulic acid*	Phenolic acids	Phenolic acids	-2.14641	down	-3.73083	down
										mws0011	Syringin	Phenolic acids	Phenolic acids	-3.55771	down	-18.1117	down
										mad2085	Caffeoyl-p-coumaroyltartaric acid	Phenolic acids	Phenolic acids	-7.11026	down	-5.89626	down
										Lmzn001983	D-Threo-guaiacylglycerol-7-O-β-D-glucoside	Phenolic acids	Phenolic acids	-1.498	down	-1.81286	down
										Lmtn004500	Prupersin C	Phenolic acids	Phenolic acids	-10.9298	down	-10.9027	down
										Lmsn004924	1,6-Di-O-galloyl-3-O-Feruloyl-β-D-glucose*	Phenolic acids	Phenolic acids	-1.68188	down	-1.32056	down
										Lmsn004334	1-O-Feruloyl-3-O-galloyl-4,6-(S)-HHDP-β-D-glucose	Phenolic acids	Phenolic acids	-1.33495	down	-1.22921	down
										Lmsn003805	1-O-Galloyl-4-O-Feruloyl-β-D-glucose*	Phenolic acids	Phenolic acids	-2.62832	down	-1.47486	down
										Lmsn003778	1-O-Caffeoyl-4-O-galloyl-β-D-glucose	Phenolic acids	Phenolic acids	-18.5422	down	-18.4024	down
										Lmsn003644	1-O-Galloyl-6-O-Feruloyl-β-D-glucose*	Phenolic acids	Phenolic acids	-3.66141	down	-13.5453	down
										Lmsn001900	3-O-Galloyl-4,6-(S)-HHDP-β-D-glucose	Phenolic acids	Phenolic acids	-1.25867	down	-1.32099	down
										Lmsn001477	1-O-Galloyl-4,6-(S)-HHDP-β-D-glucose	Phenolic acids	Phenolic acids	-1.33735	down	-1.3178	down
										Lmqn005404	4-Hydroxybenzoyl-1-O-(6''-O-galloyl)glucoside	Phenolic acids	Phenolic acids	-13.7756	down	-13.3965	down
										Lmgn002253	Syringoylcaffeoylquinic acid-D-glucose	Phenolic acids	Phenolic acids	-1.89963	down	-2.07057	down
										Lmfn001344	Maplexin C (2,3-Di-O-Galloyl-1,5-Anhydro-D-Glucitol)	Phenolic acids	Phenolic acids	-16.5306	down	-16.0946	down
										Lmfn000604	6-O-Galloyl-D-glucose*	Phenolic acids	Phenolic acids	-1.80261	down	-1.5218	down
										Lmbp002309	Sinapaldehyde-4-O-Glucoside	Phenolic acids	Phenolic acids	-13.3136	down	-13.5957	down
										Lmbn004847	4-Methoxyphenylpropionic acid	Phenolic acids	Phenolic acids	-1.63015	down	-1.54258	down
										Lmbn001930	2-Hydroxybenzaldehyde (Salicylaldehyde)	Phenolic acids	Phenolic acids	-11.6405	down	-10.5371	down
										Li512113	Maleoyl-caffeoylquinic acid	Phenolic acids	Phenolic acids	-1.83356	down	-13.2107	down
										Hmln002806	5-O-Caffeoylshikimic acid	Phenolic acids	Phenolic acids	-1.37161	down	-1.13859	down
										Hmln000659	3-O-Galloyl-D-glucose*	Phenolic acids	Phenolic acids	-1.74819	down	-1.45553	down
										Hmcn004128	P-Methoyxcinnamate glucoside	Phenolic acids	Phenolic acids	-14.7112	down	-14.9155	down
										Hmbp001276	Gallacetophenone	Phenolic acids	Phenolic acids	-1.35203	down	-1.9837	down
										Hmbn002692	6'-O-Feruloyl-D-sucrose	Phenolic acids	Phenolic acids	-2.13809	down	-1.4482	down
										HJAP046	1-(2,4,5-Trimethoxyphenyl)-1,2-propanedione	Phenolic acids	Phenolic acids	-1.18456	down	-1.39517	down
										Cmyp005062	Salireposide	Phenolic acids	Phenolic acids	-3.06133	down	-3.22893	down
										Cmsp002787	3,4'-Dihydroxy-3',5'-dimethoxypropiophenone	Phenolic acids	Phenolic acids	-2.90372	down	-2.7655	down
										Zmzp006646	Capillarisin	Others	Others	-1.75366	down	-2.26792	down
										Zmzp006523	6-Demethoxycapillarisin	Others	Others	-3.36456	down	-4.06329	down
										Zmgn000173	D-Ribose	Others	Saccharides and Alcohols	-1.46211	down	-1.36444	down
										Zmdp000376	4-Guanidinobutanal	Others	Others	-2.69836	down	-1.91364	down
										pmb0801	4-Pyridoxic acid-O-glucoside	Others	Vitamin	-12.6205	down	-11.702	down
										pmb0790	Pyridoxine-5'-O-diglucoside	Others	Vitamin	-3.60463	down	-11.486	down
										MWSmce698	2',4'-Dimethylacetophenone	Others	Others	-1.59262	down	-5.0169	down
										MWSmce463	Mesitaldehyde	Others	Others	-1.59262	down	-5.0169	down
										MWSmce320	Cytosporone B	Others	Others	-9.37407	down	-10.974	down
										mws1337	D-Pantothenic Acid	Others	Vitamin	-1.78875	down	-1.99245	down
										Lmqn000213	Stachyose	Others	Saccharides and Alcohols	-9.69561	down	-9.33303	down
										Lmbn000198	3-Dehydro-L-Threonic Acid	Others	Saccharides and Alcohols	-1.72757	down	-1.58376	down
										Zmgn001448	2-Propylmalic Acid*	Organic acids	Organic acids	-2.96217	down	-2.54704	down
										Zmgn000503	2,3-Dihydroxy-3-Methylbutanoic Acid	Organic acids	Organic acids	-1.70251	down	-1.91915	down
										pme3154	Mevalonic acid	Organic acids	Organic acids	-1.54573	down	-1.50287	down
										pme3017	2-Aminoisobutyric acid	Organic acids	Organic acids	-1.08792	down	-1.22732	down
										pme0295	4-Acetamidobutyric acid	Organic acids	Organic acids	-1.5691	down	-1.06983	down
										pmb3101	2-Isopropylmalic Acid*	Organic acids	Organic acids	-2.95026	down	-2.53364	down
										pmb3099	Diethyl phosphate	Organic acids	Organic acids	-12.4137	down	-1.58599	down
										MWS2073	2,4-Dichlorophenoxyacetic Acid	Organic acids	Organic acids	-3.60685	down	-5.53341	down
										MWS0811	L-Pipecolic Acid	Organic acids	Organic acids	-1.67198	down	-2.56322	down
										mws0275	L-Malic acid	Organic acids	Organic acids	-1.69395	down	-1.54409	down
										mws0147	β-Hydroxyisovaleric acid	Organic acids	Organic acids	-1.67341	down	-3.87542	down
										Lmtn004049	Abscisic acid	Organic acids	Organic acids	-3.0762	down	-2.60433	down
										Lmbn001754	3-Isopropylmalic Acid*	Organic acids	Organic acids	-2.96217	down	-2.54704	down
										pme1109	Guanine	Nucleotides and derivatives	Nucleotides and derivatives	-1.77861	down	-2.78398	down
										pme0230	Adenosine	Nucleotides and derivatives	Nucleotides and derivatives	-1.93719	down	-1.742	down
										pme0183	Isoguanine	Nucleotides and derivatives	Nucleotides and derivatives	-1.77861	down	-2.78398	down
										MWS2984	8-Azaguanine	Nucleotides and derivatives	Nucleotides and derivatives	-1.11558	down	-2.08776	down
										mws1060	9-(Arabinosyl)hypoxanthine	Nucleotides and derivatives	Nucleotides and derivatives	-2.10174	down	-2.53459	down
										mws0884	Cyclic 3',5'-Adenylic acid	Nucleotides and derivatives	Nucleotides and derivatives	-11.0852	down	-2.47959	down
										mws0248	Uridine	Nucleotides and derivatives	Nucleotides and derivatives	-1.16814	down	-1.48606	down
										Zmyn004732	2R-hydroxy-9Z,12Z,15Z-octadecatrienoic acid	Lipids	Free fatty acids	-1.7275	down	-1.08612	down
										Zmyn004676	17-Hydroxylinolenic acid	Lipids	Free fatty acids	-1.45396	down	-1.91562	down
										Zmpn003368	13S-Hydroxy-9Z,11E,15Z-octadecatrienoic acid	Lipids	Free fatty acids	-2.39006	down	-4.10181	down
										Rfmb091	9S-Hydroxy-10E,12Z-octadecadienoic acid*	Lipids	Free fatty acids	-1.68012	down	-2.81864	down
										pmn001694	9,10,13-Trihydroxy-11-Octadecenoic Acid	Lipids	Free fatty acids	-3.08579	down	-2.26911	down
										pmn001691	9,12,13-Trihydroxy-10,15-octadecadienoic acid	Lipids	Free fatty acids	-3.68873	down	-4.18197	down
										pmb2786	9-Hydroxy-10,12,15-octadecatrienoic acid	Lipids	Free fatty acids	-2.59972	down	-3.75236	down
										pmb2260	LysoPC 15:1	Lipids	LPC	-1.24018	down	-3.4022	down
										pmb0889	Punicic acid (9Z,11E,13Z-octadecatrienoic acid)	Lipids	Free fatty acids	-1.09589	down	-1.03732	down
										MWSmce539	Dibutyl sebacate	Lipids	Free fatty acids	-1.89175	down	-1.96398	down
										Lmyn008503	Octanoic acid	Lipids	Free fatty acids	-9.15854	down	-8.92039	down
										Lmhp011562	1-α-Linolenoyl-glycerol	Lipids	Glycerol ester	-1.23678	down	-2.96535	down
										Lmhp011388	2-α-Linolenoyl-glycerol	Lipids	Glycerol ester	-1.14578	down	-2.81766	down
										Lmbn005369	13(S)-HODE;13(S)-Hydroxyoctadeca-9Z,11E-dienoic acid*	Lipids	Free fatty acids	-1.53864	down	-2.76069	down
										Hmqn003054	9,10,11-Trihydroxy-12-octadecenoic acid	Lipids	Free fatty acids	-2.9761	down	-2.42212	down
										pmb0382	O-Feruloyl 4-hydroxycoumarin	Lignans and Coumarins	Coumarins	-1.61085	down	-1.18226	down
										Lmgp003270	Scopoletin-7-O-glucuronide	Lignans and Coumarins	Coumarins	-4.59691	down	-4.88961	down
										Zmsp004363	Quercetin-3-O-(6''-O-acetyl)glucoside	Flavonoids	Flavonols	-14.9949	down	-15.2708	down
										Zmjp009119	5,4'-Dihydroxy-3,6,7,3'-tetramethoxyflavone*	Flavonoids	Flavones	-4.90934	down	-4.99986	down
										Zmjp008513	Brickellin	Flavonoids	Flavones	-13.3078	down	-6.78871	down
										Zmjp005288	5,2',5'-Trihydroxy-3,7,4'-trimethoxyflavone-2'-O-glucoside	Flavonoids	Flavones	-12.5051	down	-3.17385	down
										Xmyp004678	Kaempferol-3-O-(2-O-Xylosyl-6-O-Rhamnosyl)Glucoside	Flavonoids	Flavonols	-1.88239	down	-2.01386	down
										Smfp005803	Didymin (Isosakuranetin-7-O-rutinoside)	Flavonoids	Flavanones	-5.54313	down	-5.66284	down
										pmp000589	Quercetin-7-O-(6''-malonyl)glucoside	Flavonoids	Flavonols	-1.52572	down	-1.42049	down
										pmp000172	5,2'-Dihydroxy-7,8-dimethoxyflavone glycosides	Flavonoids	Flavones	-3.16046	down	-3.43542	down
										pmp000117	3,5,6,7,8,3',4'-Heptamethoxyflavone	Flavonoids	Flavonols	-2.14693	down	-9.40776	down
										pmn001644	Quercetin-3-O-(2''-O-acetyl)glucuronide	Flavonoids	Flavonols	-4.78726	down	-2.95042	down
										pmn001640	Myricetin-3-O-arabinoside*	Flavonoids	Flavonols	-4.54572	down	-5.0633	down
										pmn001637	Kaempferol-3-O-arabinoside (Juglanin)	Flavonoids	Flavonols	-1.99225	down	-1.89841	down
										pmb0709	Quercetin-7-O-(6''-malonyl)glucosyl-5-O-glucoside	Flavonoids	Flavonols	-2.56992	down	-3.11621	down
										pmb0706	Quercetin-3-O-(6''-O-malonyl)glucosyl-5-O-glucoside	Flavonoids	Flavonols	-1.72204	down	-2.41696	down
										pmb0578	Luteolin-7-O-(6''-sinapoyl)glucoside	Flavonoids	Flavones	-3.39073	down	-2.43381	down
										MWSmce415	Cirsimaritin (4',5-dihydroxy-6,7-dimethoxyflavone)	Flavonoids	Flavones	-2.28689	down	-2.82708	down
										MWSHY0189	Apigenin-7-O-glucoside(Cosmosiin)*	Flavonoids	Flavones	-1.66141	down	-1.12461	down
										MWSHY0169	4',5,7-Trihydroxy-3',6-dimethoxyflavone (Jaceosidin)	Flavonoids	Flavones	-1.89492	down	-2.53914	down
										MWSHY0161	Kaempferol-3-O-(6''-p-Coumaroyl)glucoside (Tiliroside)*	Flavonoids	Flavonols	-6.36129	down	-5.10695	down
										MWSHY0136	Kaempferol-3-O-glucoside (Astragalin)*	Flavonoids	Flavonols	-1.89897	down	-2.49918	down
										MWSHY0128	5,7,8,4'-Tetramethoxyflavone	Flavonoids	Flavones	-12.1177	down	-1.95447	down
										MWSHY0116	Hesperetin-7-O-rutinoside (Hesperidin)*	Flavonoids	Flavanones	-4.64685	down	-4.53218	down
										MWSHY0113	Quercetin-3-O-galactoside (Hyperin)*	Flavonoids	Flavonols	-2.51975	down	-2.70338	down
										MWSHY0054	Eupatorin; 3',5-Dihydroxy-4',6,7-Trimethoxyflavone*	Flavonoids	Flavones	-2.16353	down	-3.00036	down
										MWSHY0051	Kaempferol (3,5,7,4'-Tetrahydroxyflavone)	Flavonoids	Flavonols	-1.81203	down	-12.6419	down
										MWSHY0029	Quercetin	Flavonoids	Flavonols	-15.2877	down	-15.6411	down
										MWSHY0019	Hesperetin-7-O-neohesperidoside(Neohesperidin)*	Flavonoids	Flavanones	-4.64685	down	-4.53218	down
										MWSHY0018	Nobiletin (5,6,7,8,3',4'-Hexamethoxyflavone)	Flavonoids	Flavones	-3.74149	down	-1.12855	down
										MWS20151	Apigenin; 4',5,7-Trihydroxyflavone	Flavonoids	Flavones	-9.78373	down	-11.035	down
										MWS20148	Apigenin-4'-O-glucoside	Flavonoids	Flavones	-1.27712	down	-1.01344	down
										MWS20147	Luteolin-3'-O-glucoside	Flavonoids	Flavones	-1.56899	down	-2.3265	down
										mws1002	Syringetin	Flavonoids	Flavonols	-1.51627	down	-2.42499	down
										mws0913	Kaempferol-3-O-galactoside (Trifolin)*	Flavonoids	Flavonols	-1.79882	down	-2.22035	down
										mws0091	Quercetin-3-O-glucoside (Isoquercitrin)*	Flavonoids	Flavonols	-3.92334	down	-3.62102	down
										mws0089	Kaempferol-7-O-glucoside*	Flavonoids	Flavonols	-2.35744	down	-2.58397	down
										mws0056	Myricetin-3-O-rhamnoside (Myricitrin)	Flavonoids	Flavonols	-3.45921	down	-3.40684	down
										mws0038	Kumatakenin	Flavonoids	Flavonols	-1.46024	down	-2.30787	down
										Lmyp006951	5,8,4'-Trihydroxy-6,7-dimethoxyflavone	Flavonoids	Flavones	-2.08796	down	-4.00203	down
										Lmyp004407	Kaempferol-3-O-(2''-p-Coumaroyl)galactoside*	Flavonoids	Flavonols	-6.02737	down	-5.99118	down
										Lmyp004318	Kaempferol-3-O-(6''-p-Coumaroyl)galactoside*	Flavonoids	Flavonols	-6.15334	down	-6.62516	down
										Lmyp003857	Kaempferol-3-O-(2'',6''-digalloyl)glucoside	Flavonoids	Flavonols	-2.36578	down	-2.15769	down
										Lmyn006227	Galangin (3,5,7-Trihydroxyflavone)	Flavonoids	Flavones	-2.05188	down	-3.40468	down
										Lmxn007955	Sudachitin	Flavonoids	Flavones	-1.59831	down	-1.63305	down
										Lmtp004044	Quercetin-3-O-apiosyl(1→2)galactoside*	Flavonoids	Flavonols	-1.79043	down	-1.80448	down
										Lmtn002997	Mearnsetin-3-O-glucoside	Flavonoids	Flavones	-4.83984	down	-4.24081	down
										Lmsp003161	Kaempferol-3-O-sophoroside-7-O-rhamnoside*	Flavonoids	Flavonols	-1.25747	down	-2.18495	down
										Lmqp006281	Kaempferol-3-O-(4''-O-acetyl)rhamnoside	Flavonoids	Flavonols	-1.84349	down	-2.55655	down
										Lmpn006208	8-Methoxykaempferol-7-O-rhamnoside	Flavonoids	Flavonols	-1.79163	down	-1.09289	down
										Lmmp006709	Kaempferol-3-O-(4''-p-coumaroyl)rhamnoside	Flavonoids	Flavonols	-13.6392	down	-13.8687	down
										Lmmp003903	Kaempferol-3-O-(2''-acetyl)glucoside	Flavonoids	Flavonols	-15.4934	down	-15.4672	down
										Lmmp003817	Kaempferol-3-O-(6''-malonyl)glucoside*	Flavonoids	Flavonols	-1.28178	down	-1.56243	down
										Lmmp002334	Quercetin-3-O-rutinoside-7-O-glucoside	Flavonoids	Flavonols	-6.18466	down	-6.72984	down
										Lmmn003398	Kaempferol-3-O-(6''-acetyl)glucoside	Flavonoids	Flavonols	-1.62809	down	-2.15873	down
										Lmjp002596	Quercetin-3-O-sambubioside*	Flavonoids	Flavonols	-1.81516	down	-1.85714	down
										Lmfn004769	Quercetin-3-O-(4''-O-galloyl)arabinoside	Flavonoids	Flavonols	-5.93847	down	-5.72573	down
										Lmfn003630	Myricetin-3-O-xyloside*	Flavonoids	Flavonols	-5.15285	down	-5.14229	down
										Lmdp004892	Kaempferol-3-O-(6''-malonyl)galactoside*	Flavonoids	Flavonols	-1.31469	down	-1.44727	down
										Lmdp003286	Isohyperoside*	Flavonoids	Flavonols	-2.47923	down	-2.48722	down
										Jmhn004431	syringetin-3-glucuronide	Flavonoids	Flavonols	-12.6544	down	-13.1982	down
										Hmmp002121	Isorhamnetin-3-O-gallate	Flavonoids	Flavonols	-3.60008	down	-3.39128	down
										Hmln002321	Quercetin-3-O-(6''-O-malonyl)glucoside	Flavonoids	Flavonols	-6.01	down	-15.5967	down
										Hmln002199	Quercetin-3-O-(6''-O-acetyl)galactoside	Flavonoids	Flavonols	-1.93063	down	-2.35979	down
										Hmln001836	Kaempferol-3-O-(6''-Acetyl)glucosyl-(1→3)-Galactoside	Flavonoids	Flavonols	-12.8462	down	-3.83639	down
										Hmln001682	Quercetin-3-O-(6''-O-acetyl)glucosyl-(1→3)-Galactoside	Flavonoids	Flavonols	-1.89873	down	-2.4429	down
										Hmjn004446	Luteolin-7-O-(6''-caffeoyl)rhamnoside	Flavonoids	Flavones	-6.79654	down	-6.94715	down
										Hmcp001629	Kaempferol-3-O-(6''-Malonyl)glucoside-7-O-Glucoside	Flavonoids	Flavonols	-3.43694	down	-3.34156	down
										HJN078	Pinocembrin-7-O-(2''-O-arabinosyl)glucoside	Flavonoids	Flavanones	-10.592	down	-11.2215	down
										HJAP148	Kaempferol-3-O-sambubioside	Flavonoids	Flavonols	-1.41285	down	-1.10692	down
										HJAP112	Quercetin-3-O-(2''-O-acetyl)rhamnoside	Flavonoids	Flavonols	-1.57624	down	-1.7923	down
										Zmgn002106	N-Acetyl-L-phenylalanine	Amino acids and derivatives	Amino acids and derivatives	-2.23069	down	-1.5554	down
										Zmdp001663	γ-glutamylmethionine	Amino acids and derivatives	Amino acids and derivatives	-14.5969	down	-13.0916	down
										Zmdp001647	γ-Glutamyl-L-valine	Amino acids and derivatives	Amino acids and derivatives	-1.26121	down	-1.4476	down
										Zmdn001564	γ-Glutamylphenylalanine	Amino acids and derivatives	Amino acids and derivatives	-3.05283	down	-4.88684	down
										pme3827	3,4-Dihydroxy-L-phenylalanine (L-Dopa)	Amino acids and derivatives	Amino acids and derivatives	-1.83478	down	-2.21981	down
										pmb2591	N-Acetyl-L-Tryptophan	Amino acids and derivatives	Amino acids and derivatives	-2.06995	down	-6.19563	down
										mws0282	L-Tryptophan	Amino acids and derivatives	Amino acids and derivatives	-1.30835	down	-1.17531	down
										Zmwp005562	cis-N-p-Coumaroyltyramine	Alkaloids	Phenolamine	-12.8518	down	-12.6581	down
										pme2268	Trigonelline	Alkaloids	Pyridine alkaloids	-2.45885	down	-2.42326	down
										pmb1912	10-Formyltetrahydrofolic Acid	Alkaloids	Alkaloids	-2.21779	down	-2.30736	down
										Smpp012073	Jacoumaric Acid	Terpenoids	Triterpene	-1.54589	down	-1.77553	down
										Zmlp005013	3,3'-O-Dimethylellagic Acid	Tannins	Tannin	8.99193	up	-11.3674	down
										pme1439	p-Coumaric acid	Phenolic acids	Phenolic acids	16.5527	up	-1.81799	down
										Hmsp003093	3,7-Dihydroxychromen-4-one	Others	Others	9.75776	up	-10.3223	down
										mws0572	5-Methylcytosine	Nucleotides and derivatives	Nucleotides and derivatives	12.2235	up	-2.45458	down
										pme0033	Hypoxanthine	Nucleotides and derivatives	Nucleotides and derivatives	10.5611	up	-1.76008	down
										pmn001610	Eicosadienoic acid	Lipids	Free fatty acids	12.9221	up	-13.8513	down
										Lmbn004685	5S,8R-DiHODE; (5S,8R,9Z,12Z)-5,8-Dihydroxyoctadeca-9,12-dienoate	Lipids	Free fatty acids	10.6253	up	-1.73174	down
										Lmhp008513	2-α-Linolenoyl-glycerol-1,3-di-O-glucoside	Lipids	Glycerol ester	1.49357	up	-2.0337	down
										pma1303	LysoPC 16:2	Lipids	LPC	1.31201	up	-1.43788	down
										Lmhp008744	1-α-Linolenoyl-glycerol-2,3-di-O-glucoside	Lipids	Glycerol ester	1.24618	up	-1.56412	down
										pmn001689	9-Hydroxy-12-oxo-15(Z)-octadecenoic acid	Lipids	Free fatty acids	1.07913	up	-1.44364	down
										Hmcp001858	Kaempferol-3-O-arabinoside-7-O-rhamnoside	Flavonoids	Flavonols	11.0344	up	-9.80637	down
										Lmmp002560	Quercetin-3-O-(2''-O-glucosyl)glucuronide	Flavonoids	Flavonols	1.08607	up	-1.10397	down
										mws1589	D-Panose*	Others	Saccharides and Alcohols	-14.0296	down	12.6077	up
										pme2125	Raffinose*	Others	Saccharides and Alcohols	-14.0296	down	12.6077	up
										Zmsp007375	3,5,7,3'4'-Pentamethoxyflavone*	Flavonoids	Flavones	-10.1905	down	6.6084	up
										Lmcp007155	3',4',5',5,7-Pentamethoxyflavone	Flavonoids	Flavones	-10.1905	down	6.6084	up
										Zmdp002216	L-γ-Glutamyl-L-leucine	Amino acids and derivatives	Amino acids and derivatives	-15.3513	down	15.3988	up
