# Supplementary material for: Multi-omics analysis reveals key regulatory defense pathways and genes involved in salt tolerance of rose plants
Source: Hortic Res. 2024 Mar 2;11(5):uhae068. doi: 10.1093/hr/uhae068 (PMC11079482; doi:10.1093/hr/uhae068)
Supplement: Web_Material_uhae068 [file web_material_uhae068.zip › Table S2. DAPs in rose leaves.xlsx]

## Sheet: TableS2-1
Differentially accumulated proteins in JDG under salt stress
Protein accession	Protein description	Gene name	JDG_Nacl/JDG_mock Ratio	JDG_Nacl/JDG_mock CV	Regulated Type	Subcellular localization
A0A2P6QJZ0	Peptidyl-prolyl cis-trans isomerase OS=Rosa chinensis OX=74649 GN=RchiOBHm_Chr5g0069561 PE=3 SV=1	RchiOBHm_Chr5g0069561	1.33	0.0132865	Up	vacuolar membrane
A0A2P6PZ78	Putative Heat shock protein Hsp90 family OS=Rosa chinensis OX=74649 GN=RchiOBHm_Chr6g0303071 PE=3 SV=1	RchiOBHm_Chr6g0303071	1.405	0.0191246	Up	vacuolar membrane
A0A2P6SL61	probable zinc metalloprotease EGY2, chloroplastic isoform X1 OS=Prunus avium OX=42229 GN=LOC110749703 PE=4 SV=1	LOC110749703	1.577	0.0304903	Up	plasma membrane
A0A2P6S0F3	Reticulon-like protein OS=Rosa chinensis OX=74649 GN=RchiOBHm_Chr2g0152491 PE=4 SV=1	RchiOBHm_Chr2g0152491	1.313	0.0420063	Up	plasma membrane
A0A2P6QGB6	Putative xenobiotic-transporting ATPase OS=Rosa chinensis OX=74649 GN=RchiOBHm_Chr5g0055091 PE=3 SV=1	RchiOBHm_Chr5g0055091	1.415	0.0299833	Up	plasma membrane
A0A2P6QDX8	Nicalin OS=Rosa chinensis OX=74649 GN=RchiOBHm_Chr5g0045881 PE=3 SV=1	RchiOBHm_Chr5g0045881	1.315	0.0365652	Up	plasma membrane
A0A2P6Q1R5	(1->3)-beta-glucan endohydrolase OS=Rosa chinensis OX=74649 GN=RchiOBHm_Chr6g0312431 PE=3 SV=1	RchiOBHm_Chr6g0312431	1.305	0.0926199	Up	plasma membrane
A0A2P6SN66	Low-temperature-induced 65 kDa protein-like OS=Pyrus ussuriensis x Pyrus communis OX=2448454 GN=D8674_032120 PE=4 SV=1	D8674_032120	2.736	0.0472869	Up	nucleus
A0A2P6SG35	PREDICTED: DUF1499 OS=Prunus dulcis OX=3755 GN=ALMOND_2B032151 PE=4 SV=1	ALMOND_2B032151	1.341	0.0147643	Up	nucleus
A0A2P6SFR8	Autophagy-related protein OS=Rosa chinensis OX=74649 GN=RchiOBHm_Chr1g0349151 PE=3 SV=1	RchiOBHm_Chr1g0349151	1.666	0.0768456	Up	nucleus
A0A2P6RA47	Putative Arf GTPase activating protein OS=Rosa chinensis OX=74649 GN=RchiOBHm_Chr3g0467101 PE=4 SV=1	RchiOBHm_Chr3g0467101	1.576	0.0479927	Up	nucleus
A0A2P6R6C7	Protein kinase domain-containing protein OS=Rosa chinensis OX=74649 GN=RchiOBHm_Chr3g0452451 PE=4 SV=1	RchiOBHm_Chr3g0452451	1.313	0.0323126	Up	nucleus
A0A2P6R180	Putative plant specific eukaryotic initiation factor 4B OS=Rosa chinensis OX=74649 GN=RchiOBHm_Chr4g0433421 PE=4 SV=1	RchiOBHm_Chr4g0433421	1.404	0.0689737	Up	nucleus
A0A2P6QVF8	Putative perakine reductase OS=Rosa chinensis OX=74649 GN=RchiOBHm_Chr4g0410671 PE=4 SV=1	RchiOBHm_Chr4g0410671	1.422	0.0621359	Up	nucleus
A0A2P6QV45	Putative ubiquitin-conjugating enzyme/RWD, steadiness box (SB) domain-containing protein OS=Rosa chinensis OX=74649 GN=RchiOBHm_Chr4g0409601 PE=3 SV=1	RchiOBHm_Chr4g0409601	1.373	0.0412007	Up	nucleus
A0A2P6Q199	Putative transcription factor bZIP family OS=Rosa chinensis OX=74649 GN=RchiOBHm_Chr6g0310361 PE=4 SV=1	RchiOBHm_Chr6g0310361	1.539	0.000459309	Up	nucleus
A0A2P6Q0P9	Mannose-P-dolichol utilization defect 1 protein homolog OS=Rosa chinensis OX=74649 GN=RchiOBHm_Chr6g0308821 PE=3 SV=1	RchiOBHm_Chr6g0308821	1.366	0.0993884	Up	nucleus
A0A2P6PRV4	Putative ABA/WDS induced protein OS=Rosa chinensis OX=74649 GN=RchiOBHm_Chr6g0274981 PE=3 SV=1	RchiOBHm_Chr6g0274981	1.603	0.0741073	Up	nucleus
A0A2P6PP87	Putative nucleotide-binding alpha-beta plait domain-containing protein OS=Rosa chinensis OX=74649 GN=RchiOBHm_Chr6g0264491 PE=4 SV=1	RchiOBHm_Chr6g0264491	1.424	0.0987815	Up	nucleus
A0A2P6PFW9	Putative K domain-containing protein OS=Rosa chinensis OX=74649 GN=RchiOBHm_Chr7g0232321 PE=4 SV=1	RchiOBHm_Chr7g0232321	1.304	0.00705208	Up	nucleus
A0A2P6P830	Putative Heat shock chaperonin-binding, acetyltransferase A, auxiliary subunit OS=Rosa chinensis OX=74649 GN=RchiOBHm_Chr7g0202041 PE=3 SV=1	RchiOBHm_Chr7g0202041	1.446	0.0919337	Up	nucleus
A0A2P6QY86	PREDICTED: dynein beta chain ciliary OS=Prunus dulcis OX=3755 GN=ALMOND_2B026485 PE=4 SV=1	ALMOND_2B026485	1.36	0.0155979	Up	mitochondria
A0A2P6PY10	Cytochrome b-c1 complex subunit 7 OS=Rosa chinensis OX=74649 GN=RchiOBHm_Chr6g0298671 PE=3 SV=1	RchiOBHm_Chr6g0298671	1.326	0.0714572	Up	mitochondria
A0A2P6PS75	Carbonic anhydrase OS=Rosa chinensis OX=74649 GN=RchiOBHm_Chr6g0276331 PE=3 SV=1	RchiOBHm_Chr6g0276331	1.336	0.0455174	Up	mitochondria
A0A2P6RJK0	Putative leucine-rich repeat-containing, plant-type, leucine-rich repeat domain, L OS=Rosa chinensis OX=74649 GN=RchiOBHm_Chr2g0090891 PE=4 SV=1	RchiOBHm_Chr2g0090891	1.353	0.0951171	Up	extracellular
A0A2P6RDP3	Putative leucine-rich repeat-containing, plant-type, leucine-rich repeat domain, L OS=Rosa chinensis OX=74649 GN=RchiOBHm_Chr3g0480411 PE=4 SV=1	RchiOBHm_Chr3g0480411	1.434	0.0991479	Up	extracellular
A0A2P6R8H8	Peroxidase OS=Rosa chinensis OX=74649 GN=RchiOBHm_Chr3g0461001 PE=3 SV=1	RchiOBHm_Chr3g0461001	1.826	0.0174307	Up	extracellular
A0A2P6QU94	Putative chitinase OS=Rosa chinensis OX=74649 GN=RchiOBHm_Chr4g0406221 PE=4 SV=1	RchiOBHm_Chr4g0406221	3.262	0.0695728	Up	extracellular
A0A2P6QKV8	Putative plant lipid transfer protein/Par allergen OS=Rosa chinensis OX=74649 GN=RchiOBHm_Chr5g0073111 PE=3 SV=1	RchiOBHm_Chr5g0073111	1.386	0.0301114	Up	extracellular
A0A2P6P3Y1	Putative Heat shock protein 70 family OS=Rosa chinensis OX=74649 GN=RchiOBHm_Chr7g0186301 PE=3 SV=1	RchiOBHm_Chr7g0186301	1.43	0.0697461	Up	endoplasmic reticulum
A0A2P6Q5I1	Putative prefoldin OS=Rosa chinensis OX=74649 GN=RchiOBHm_Chr5g0013981 PE=3 SV=1	RchiOBHm_Chr5g0013981	1.488	0.0551239	Up	cytoplasm,nucleus
Q9LKD8	Granule-bound starch synthase (Fragment) OS=Rosa multiflora OX=74647 PE=4 SV=1	--	1.477	0.0229798	Up	cytoplasm
Q2V8V2	(1->3)-beta-glucan endohydrolase (Fragment) OS=Rosa roxburghii OX=74654 GN=PR2 PE=3 SV=1	PR2	1.614	0.0617541	Up	cytoplasm
A0A482EV57	1-aminocyclopropane-1-carboxylate oxidase 6 OS=Rosa x borboniana OX=358216 GN=ACO6 PE=2 SV=1	ACO6	1.364	0.0808714	Up	cytoplasm
A0A2P6SML9	Putative peptidase M48 OS=Rosa chinensis OX=74649 GN=RchiOBHm_Chr1g0375401 PE=3 SV=1	RchiOBHm_Chr1g0375401	1.318	0.0595741	Up	cytoplasm
A0A2P6SL92	Putative anthocyanidin synthase OS=Rosa chinensis OX=74649 GN=RchiOBHm_Chr1g0370391 PE=3 SV=1	RchiOBHm_Chr1g0370391	1.57	0.06803	Up	cytoplasm
A0A2P6SL27	60S acidic ribosomal protein P0 OS=Rosa chinensis OX=74649 GN=RchiOBHm_Chr1g0369751 PE=3 SV=1	RchiOBHm_Chr1g0369751	1.485	0.0414404	Up	cytoplasm
A0A2P6SDD7	Glycosyltransferase OS=Rosa chinensis OX=74649 GN=RchiOBHm_Chr1g0340051 PE=3 SV=1	RchiOBHm_Chr1g0340051	2.276	0.0145987	Up	cytoplasm
A0A2P6S414	Alpha-1,4 glucan phosphorylase OS=Rosa chinensis OX=74649 GN=RchiOBHm_Chr2g0166331 PE=3 SV=1	RchiOBHm_Chr2g0166331	1.32	0.0540839	Up	cytoplasm
A0A2P6RZH7	Terpene cyclase/mutase family member OS=Rosa chinensis OX=74649 GN=RchiOBHm_Chr2g0148981 PE=3 SV=1	RchiOBHm_Chr2g0148981	1.304	0.00813702	Up	cytoplasm
A0A2P6RY05	Putative cinnamyl-alcohol dehydrogenase OS=Rosa chinensis OX=74649 GN=RchiOBHm_Chr2g0142921 PE=3 SV=1	RchiOBHm_Chr2g0142921	3.68	0.0353553	Up	cytoplasm
A0A2P6RK21	Putative flavone 3'-O-methyltransferase OS=Rosa chinensis OX=74649 GN=RchiOBHm_Chr2g0092641 PE=3 SV=1	RchiOBHm_Chr2g0092641	1.696	0.0550343	Up	cytoplasm
A0A2P6R5J4	Putative ribosomal protein L14P OS=Rosa chinensis OX=74649 GN=RchiOBHm_Chr3g0449451 PE=3 SV=1	RchiOBHm_Chr3g0449451	1.505	0.0615693	Up	cytoplasm
A0A2P6QZ96	Putative START-like domain, Bet v I type allergen OS=Rosa chinensis OX=74649 GN=RchiOBHm_Chr4g0425181 PE=3 SV=1	RchiOBHm_Chr4g0425181	1.4	0.0494975	Up	cytoplasm
A0A2P6QYQ5	Putative START-like domain, Bet v I type allergen OS=Rosa chinensis OX=74649 GN=RchiOBHm_Chr4g0423901 PE=3 SV=1	RchiOBHm_Chr4g0423901	1.414	0.0014997	Up	cytoplasm
A0A2P6QXC9	Putative alpha/Beta hydrolase OS=Rosa chinensis OX=74649 GN=RchiOBHm_Chr4g0418571 PE=4 SV=1	RchiOBHm_Chr4g0418571	1.77	0.0291714	Up	cytoplasm
A0A2P6QJS0	Putative thylakoid soluble phosphoprotein TSP9 OS=Rosa chinensis OX=74649 GN=RchiOBHm_Chr5g0068741 PE=4 SV=1	RchiOBHm_Chr5g0068741	1.64	0.0870949	Up	cytoplasm
A0A2P6PZ86	Putative C2 domain, synaptotagmin-like mitochondrial-lipid-binding domain-containing protein OS=Rosa chinensis OX=74649 GN=RchiOBHm_Chr6g0303161 PE=3 SV=1	RchiOBHm_Chr6g0303161	1.334	0.015902	Up	cytoplasm
A0A2P6PYW4	Putative monodehydroascorbate reductase (NADH) OS=Rosa chinensis OX=74649 GN=RchiOBHm_Chr6g0301861 PE=4 SV=1	RchiOBHm_Chr6g0301861	1.689	0.0535877	Up	cytoplasm
A0A2P6PSG7	Alcohol dehydrogenase OS=Rosa chinensis OX=74649 GN=RchiOBHm_Chr6g0277321 PE=3 SV=1	RchiOBHm_Chr6g0277321	2.042	0.0613068	Up	cytoplasm
A0A2P6PR32	Putative enoyl-[acyl-carrier-protein] reductase (NADH) OS=Rosa chinensis OX=74649 GN=RchiOBHm_Chr6g0271711 PE=4 SV=1	RchiOBHm_Chr6g0271711	1.772	0.0510777	Up	cytoplasm
A0A2P6PR07	Putative enoyl-[acyl-carrier-protein] reductase (NADH) OS=Rosa chinensis OX=74649 GN=RchiOBHm_Chr6g0271551 PE=4 SV=1	RchiOBHm_Chr6g0271551	1.838	0.0904327	Up	cytoplasm
A0A2P6PM60	Putative flavonol 3-O-glucosyltransferase OS=Rosa chinensis OX=74649 GN=RchiOBHm_Chr6g0256491 PE=4 SV=1	RchiOBHm_Chr6g0256491	1.661	0.0842909	Up	cytoplasm
A0A2P6PK11	Glycosyltransferase OS=Rosa chinensis OX=74649 GN=RchiOBHm_Chr6g0248421 PE=3 SV=1	RchiOBHm_Chr6g0248421	2.134	0.0586357	Up	cytoplasm
A0A2P6P2K0	Putative glutathione transferase OS=Rosa chinensis OX=74649 GN=RchiOBHm_Chr7g0181091 PE=4 SV=1	RchiOBHm_Chr7g0181091	1.301	0.0413068	Up	cytoplasm
A0A2P6SPH4	Putative ribosomal protein S30Ae/sigma 54 modulation protein OS=Rosa chinensis OX=74649 GN=RchiOBHm_Chr1g0382861 PE=3 SV=1	RchiOBHm_Chr1g0382861	1.566	0.021229	Up	chloroplast
A0A2P6SGF8	Putative tripeptidyl-peptidase II OS=Rosa chinensis OX=74649 GN=RchiOBHm_Chr1g0351771 PE=3 SV=1	RchiOBHm_Chr1g0351771	1.425	0.00297729	Up	chloroplast
A0A2P6SA58	RING-type E3 ubiquitin transferase OS=Rosa chinensis OX=74649 GN=RchiOBHm_Chr1g0325801 PE=4 SV=1	RchiOBHm_Chr1g0325801	1.326	0.0997578	Up	chloroplast
A0A2P6S713	Lipoxygenase OS=Rosa chinensis OX=74649 GN=RchiOBHm_Chr1g0314131 PE=3 SV=1	RchiOBHm_Chr1g0314131	1.532	0.0410921	Up	chloroplast
A0A2P6S5F7	PREDICTED: ZEAMMB73_Zm00001d009661 OS=Prunus dulcis OX=3755 GN=ALMOND_2B004992 PE=4 SV=1	ALMOND_2B004992	1.369	0.0609486	Up	chloroplast
A0A2P6S4B8	Putative 12-oxophytodienoate reductase OS=Rosa chinensis OX=74649 GN=RchiOBHm_Chr2g0167371 PE=3 SV=1	RchiOBHm_Chr2g0167371	1.34	0.0374801	Up	chloroplast
A0A2P6S3B0	PREDICTED: CROWDED NUCLEI OS=Prunus dulcis OX=3755 GN=ALMOND_2B031909 PE=3 SV=1	ALMOND_2B031909	1.37	0.0510789	Up	chloroplast
A0A2P6S0X9	Glycosyltransferase OS=Rosa chinensis OX=74649 GN=RchiOBHm_Chr2g0154301 PE=3 SV=1	RchiOBHm_Chr2g0154301	1.414	0.0300045	Up	chloroplast
A0A2P6RBK8	Fructose-bisphosphate aldolase OS=Rosa chinensis OX=74649 GN=RchiOBHm_Chr3g0472251 PE=3 SV=1	RchiOBHm_Chr3g0472251	1.445	0.0968908	Up	chloroplast
A0A2P6R5E2	Putative translational activator Gcn1, TOG domain-containing protein OS=Rosa chinensis OX=74649 GN=RchiOBHm_Chr3g0449041 PE=3 SV=1	RchiOBHm_Chr3g0449041	1.32	0.0519813	Up	chloroplast
A0A2P6R1V2	Allene-oxide cyclase OS=Rosa chinensis OX=74649 GN=RchiOBHm_Chr4g0435751 PE=3 SV=1	RchiOBHm_Chr4g0435751	1.44	0.090812	Up	chloroplast
A0A2P6QV38	Putative pirin, rmlC-like jelly roll OS=Rosa chinensis OX=74649 GN=RchiOBHm_Chr4g0409021 PE=3 SV=1	RchiOBHm_Chr4g0409021	1.537	0.0073609	Up	chloroplast
A0A2P6QNI8	(1->3)-beta-glucan endohydrolase OS=Rosa chinensis OX=74649 GN=RchiOBHm_Chr5g0083121 PE=3 SV=1	RchiOBHm_Chr5g0083121	1.398	0.0333827	Up	chloroplast
A0A2P6QM62	Putative glycosidase OS=Rosa chinensis OX=74649 GN=RchiOBHm_Chr5g0077911 PE=3 SV=1	RchiOBHm_Chr5g0077911	1.364	0.0217731	Up	chloroplast
A0A2P6QL03	Putative ribosomal protein L10e OS=Rosa chinensis OX=74649 GN=RchiOBHm_Chr5g0073671 PE=3 SV=1	RchiOBHm_Chr5g0073671	1.748	0.0262865	Up	chloroplast
A0A2P6QJ70	Putative NAD(P)-binding domain-containing protein OS=Rosa chinensis OX=74649 GN=RchiOBHm_Chr5g0066371 PE=4 SV=1	RchiOBHm_Chr5g0066371	1.419	0.0229224	Up	chloroplast
A0A2P6QHE0	Protein disulfide-isomerase OS=Rosa chinensis OX=74649 GN=RchiOBHm_Chr5g0059381 PE=3 SV=1	RchiOBHm_Chr5g0059381	1.506	0.0732461	Up	chloroplast
A0A2P6QF25	Non-specific serine/threonine protein kinase OS=Rosa chinensis OX=74649 GN=RchiOBHm_Chr5g0050061 PE=3 SV=1	RchiOBHm_Chr5g0050061	1.47	0.0687632	Up	chloroplast
A0A2P6QEA9	DUF1279 domain-containing protein OS=Rosa chinensis OX=74649 GN=RchiOBHm_Chr5g0047271 PE=4 SV=1	RchiOBHm_Chr5g0047271	1.371	0.0495129	Up	chloroplast
A0A2P6Q4K0	Putative tetratricopeptide-like helical domain-containing protein OS=Rosa chinensis OX=74649 GN=RchiOBHm_Chr5g0010161 PE=4 SV=1	RchiOBHm_Chr5g0010161	1.335	0.0137714	Up	chloroplast
A0A2P6PZ12	Putative 1-acylglycerol-3-phosphate O-acyltransferase OS=Rosa chinensis OX=74649 GN=RchiOBHm_Chr6g0302201 PE=4 SV=1	RchiOBHm_Chr6g0302201	1.472	0.071551	Up	chloroplast
A0A2P6PYF1	Putative hydroperoxide dehydratase OS=Rosa chinensis OX=74649 GN=RchiOBHm_Chr6g0300221 PE=4 SV=1	RchiOBHm_Chr6g0300221	1.362	0.0176517	Up	chloroplast
A0A2P6PWN0	Glutathione transferase OS=Rosa chinensis OX=74649 GN=RchiOBHm_Chr6g0293321 PE=3 SV=1	RchiOBHm_Chr6g0293321	1.371	0.0165043	Up	chloroplast
A0A2P6PM56	Glycosyltransferase OS=Rosa chinensis OX=74649 GN=RchiOBHm_Chr6g0256511 PE=3 SV=1	RchiOBHm_Chr6g0256511	1.592	0.0155506	Up	chloroplast
A0A2P6PI37	Protein transport protein Sec61 subunit beta OS=Rosa chinensis OX=74649 GN=RchiOBHm_Chr7g0240951 PE=3 SV=1	RchiOBHm_Chr7g0240951	1.37	0.0521108	Up	chloroplast
A0A2P6PFD8	Putative 12-oxophytodienoate reductase OS=Rosa chinensis OX=74649 GN=RchiOBHm_Chr7g0230321 PE=3 SV=1	RchiOBHm_Chr7g0230321	1.392	0.0625039	Up	chloroplast
A0A2P6PFB6	Putative glutathione transferase OS=Rosa chinensis OX=74649 GN=RchiOBHm_Chr7g0230191 PE=4 SV=1	RchiOBHm_Chr7g0230191	1.31	0.0993188	Up	chloroplast
A0A2P6PDX1	Putative oxidoreductase OS=Rosa chinensis OX=74649 GN=RchiOBHm_Chr7g0224731 PE=3 SV=1	RchiOBHm_Chr7g0224731	2.836	0.0530984	Up	chloroplast
A0A2P6PBZ2	CP12 domain-containing protein OS=Rosa chinensis OX=74649 GN=RchiOBHm_Chr7g0217381 PE=4 SV=1	RchiOBHm_Chr7g0217381	1.498	0.00188814	Up	chloroplast
A0A2P6PA43	Putative nucleotide-binding alpha-beta plait domain-containing protein OS=Rosa chinensis OX=74649 GN=RchiOBHm_Chr7g0210041 PE=4 SV=1	RchiOBHm_Chr7g0210041	1.328	0.0346229	Up	chloroplast
A0A2P6P708	Glutathione peroxidase OS=Rosa chinensis OX=74649 GN=RchiOBHm_Chr7g0198001 PE=3 SV=1	RchiOBHm_Chr7g0198001	1.576	0.0291544	Up	chloroplast
A0A2P6P4X7	Purple acid phosphatase OS=Rosa chinensis OX=74649 GN=RchiOBHm_Chr7g0190231 PE=3 SV=1	RchiOBHm_Chr7g0190231	1.332	0.0626416	Up	chloroplast
A0A2P6RB31	Putative major facilitator superfamily OS=Rosa chinensis OX=74649 GN=RchiOBHm_Chr3g0470591 PE=4 SV=1	RchiOBHm_Chr3g0470591	0.538	0.0617159	Down	vacuolar membrane
A0A2P6PYW6	Beta-galactosidase OS=Rosa chinensis OX=74649 GN=RchiOBHm_Chr6g0301851 PE=3 SV=1	RchiOBHm_Chr6g0301851	0.712	0.00993127	Down	vacuolar membrane
A0A2P6R9I5	Putative galactose oxidase OS=Rosa chinensis OX=74649 GN=RchiOBHm_Chr3g0464771 PE=4 SV=1	RchiOBHm_Chr3g0464771	0.764	0.0499788	Down	plasma membrane
A0A2P6R7X5	Putative proton-dependent oligopeptide transporter family, major facilitator superfamily OS=Rosa chinensis OX=74649 GN=RchiOBHm_Chr3g0458781 PE=3 SV=1	RchiOBHm_Chr3g0458781	0.664	0.05427	Down	plasma membrane
A0A2P6QSN5	Putative cucumisin OS=Rosa chinensis OX=74649 GN=RchiOBHm_Chr4g0399741 PE=3 SV=1	RchiOBHm_Chr4g0399741	0.704	0.0170629	Down	plasma membrane
V5NUI4	Tubulin beta chain OS=Rosa hybrid cultivar OX=128735 GN=TUB2 PE=2 SV=1	TUB2	0.678	0.0469665	Down	nucleus
A0A2P6SI36	Putative acyl-lipid (11-3)-desaturase OS=Rosa chinensis OX=74649 GN=RchiOBHm_Chr1g0358201 PE=4 SV=1	RchiOBHm_Chr1g0358201	0.744	0.0722313	Down	nucleus
A0A2P6RH14	Putative tetratricopeptide-like helical domain, pre-mRNA-processing factor 6/Prp1/STA1 OS=Rosa chinensis OX=74649 GN=RchiOBHm_Chr3g0494631 PE=4 SV=1	RchiOBHm_Chr3g0494631	0.69	0.0911405	Down	nucleus
A0A2P6R6T7	Putative signal peptidase I OS=Rosa chinensis OX=74649 GN=RchiOBHm_Chr3g0454281 PE=3 SV=1	RchiOBHm_Chr3g0454281	0.72	0.00392837	Down	nucleus
A0A2P6PI75	Putative acylaminoacyl-peptidase transcription factor WD40-like family OS=Rosa chinensis OX=74649 GN=RchiOBHm_Chr7g0241201 PE=4 SV=1	RchiOBHm_Chr7g0241201	0.754	0.0121834	Down	nucleus
A0A2P6R0P8	Serine/threonine protein phosphatase 2A regulatory subunit OS=Rosa chinensis OX=74649 GN=RchiOBHm_Chr4g0431471 PE=3 SV=1	RchiOBHm_Chr4g0431471	0.75	0.098929	Down	mitochondria
A0A2P6R9J0	Putative bifunctional inhibitor/plant lipid transfer protein/seed storage helical OS=Rosa chinensis OX=74649 GN=RchiOBHm_Chr3g0464631 PE=3 SV=1	RchiOBHm_Chr3g0464631	0.702	0.0463346	Down	extracellular
A0A3Q9EFM3	Inositol-3-phosphate synthase OS=Rosa hybrid cultivar OX=128735 GN=MIPS PE=2 SV=1	MIPS	0.687	0.0102927	Down	cytoplasm
A0A2P6S7T9	Methyltransferase OS=Rosa chinensis OX=74649 GN=RchiOBHm_Chr1g0317111 PE=3 SV=1	RchiOBHm_Chr1g0317111	0.734	0.0896536	Down	cytoplasm
A0A2P6RCG0	Putative Late embryogenesis abundant protein, LEA-14 OS=Rosa chinensis OX=74649 GN=RchiOBHm_Chr3g0475681 PE=4 SV=1	RchiOBHm_Chr3g0475681	0.672	0.0568211	Down	cytoplasm
A0A2P6R417	Putative aminoacyltransferase, E1 ubiquitin-activating enzyme OS=Rosa chinensis OX=74649 GN=RchiOBHm_Chr4g0443281 PE=4 SV=1	RchiOBHm_Chr4g0443281	0.614	0.0103563	Down	cytoplasm
A0A2P6QPI2	1,2-dihydroxy-3-keto-5-methylthiopentene dioxygenase OS=Rosa chinensis OX=74649 GN=RchiOBHm_Chr4g0387701 PE=3 SV=1	RchiOBHm_Chr4g0387701	0.716	0.0908573	Down	cytoplasm
A0A2P6QJ06	Putative pyridoxal phosphatase OS=Rosa chinensis OX=74649 GN=RchiOBHm_Chr5g0065831 PE=4 SV=1	RchiOBHm_Chr5g0065831	0.716	0.062261	Down	cytoplasm
A0A2P6Q744	Putative Longin-like domain-containing protein OS=Rosa chinensis OX=74649 GN=RchiOBHm_Chr5g0019761 PE=3 SV=1	RchiOBHm_Chr5g0019761	0.739	0.0210505	Down	cytoplasm
A0A2P6PMW7	Putative flavanone 3-dioxygenase OS=Rosa chinensis OX=74649 GN=RchiOBHm_Chr6g0259561 PE=3 SV=1	RchiOBHm_Chr6g0259561	0.606	0.0186695	Down	cytoplasm
Q2VA35	Xyloglucan endotransglucosylase/hydrolase OS=Rosa x borboniana OX=358216 PE=2 SV=1	--	0.734	0.0211939	Down	chloroplast
A0A2P6SIC7	Glycosyltransferase OS=Rosa chinensis OX=74649 GN=RchiOBHm_Chr1g0359061 PE=3 SV=1	RchiOBHm_Chr1g0359061	0.718	0.0934936	Down	chloroplast
A0A2P6S637	Putative lysosomal cystine transporter OS=Rosa chinensis OX=74649 GN=RchiOBHm_Chr2g0174261 PE=4 SV=1	RchiOBHm_Chr2g0174261	0.708	0.0469739	Down	chloroplast
A0A2P6RNP0	Putative actinidain OS=Rosa chinensis OX=74649 GN=RchiOBHm_Chr2g0106431 PE=3 SV=1	RchiOBHm_Chr2g0106431	0.576	0.0662913	Down	chloroplast
A0A2P6RH98	GrpE protein homolog OS=Rosa chinensis OX=74649 GN=RchiOBHm_Chr3g0495651 PE=3 SV=1	RchiOBHm_Chr3g0495651	0.621	0.0557494	Down	chloroplast
A0A2P6RCP2	Putative nucleotide-binding alpha-beta plait domain-containing protein OS=Rosa chinensis OX=74649 GN=RchiOBHm_Chr3g0476371 PE=4 SV=1	RchiOBHm_Chr3g0476371	0.688	0.0585404	Down	chloroplast
A0A2P6QZD0	Putative serine/threonine-protein phosphatase with EF-hands OS=Rosa chinensis OX=74649 GN=RchiOBHm_Chr4g0425671 PE=4 SV=1	RchiOBHm_Chr4g0425671	0.409	0.0760702	Down	chloroplast
A0A2P6QHT5	Thiamine thiazole synthase, chloroplastic OS=Rosa chinensis OX=74649 GN=THI1 PE=3 SV=1	THI1	0.546	0.021996	Down	chloroplast
A0A2P6Q9N7	Putative PMR5 domain, PC-Esterase OS=Rosa chinensis OX=74649 GN=RchiOBHm_Chr5g0029601 PE=3 SV=1	RchiOBHm_Chr5g0029601	0.767	0.0460956	Down	chloroplast
A0A2P6Q5I8	Putative Galactose-binding domain-containing protein OS=Rosa chinensis OX=74649 GN=RchiOBHm_Chr5g0013971 PE=4 SV=1	RchiOBHm_Chr5g0013971	0.682	0.00103757	Down	chloroplast
A0A2P6PTD2	Putative phosphate-induced protein OS=Rosa chinensis OX=74649 GN=RchiOBHm_Chr6g0280861 PE=3 SV=1	RchiOBHm_Chr6g0280861	0.636	0.00778874	Down	chloroplast
A0A2P6P3K5	Putative nepenthesin OS=Rosa chinensis OX=74649 GN=RchiOBHm_Chr7g0184841 PE=3 SV=1	RchiOBHm_Chr7g0184841	0.647	0.0918037	Down	chloroplast

## Sheet: TableS2-2
Differentially accumulated proteins in DMS under salt stress
Protein accession	Protein description	Gene name	DMS_Nacl/DMS_mock Ratio	DMS_Nacl/DMS_mock CV	Regulated Type	Subcellular localization
A0A2P6QAM1	Putative cupredoxin OS=Rosa chinensis OX=74649 GN=RchiOBHm_Chr5g0033171 PE=4 SV=1	RchiOBHm_Chr5g0033171	1.349	0.0125801	Up	vacuolar membrane
A0A2P6QA72	Putative sodium/calcium exchanger membrane region, EF-hand domain pair OS=Rosa chinensis OX=74649 GN=RchiOBHm_Chr5g0031601 PE=4 SV=1	RchiOBHm_Chr5g0031601	1.374	0.0674416	Up	vacuolar membrane
A0A2P6Q413	Allantoinase OS=Rosa chinensis OX=74649 GN=RchiOBHm_Chr5g0008181 PE=3 SV=1	RchiOBHm_Chr5g0008181	1.326	0.0549468	Up	vacuolar membrane
A0A2P6PRN9	Putative alliin lyase OS=Rosa chinensis OX=74649 GN=RchiOBHm_Chr6g0274191 PE=3 SV=1	RchiOBHm_Chr6g0274191	1.326	0.0778564	Up	vacuolar membrane
A0A2P6SB71	Putative 3-oxolaurate decarboxylase OS=Rosa chinensis OX=74649 GN=RchiOBHm_Chr1g0329911 PE=4 SV=1	RchiOBHm_Chr1g0329911	2.308	0.072013	Up	plasma membrane
A0A2P6S661	Putative amino acid transporter, transmembrane domain-containing protein OS=Rosa chinensis OX=74649 GN=RchiOBHm_Chr2g0174431 PE=3 SV=1	RchiOBHm_Chr2g0174431	1.578	0.0439141	Up	plasma membrane
A0A2P6QGB7	Putative iron-chelate-transporting ATPase OS=Rosa chinensis OX=74649 GN=RchiOBHm_Chr5g0055121 PE=3 SV=1	RchiOBHm_Chr5g0055121	1.33	0.0542292	Up	plasma membrane
A0A2P6QES3	Ubiquitin carboxyl-terminal hydrolase OS=Rosa chinensis OX=74649 GN=RchiOBHm_Chr5g0049121 PE=3 SV=1	RchiOBHm_Chr5g0049121	1.574	0.0651608	Up	nucleus
A0A2P6QCU7	Putative chromatin regulator PHD family OS=Rosa chinensis OX=74649 GN=RchiOBHm_Chr5g0041571 PE=4 SV=1	RchiOBHm_Chr5g0041571	1.458	0.0504383	Up	nucleus
A0A2P6Q7G3	Putative HAD hydrolase, subfamily IA OS=Rosa chinensis OX=74649 GN=RchiOBHm_Chr5g0021221 PE=4 SV=1	RchiOBHm_Chr5g0021221	1.328	0.0793067	Up	nucleus
A0A2P6Q0P9	Mannose-P-dolichol utilization defect 1 protein homolog OS=Rosa chinensis OX=74649 GN=RchiOBHm_Chr6g0308821 PE=3 SV=1	RchiOBHm_Chr6g0308821	1.542	0.065596	Up	nucleus
A0A2P6P3P2	Putative cleavage stimulation factor subunit 2, hinge domain-containing protein OS=Rosa chinensis OX=74649 GN=RchiOBHm_Chr7g0185491 PE=4 SV=1	RchiOBHm_Chr7g0185491	1.312	0.0565685	Up	nucleus
A0A2P6S5D7	Formate dehydrogenase, mitochondrial OS=Rosa chinensis OX=74649 GN=RchiOBHm_Chr2g0171431 PE=3 SV=1	RchiOBHm_Chr2g0171431	1.414	0.0900136	Up	mitochondria
A0A2P6S031	Citrate synthase OS=Rosa chinensis OX=74649 GN=RchiOBHm_Chr2g0150811 PE=3 SV=1	RchiOBHm_Chr2g0150811	1.439	0.00491388	Up	mitochondria
A0A2P6PS75	Carbonic anhydrase OS=Rosa chinensis OX=74649 GN=RchiOBHm_Chr6g0276331 PE=3 SV=1	RchiOBHm_Chr6g0276331	1.312	0.0177922	Up	mitochondria
A0A2P6RCM4	t-SNARE coiled-coil homology domain-containing protein OS=Rosa chinensis OX=74649 GN=RchiOBHm_Chr3g0476331 PE=3 SV=1	RchiOBHm_Chr3g0476331	1.501	0.0278036	Up	Golgi apparatus
A0A2P6SI73	Putative glucan endo-1,3-beta-D-glucosidase OS=Rosa chinensis OX=74649 GN=RchiOBHm_Chr1g0358711 PE=3 SV=1	RchiOBHm_Chr1g0358711	1.327	0.0415632	Up	extracellular
A0A2P6R8H8	Peroxidase OS=Rosa chinensis OX=74649 GN=RchiOBHm_Chr3g0461001 PE=3 SV=1	RchiOBHm_Chr3g0461001	1.612	0.0206102	Up	extracellular
A0A2P6R2V7	(R)-mandelonitrile lyase OS=Rosa chinensis OX=74649 GN=RchiOBHm_Chr4g0439661 PE=3 SV=1	RchiOBHm_Chr4g0439661	6.081	0.00767457	Up	extracellular
A0A2P6QKV8	Putative plant lipid transfer protein/Par allergen OS=Rosa chinensis OX=74649 GN=RchiOBHm_Chr5g0073111 PE=3 SV=1	RchiOBHm_Chr5g0073111	1.768	0.0180027	Up	extracellular
A0A2P6QJF1	Putative fruit bromelain OS=Rosa chinensis OX=74649 GN=RchiOBHm_Chr5g0067391 PE=3 SV=1	RchiOBHm_Chr5g0067391	1.384	0.087335	Up	extracellular
A0A2P6PT31	Putative chitinase OS=Rosa chinensis OX=74649 GN=RchiOBHm_Chr6g0279841 PE=4 SV=1	RchiOBHm_Chr6g0279841	3.8	0.0895166	Up	extracellular
A0A2P6PJU6	SCP domain-containing protein OS=Rosa chinensis OX=74649 GN=RchiOBHm_Chr6g0247671 PE=4 SV=1	RchiOBHm_Chr6g0247671	1.688	0.0213577	Up	extracellular
A0A2P6P303	UDP-glucose 6-dehydrogenase OS=Rosa chinensis OX=74649 GN=RchiOBHm_Chr7g0182711 PE=3 SV=1	RchiOBHm_Chr7g0182711	1.438	0.0486981	Up	extracellular
A0A2P6PQZ2	Putative flavanone 3-dioxygenase OS=Rosa chinensis OX=74649 GN=RchiOBHm_Chr6g0271401 PE=3 SV=1	RchiOBHm_Chr6g0271401	1.311	0.0302044	Up	cytoskeleton
A0MWF1	Heat shock protein 17.8 OS=Rosa chinensis OX=74649 PE=2 SV=1	--	1.374	0.0221373	Up	cytoplasm
A0A2P6SL92	Putative anthocyanidin synthase OS=Rosa chinensis OX=74649 GN=RchiOBHm_Chr1g0370391 PE=3 SV=1	RchiOBHm_Chr1g0370391	1.592	0.0728427	Up	cytoplasm
A0A2P6SKA3	Putative Heat shock protein 70 family OS=Rosa chinensis OX=74649 GN=RchiOBHm_Chr1g0366531 PE=3 SV=1	RchiOBHm_Chr1g0366531	1.449	0.0868634	Up	cytoplasm
A0A2P6SJZ9	Putative 2-acylglycerol O-acyltransferase OS=Rosa chinensis OX=74649 GN=RchiOBHm_Chr1g0365331 PE=4 SV=1	RchiOBHm_Chr1g0365331	1.36	0.080619	Up	cytoplasm
A0A2P6SGE5	Putative carboxylesterase OS=Rosa chinensis OX=74649 GN=RchiOBHm_Chr1g0351371 PE=4 SV=1	RchiOBHm_Chr1g0351371	1.591	0.00711107	Up	cytoplasm
A0A2P6SDB6	Glycosyltransferase OS=Rosa chinensis OX=74649 GN=RchiOBHm_Chr1g0339981 PE=3 SV=1	RchiOBHm_Chr1g0339981	1.461	0.082278	Up	cytoplasm
A0A2P6S0N9	Glycosyltransferase OS=Rosa chinensis OX=74649 GN=RchiOBHm_Chr2g0153451 PE=3 SV=1	RchiOBHm_Chr2g0153451	1.413	0.0880756	Up	cytoplasm
A0A2P6RZH7	Terpene cyclase/mutase family member OS=Rosa chinensis OX=74649 GN=RchiOBHm_Chr2g0148981 PE=3 SV=1	RchiOBHm_Chr2g0148981	1.669	0.00338937	Up	cytoplasm
A0A2P6RYR4	Lipoxygenase OS=Rosa chinensis OX=74649 GN=RchiOBHm_Chr2g0145961 PE=3 SV=1	RchiOBHm_Chr2g0145961	1.56	0.0856962	Up	cytoplasm
A0A2P6RY05	Putative cinnamyl-alcohol dehydrogenase OS=Rosa chinensis OX=74649 GN=RchiOBHm_Chr2g0142921 PE=3 SV=1	RchiOBHm_Chr2g0142921	1.635	0.0605474	Up	cytoplasm
A0A2P6RL47	Putative gibberellin 3-beta-dioxygenase OS=Rosa chinensis OX=74649 GN=RchiOBHm_Chr2g0096611 PE=3 SV=1	RchiOBHm_Chr2g0096611	2.699	0.0272468	Up	cytoplasm
A0A2P6RJY7	ATP-dependent 6-phosphofructokinase OS=Rosa chinensis OX=74649 GN=PFK PE=3 SV=1	PFK	1.332	0.0111439	Up	cytoplasm
A0A2P6RDE4	Putative clostridium epsilon toxin ETX/ mosquitocidal toxin MTX2, Agglutinin OS=Rosa chinensis OX=74649 GN=RchiOBHm_Chr3g0479441 PE=4 SV=1	RchiOBHm_Chr3g0479441	1.527	0.00370455	Up	cytoplasm
A0A2P6R9G5	Putative universal stress protein A OS=Rosa chinensis OX=74649 GN=RchiOBHm_Chr3g0464511 PE=4 SV=1	RchiOBHm_Chr3g0464511	1.416	0.0224796	Up	cytoplasm
A0A2P6R6Z5	Lipoxygenase OS=Rosa chinensis OX=74649 GN=RchiOBHm_Chr3g0455111 PE=3 SV=1	RchiOBHm_Chr3g0455111	1.63	0.05074	Up	cytoplasm
A0A2P6QZ96	Putative START-like domain, Bet v I type allergen OS=Rosa chinensis OX=74649 GN=RchiOBHm_Chr4g0425181 PE=3 SV=1	RchiOBHm_Chr4g0425181	1.607	0.0158406	Up	cytoplasm
A0A2P6QYY1	Putative START-like domain, Bet v I type allergen OS=Rosa chinensis OX=74649 GN=RchiOBHm_Chr4g0423961 PE=3 SV=1	RchiOBHm_Chr4g0423961	1.372	0.0582596	Up	cytoplasm
A0A2P6QYR9	Putative START-like domain, Bet v I type allergen OS=Rosa chinensis OX=74649 GN=RchiOBHm_Chr4g0423701 PE=3 SV=1	RchiOBHm_Chr4g0423701	1.32	0.0332126	Up	cytoplasm
A0A2P6QYQ8	Putative START-like domain, Bet v I type allergen OS=Rosa chinensis OX=74649 GN=RchiOBHm_Chr4g0423941 PE=3 SV=1	RchiOBHm_Chr4g0423941	1.538	0.0400119	Up	cytoplasm
A0A2P6QVM8	Putative cytochrome P450 OS=Rosa chinensis OX=74649 GN=RchiOBHm_Chr4g0411601 PE=3 SV=1	RchiOBHm_Chr4g0411601	1.518	0.029356	Up	cytoplasm
A0A2P6Q8W3	Putative glutathione transferase OS=Rosa chinensis OX=74649 GN=RchiOBHm_Chr5g0026581 PE=4 SV=1	RchiOBHm_Chr5g0026581	1.483	0.0796002	Up	cytoplasm
A0A2P6PYW4	Putative monodehydroascorbate reductase (NADH) OS=Rosa chinensis OX=74649 GN=RchiOBHm_Chr6g0301861 PE=4 SV=1	RchiOBHm_Chr6g0301861	1.732	0.0550992	Up	cytoplasm
A0A2P6PWV7	Sucrose synthase OS=Rosa chinensis OX=74649 GN=RchiOBHm_Chr6g0294361 PE=3 SV=1	RchiOBHm_Chr6g0294361	1.83	0.0992769	Up	cytoplasm
A0A2P6PWQ0	Putative universal stress protein A OS=Rosa chinensis OX=74649 GN=RchiOBHm_Chr6g0293841 PE=4 SV=1	RchiOBHm_Chr6g0293841	1.502	0.0795348	Up	cytoplasm
A0A2P6PR32	Putative enoyl-[acyl-carrier-protein] reductase (NADH) OS=Rosa chinensis OX=74649 GN=RchiOBHm_Chr6g0271711 PE=4 SV=1	RchiOBHm_Chr6g0271711	1.766	0.0248248	Up	cytoplasm
A0A2P6PM55	Putative hexosyltransferase OS=Rosa chinensis OX=74649 GN=RchiOBHm_Chr6g0256541 PE=4 SV=1	RchiOBHm_Chr6g0256541	1.362	0.00779038	Up	cytoplasm
A0A2P6PLV0	Putative cinnamyl-alcohol dehydrogenase OS=Rosa chinensis OX=74649 GN=RchiOBHm_Chr6g0255071 PE=3 SV=1	RchiOBHm_Chr6g0255071	1.311	0.0528577	Up	cytoplasm
A0A2P6PK33	Glycosyltransferase OS=Rosa chinensis OX=74649 GN=RchiOBHm_Chr6g0248411 PE=3 SV=1	RchiOBHm_Chr6g0248411	1.614	0.0127091	Up	cytoplasm
A0A2P6PK17	Glycosyltransferase OS=Rosa chinensis OX=74649 GN=RchiOBHm_Chr6g0248401 PE=3 SV=1	RchiOBHm_Chr6g0248401	1.584	0.0111637	Up	cytoplasm
A0A2P6PI98	Putative universal stress protein A OS=Rosa chinensis OX=74649 GN=RchiOBHm_Chr7g0241661 PE=4 SV=1	RchiOBHm_Chr7g0241661	2.44	0.0368119	Up	cytoplasm
A0A2P6PHB4	Putative glutathione transferase OS=Rosa chinensis OX=74649 GN=RchiOBHm_Chr7g0237741 PE=3 SV=1	RchiOBHm_Chr7g0237741	1.644	0.0124771	Up	cytoplasm
A0A2P6PEN6	Mitochondrial inner membrane organizing system protein 1-like OS=Pyrus ussuriensis x Pyrus communis OX=2448454 GN=D8674_033365 PE=3 SV=1	D8674_033365	1.334	0.0360444	Up	cytoplasm
A0A2P6P8J3	Phospholipase A1 OS=Rosa chinensis OX=74649 GN=RchiOBHm_Chr7g0203681 PE=3 SV=1	RchiOBHm_Chr7g0203681	1.374	0.030878	Up	cytoplasm
A0A2P6P7F4	3-hydroxy-3-methylglutaryl coenzyme A synthase OS=Rosa chinensis OX=74649 GN=RchiOBHm_Chr7g0199551 PE=3 SV=1	RchiOBHm_Chr7g0199551	1.434	0.0685649	Up	cytoplasm
A0A1S6KJN9	Pyruvate decarboxylase OS=Rosa rugosa OX=74645 GN=PPDC2 PE=2 SV=1	PPDC2	1.593	0.0506027	Up	cytoplasm
A0A2P6S4V8	Procollagen-proline 4-dioxygenase OS=Rosa chinensis OX=74649 GN=RchiOBHm_Chr2g0169661 PE=3 SV=1	RchiOBHm_Chr2g0169661	1.306	0.0416741	Up	chloroplast
A0A2P6S428	Membrane-anchored ubiquitin-fold protein OS=Rosa chinensis OX=74649 GN=RchiOBHm_Chr2g0166451 PE=4 SV=1	RchiOBHm_Chr2g0166451	1.49	0.00427255	Up	chloroplast
A0A2P6S3D8	Putative clostridium epsilon toxin ETX/ mosquitocidal toxin MTX2, Agglutinin OS=Rosa chinensis OX=74649 GN=RchiOBHm_Chr2g0163691 PE=4 SV=1	RchiOBHm_Chr2g0163691	1.486	0.0509326	Up	chloroplast
A0A2P6S141	Chlorophyll a-b binding protein, chloroplastic OS=Rosa chinensis OX=74649 GN=RchiOBHm_Chr2g0155141 PE=3 SV=1	RchiOBHm_Chr2g0155141	1.346	0.0919686	Up	chloroplast
A0A2P6S0D6	Glutathione transferase OS=Rosa chinensis OX=74649 GN=RchiOBHm_Chr2g0152311 PE=3 SV=1	RchiOBHm_Chr2g0152311	1.607	0.0378414	Up	chloroplast
A0A2P6RZT5	PREDICTED: WD OS=Prunus dulcis OX=3755 GN=ALMOND_2B026646 PE=4 SV=1	ALMOND_2B026646	1.305	0.00433475	Up	chloroplast
A0A2P6RQ61	GTP cyclohydrolase II OS=Rosa chinensis OX=74649 GN=RchiOBHm_Chr2g0112291 PE=3 SV=1	RchiOBHm_Chr2g0112291	1.332	0.00530861	Up	chloroplast
A0A2P6RLD4	Putative strictosidine synthase transcription factor WD40-like family OS=Rosa chinensis OX=74649 GN=RchiOBHm_Chr2g0097641 PE=3 SV=1	RchiOBHm_Chr2g0097641	1.426	0.0629972	Up	chloroplast
A0A2P6RFB8	Putative transcription factor WD40-like family OS=Rosa chinensis OX=74649 GN=RchiOBHm_Chr3g0486551 PE=4 SV=1	RchiOBHm_Chr3g0486551	1.92	0.0449307	Up	chloroplast
A0A2P6R9A0	Putative shikimate O-hydroxycinnamoyltransferase OS=Rosa chinensis OX=74649 GN=RchiOBHm_Chr3g0463721 PE=3 SV=1	RchiOBHm_Chr3g0463721	1.537	0.0809699	Up	chloroplast
A0A2P6R911	Putative acyl-CoA oxidase OS=Rosa chinensis OX=74649 GN=RchiOBHm_Chr3g0462821 PE=3 SV=1	RchiOBHm_Chr3g0462821	1.404	0.0151091	Up	chloroplast
A0A2P6R821	Uncharacterized protein OS=Rosa chinensis OX=74649 GN=RchiOBHm_Chr3g0458901 PE=4 SV=1	RchiOBHm_Chr3g0458901	1.362	0.0223324	Up	chloroplast
A0A2P6R1V2	Allene-oxide cyclase OS=Rosa chinensis OX=74649 GN=RchiOBHm_Chr4g0435751 PE=3 SV=1	RchiOBHm_Chr4g0435751	1.428	0.039105	Up	chloroplast
A0A2P6QM41	Putative glycosidase OS=Rosa chinensis OX=74649 GN=RchiOBHm_Chr5g0077961 PE=3 SV=1	RchiOBHm_Chr5g0077961	1.528	0.0356447	Up	chloroplast
A0A2P6Q709	Putative small GTPase superfamily, P-loop containing nucleoside triphosphate hydrolase OS=Rosa chinensis OX=74649 GN=RchiOBHm_Chr5g0019441 PE=4 SV=1	RchiOBHm_Chr5g0019441	1.352	0.0778994	Up	chloroplast
A0A2P6PZ12	Putative 1-acylglycerol-3-phosphate O-acyltransferase OS=Rosa chinensis OX=74649 GN=RchiOBHm_Chr6g0302201 PE=4 SV=1	RchiOBHm_Chr6g0302201	1.364	0.0772143	Up	chloroplast
A0A2P6PYV0	Putative bifunctional nuclease domain-containing protein OS=Rosa chinensis OX=74649 GN=RchiOBHm_Chr6g0301571 PE=3 SV=1	RchiOBHm_Chr6g0301571	1.466	0.0535212	Up	chloroplast
A0A2P6PIM3	Annexin OS=Rosa chinensis OX=74649 GN=RchiOBHm_Chr7g0242801 PE=3 SV=1	RchiOBHm_Chr7g0242801	1.306	0.0211077	Up	chloroplast
A0A2P6P775	Putative thaumatin OS=Rosa chinensis OX=74649 GN=RchiOBHm_Chr7g0198711 PE=3 SV=1	RchiOBHm_Chr7g0198711	1.912	0.0950204	Up	chloroplast
A0A2P6P708	Glutathione peroxidase OS=Rosa chinensis OX=74649 GN=RchiOBHm_Chr7g0198001 PE=3 SV=1	RchiOBHm_Chr7g0198001	1.491	0.0943441	Up	chloroplast
A0A2P6P328	Mitochondrial import receptor subunit TOM5-like protein OS=Pyrus ussuriensis x Pyrus communis OX=2448454 GN=D8674_029858 PE=4 SV=1	D8674_029858	1.889	0.0748657	Up	chloroplast
A0A2P6P1T8	Putative loganate O-methyltransferase OS=Rosa chinensis OX=74649 GN=RchiOBHm_Chr7g0178321 PE=4 SV=1	RchiOBHm_Chr7g0178321	1.792	0.0714409	Up	chloroplast
A0A2D1UXE1	Ferritin OS=Rosa hybrid cultivar OX=128735 GN=Fer1 PE=2 SV=1	Fer1	1.335	0.0911029	Up	chloroplast
A0A2P6RIN6	Purple acid phosphatase OS=Rosa chinensis OX=74649 GN=RchiOBHm_Chr2g0087401 PE=3 SV=1	RchiOBHm_Chr2g0087401	0.528	0.0951746	Down	vacuolar membrane
A0A2P6R3U7	Endoglucanase OS=Rosa chinensis OX=74649 GN=RchiOBHm_Chr4g0443471 PE=3 SV=1	RchiOBHm_Chr4g0443471	0.748	0.0709472	Down	vacuolar membrane
A0A2P6SBK7	Putative glycosidase OS=Rosa chinensis OX=74649 GN=RchiOBHm_Chr1g0331601 PE=3 SV=1	RchiOBHm_Chr1g0331601	0.726	0.0458084	Down	plasma membrane
A0A2P6S3S9	Protein kinase domain-containing protein OS=Rosa chinensis OX=74649 GN=RchiOBHm_Chr2g0165311 PE=4 SV=1	RchiOBHm_Chr2g0165311	0.684	0.0981375	Down	plasma membrane
A0A2P6R7X5	Putative proton-dependent oligopeptide transporter family, major facilitator superfamily OS=Rosa chinensis OX=74649 GN=RchiOBHm_Chr3g0458781 PE=3 SV=1	RchiOBHm_Chr3g0458781	0.698	0.0496749	Down	plasma membrane
A0A2P6QNV4	Putative cadmium-transporting ATPase OS=Rosa chinensis OX=74649 GN=RchiOBHm_Chr4g0385111 PE=4 SV=1	RchiOBHm_Chr4g0385111	0.651	0.0304132	Down	plasma membrane
A0A2P6PNY1	Putative major facilitator, sugar transporter, major facilitator superfamily OS=Rosa chinensis OX=74649 GN=RchiOBHm_Chr6g0263471 PE=3 SV=1	RchiOBHm_Chr6g0263471	0.552	0.00384646	Down	plasma membrane
A0A2P6PJV6	Putative oligopeptide transporter, OPT superfamily OS=Rosa chinensis OX=74649 GN=RchiOBHm_Chr6g0247711 PE=4 SV=1	RchiOBHm_Chr6g0247711	0.724	0.08204	Down	plasma membrane
A0A2P6P5I2	High-affinity nitrate transporter OS=Rosa chinensis OX=74649 GN=RchiOBHm_Chr7g0192401 PE=3 SV=1	RchiOBHm_Chr7g0192401	0.71	0.0497963	Down	plasma membrane
V5NUI4	Tubulin beta chain OS=Rosa hybrid cultivar OX=128735 GN=TUB2 PE=2 SV=1	TUB2	0.466	0.0637307	Down	nucleus
A0A2P6SI62	Glucose-6-phosphate 1-epimerase OS=Rosa chinensis OX=74649 GN=RchiOBHm_Chr1g0358641 PE=3 SV=1	RchiOBHm_Chr1g0358641	0.608	0.070885	Down	nucleus
A0A2P6RIU3	PREDICTED: nuclear pore complex OS=Prunus dulcis OX=3755 GN=ALMOND_2B026932 PE=4 SV=1	ALMOND_2B026932	0.764	0.0795958	Down	nucleus
A0A2P6R4F7	Putative transcription factor C2H2 family OS=Rosa chinensis OX=74649 GN=RchiOBHm_Chr4g0445671 PE=4 SV=1	RchiOBHm_Chr4g0445671	0.678	0.0166869	Down	nucleus
A0A2P6QUF4	GUN4 domain-containing protein OS=Rosa chinensis OX=74649 GN=RchiOBHm_Chr4g0406801 PE=4 SV=1	RchiOBHm_Chr4g0406801	0.769	0.062527	Down	nucleus
A0A2P6QIX5	Putative transcription factor GRAS family OS=Rosa chinensis OX=74649 GN=RchiOBHm_Chr5g0065461 PE=3 SV=1	RchiOBHm_Chr5g0065461	0.74	0.0582492	Down	nucleus
A0A2P6QCR3	Putative beta-glucosidase OS=Rosa chinensis OX=74649 GN=RchiOBHm_Chr5g0041221 PE=3 SV=1	RchiOBHm_Chr5g0041221	0.633	0.0413643	Down	nucleus
A0A2P6PMZ4	PREDICTED: ZEAMMB73_Zm00001d033932 OS=Prunus dulcis OX=3755 GN=ALMOND_2B005820 PE=4 SV=1	ALMOND_2B005820	0.723	0.0801974	Down	nucleus
A0A2P6PHJ4	Putative deoxyribodipyrimidine photo-lyase OS=Rosa chinensis OX=74649 GN=RchiOBHm_Chr7g0238851 PE=3 SV=1	RchiOBHm_Chr7g0238851	0.581	0.0024341	Down	nucleus
A0A2P6P854	Putative pentapeptide OS=Rosa chinensis OX=74649 GN=RchiOBHm_Chr7g0202221 PE=4 SV=1	RchiOBHm_Chr7g0202221	0.76	0.0734536	Down	nucleus
A0A2P6P6S4	Putative transcription factor Homobox-WOX family OS=Rosa chinensis OX=74649 GN=RchiOBHm_Chr7g0196921 PE=3 SV=1	RchiOBHm_Chr7g0196921	0.674	0.0419648	Down	nucleus
A0A2P6R606	Putative shikimate O-hydroxycinnamoyltransferase OS=Rosa chinensis OX=74649 GN=RchiOBHm_Chr3g0451351 PE=3 SV=1	RchiOBHm_Chr3g0451351	0.737	0.0921062	Down	mitochondria
A0A2P6RPE4	Xyloglucan endotransglucosylase/hydrolase OS=Rosa chinensis OX=74649 GN=RchiOBHm_Chr2g0109241 PE=3 SV=1	RchiOBHm_Chr2g0109241	0.736	0.0201893	Down	extracellular
A0A2P6REX5	Putative cathepsin B OS=Rosa chinensis OX=74649 GN=RchiOBHm_Chr3g0485051 PE=3 SV=1	RchiOBHm_Chr3g0485051	0.518	0.0913716	Down	extracellular
A0A2P6R9J0	Putative bifunctional inhibitor/plant lipid transfer protein/seed storage helical OS=Rosa chinensis OX=74649 GN=RchiOBHm_Chr3g0464631 PE=3 SV=1	RchiOBHm_Chr3g0464631	0.754	0.0647516	Down	extracellular
A0A2P6R8J6	Putative saposin OS=Rosa chinensis OX=74649 GN=RchiOBHm_Chr3g0460961 PE=4 SV=1	RchiOBHm_Chr3g0460961	0.533	0.0238798	Down	extracellular
A0A2P6R8F0	Non-specific lipid-transfer protein OS=Rosa chinensis OX=74649 GN=RchiOBHm_Chr3g0460591 PE=3 SV=1	RchiOBHm_Chr3g0460591	0.549	0.0103039	Down	extracellular
A0A2P6R4J1	Putative defensin, plant OS=Rosa chinensis OX=74649 GN=RchiOBHm_Chr4g0445761 PE=4 SV=1	RchiOBHm_Chr4g0445761	0.637	0.0888046	Down	extracellular
A0A2P6R2M8	Purple acid phosphatase OS=Rosa chinensis OX=74649 GN=RchiOBHm_Chr4g0438691 PE=3 SV=1	RchiOBHm_Chr4g0438691	0.547	0.0568788	Down	extracellular
A0A2P6QRQ0	Beta-amylase OS=Rosa chinensis OX=74649 GN=RchiOBHm_Chr4g0396151 PE=3 SV=1	RchiOBHm_Chr4g0396151	0.75	0.0707579	Down	extracellular
A0A2P6Q4L2	Putative sinapine esterase OS=Rosa chinensis OX=74649 GN=RchiOBHm_Chr5g0010281 PE=3 SV=1	RchiOBHm_Chr5g0010281	0.562	0.00125932	Down	extracellular
A0A482FFG4	30S ribosomal protein S8, chloroplastic OS=Rosa banksiae OX=74651 GN=rps8 PE=3 SV=1	rps8	0.744	0.0656226	Down	cytoplasm
A0A2P6SB68	Putative ubiquitinyl hydrolase 1 OS=Rosa chinensis OX=74649 GN=RchiOBHm_Chr1g0330141 PE=4 SV=1	RchiOBHm_Chr1g0330141	0.504	0.0322368	Down	cytoplasm
A0A2P6RYS2	Putative flavonoid 3'-monooxygenase OS=Rosa chinensis OX=74649 GN=RchiOBHm_Chr2g0145921 PE=3 SV=1	RchiOBHm_Chr2g0145921	0.742	0.0343071	Down	cytoplasm
A0A2P6RJV7	Putative polyketide cyclase/dehydrase, START-like domain-containing protein OS=Rosa chinensis OX=74649 GN=RchiOBHm_Chr2g0091641 PE=3 SV=1	RchiOBHm_Chr2g0091641	0.752	0.0630421	Down	cytoplasm
A0A2P6RCC2	Putative secoisolariciresinol dehydrogenase OS=Rosa chinensis OX=74649 GN=RchiOBHm_Chr3g0475081 PE=4 SV=1	RchiOBHm_Chr3g0475081	0.756	0.0205772	Down	cytoplasm
A0A2P6QXU7	Putative signal transduction histidine kinase, phosphotransfer (Hpt) domain-containing protein OS=Rosa chinensis OX=74649 GN=RchiOBHm_Chr4g0420371 PE=4 SV=1	RchiOBHm_Chr4g0420371	0.45	0.0267426	Down	cytoplasm
A0A2P6QXA1	Putative nucleophile aminohydrolase OS=Rosa chinensis OX=74649 GN=RchiOBHm_Chr4g0417861 PE=4 SV=1	RchiOBHm_Chr4g0417861	0.532	0.0039837	Down	cytoplasm
A0A2P6QR90	Putative ribosomal protein L14e OS=Rosa chinensis OX=74649 GN=RchiOBHm_Chr4g0394171 PE=3 SV=1	RchiOBHm_Chr4g0394171	0.726	0.0632649	Down	cytoplasm
A0A2P6QNL1	Tubulin alpha chain OS=Rosa chinensis OX=74649 GN=RchiOBHm_Chr5g0083281 PE=3 SV=1	RchiOBHm_Chr5g0083281	0.746	0.0511847	Down	cytoplasm
A0A2P6QEW0	Putative HSP20-like chaperone OS=Rosa chinensis OX=74649 GN=RchiOBHm_Chr5g0049611 PE=3 SV=1	RchiOBHm_Chr5g0049611	0.769	0.0845953	Down	cytoplasm
A0A2P6Q9H5	Putative secologanin synthase OS=Rosa chinensis OX=74649 GN=RchiOBHm_Chr5g0028621 PE=3 SV=1	RchiOBHm_Chr5g0028621	0.769	0.0514928	Down	cytoplasm
A0A2P6Q683	Histidinol dehydrogenase, chloroplastic OS=Rosa chinensis OX=74649 GN=RchiOBHm_Chr5g0016531 PE=3 SV=1	RchiOBHm_Chr5g0016531	0.646	0.0459729	Down	cytoplasm
A0A2P6Q102	Putative cucumisin OS=Rosa chinensis OX=74649 GN=RchiOBHm_Chr6g0309251 PE=3 SV=1	RchiOBHm_Chr6g0309251	0.762	0.0269286	Down	cytoplasm
A0A2P6Q0U1	Putative asparaginase OS=Rosa chinensis OX=74649 GN=RchiOBHm_Chr6g0308781 PE=4 SV=1	RchiOBHm_Chr6g0308781	0.504	0.0841794	Down	cytoplasm
A0A2P6PHY5	Putative ribosomal protein L30e OS=Rosa chinensis OX=74649 GN=RchiOBHm_Chr7g0240111 PE=3 SV=1	RchiOBHm_Chr7g0240111	0.734	0.0289008	Down	cytoplasm
A0A2P6P6H2	Putative peptidase C45 OS=Rosa chinensis OX=74649 GN=RchiOBHm_Chr7g0195891 PE=4 SV=1	RchiOBHm_Chr7g0195891	0.438	0.0177787	Down	cytoplasm
Q2VA35	Xyloglucan endotransglucosylase/hydrolase OS=Rosa x borboniana OX=358216 PE=2 SV=1	--	0.659	0.068672	Down	chloroplast
A0A3G4R2A9	Phenylalanine ammonia-lyase OS=Rosa hybrid cultivar OX=128735 PE=2 SV=1	--	0.722	0.0499134	Down	chloroplast
A0A2P6SMG1	Putative pectinesterase OS=Rosa chinensis OX=74649 GN=RchiOBHm_Chr1g0374721 PE=4 SV=1	RchiOBHm_Chr1g0374721	0.582	0.0170094	Down	chloroplast
A0A2P6SJ77	Carboxypeptidase OS=Rosa chinensis OX=74649 GN=RchiOBHm_Chr1g0362481 PE=3 SV=1	RchiOBHm_Chr1g0362481	0.724	0.0811194	Down	chloroplast
A0A2P6S7R9	Putative Galactose-binding domain-containing protein OS=Rosa chinensis OX=74649 GN=RchiOBHm_Chr1g0317061 PE=4 SV=1	RchiOBHm_Chr1g0317061	0.678	0.0260925	Down	chloroplast
A0A2P6RZE4	Putative NADH:ubiquinone oxidoreductase intermediate-associated protein OS=Rosa chinensis OX=74649 GN=RchiOBHm_Chr2g0148341 PE=4 SV=1	RchiOBHm_Chr2g0148341	0.762	0.0399286	Down	chloroplast
A0A2P6RNY1	PREDICTED: DUF1230 OS=Prunus dulcis OX=3755 GN=ALMOND_2B030862 PE=4 SV=1	ALMOND_2B030862	0.738	0.000958789	Down	chloroplast
A0A2P6RNR3	Putative D-amino-acid oxidase OS=Rosa chinensis OX=74649 GN=RchiOBHm_Chr2g0106661 PE=4 SV=1	RchiOBHm_Chr2g0106661	0.574	0.0443482	Down	chloroplast
A0A2P6RMR0	Putative geranylgeranyl diphosphate synthase OS=Rosa chinensis OX=74649 GN=RchiOBHm_Chr2g0102671 PE=3 SV=1	RchiOBHm_Chr2g0102671	0.728	0.0844451	Down	chloroplast
A0A2P6RKY4	Thioredoxin-dependent peroxiredoxin OS=Rosa chinensis OX=74649 GN=RchiOBHm_Chr2g0095781 PE=4 SV=1	RchiOBHm_Chr2g0095781	0.741	0.0763408	Down	chloroplast
A0A2P6RI95	Putative acyl-CoA (9+3)-desaturase OS=Rosa chinensis OX=74649 GN=RchiOBHm_Chr2g0085771 PE=4 SV=1	RchiOBHm_Chr2g0085771	0.754	0.0262586	Down	chloroplast
A0A2P6RC35	Putative signal-recognition-particle GTPase OS=Rosa chinensis OX=74649 GN=RchiOBHm_Chr3g0474211 PE=3 SV=1	RchiOBHm_Chr3g0474211	0.732	0.0724	Down	chloroplast
A0A2P6RAZ3	thylakoid lumenal 15.0 kDa protein 2, chloroplastic OS=Prunus avium OX=42229 GN=LOC110745218 PE=4 SV=1	LOC110745218	0.657	0.0075396	Down	chloroplast
A0A2P6R801	Putative phytepsin OS=Rosa chinensis OX=74649 GN=RchiOBHm_Chr3g0458541 PE=3 SV=1	RchiOBHm_Chr3g0458541	0.734	0.00192672	Down	chloroplast
A0A2P6R463	Putative transcription regulator GNAT family OS=Rosa chinensis OX=74649 GN=RchiOBHm_Chr4g0444351 PE=4 SV=1	RchiOBHm_Chr4g0444351	0.749	0.0623085	Down	chloroplast
A0A2P6R1C1	Putative sulfhydrogenase OS=Rosa chinensis OX=74649 GN=RchiOBHm_Chr4g0433881 PE=4 SV=1	RchiOBHm_Chr4g0433881	0.546	0.0557389	Down	chloroplast
A0A2P6R0Q9	Putative ING family protein OS=Rosa chinensis OX=74649 GN=RchiOBHm_Chr4g0431611 PE=4 SV=1	RchiOBHm_Chr4g0431611	0.608	0.01163	Down	chloroplast
A0A2P6QUD4	Putative trigger factor OS=Rosa chinensis OX=74649 GN=RchiOBHm_Chr4g0406061 PE=4 SV=1	RchiOBHm_Chr4g0406061	0.748	0.068963	Down	chloroplast
A0A2P6QRM4	Putative asparaginyl-tRNA synthase (Glutamine-hydrolyzing) OS=Rosa chinensis OX=74649 GN=RchiOBHm_Chr4g0395921 PE=4 SV=1	RchiOBHm_Chr4g0395921	0.729	0.031039	Down	chloroplast
A0A2P6QIJ2	Putative thaumatin OS=Rosa chinensis OX=74649 GN=RchiOBHm_Chr5g0063831 PE=3 SV=1	RchiOBHm_Chr5g0063831	0.696	0.0650213	Down	chloroplast
A0A2P6QGP8	50S ribosomal protein L9, chloroplastic OS=Rosa chinensis OX=74649 GN=RchiOBHm_Chr5g0056671 PE=3 SV=1	RchiOBHm_Chr5g0056671	0.754	0.0337611	Down	chloroplast
A0A2P6QEA9	DUF1279 domain-containing protein OS=Rosa chinensis OX=74649 GN=RchiOBHm_Chr5g0047271 PE=4 SV=1	RchiOBHm_Chr5g0047271	0.767	0.0811283	Down	chloroplast
A0A2P6QCL4	Putative phytepsin OS=Rosa chinensis OX=74649 GN=RchiOBHm_Chr5g0040781 PE=3 SV=1	RchiOBHm_Chr5g0040781	0.598	0.0437142	Down	chloroplast
A0A2P6QBT8	Thiamine thiazole synthase, chloroplastic OS=Rosa chinensis OX=74649 GN=THI1 PE=3 SV=1	THI1	0.727	0.0486318	Down	chloroplast
A0A2P6QBM3	Putative ribosomal protein L24 OS=Rosa chinensis OX=74649 GN=RchiOBHm_Chr5g0037061 PE=3 SV=1	RchiOBHm_Chr5g0037061	0.486	0.0975822	Down	chloroplast
A0A2P6Q5B9	Chlorophyll a-b binding protein, chloroplastic OS=Rosa chinensis OX=74649 GN=RchiOBHm_Chr5g0013261 PE=3 SV=1	RchiOBHm_Chr5g0013261	0.711	0.0556934	Down	chloroplast
A0A2P6Q4J7	Putative PMR5 domain, PC-Esterase, protein trichome birefringence-like 37/38 OS=Rosa chinensis OX=74649 GN=RchiOBHm_Chr5g0010331 PE=3 SV=1	RchiOBHm_Chr5g0010331	0.674	0.076529	Down	chloroplast
A0A2P6Q0M3	Putative actinidain OS=Rosa chinensis OX=74649 GN=RchiOBHm_Chr6g0308501 PE=3 SV=1	RchiOBHm_Chr6g0308501	0.762	0.0278388	Down	chloroplast
A0A2P6PBD5	Pectin acetylesterase OS=Rosa chinensis OX=74649 GN=RchiOBHm_Chr7g0214981 PE=3 SV=1	RchiOBHm_Chr7g0214981	0.669	0.0116353	Down	chloroplast
A0A2P6PAM2	Putative ATPase, AAA-type, core, peptidase, FtsH OS=Rosa chinensis OX=74649 GN=RchiOBHm_Chr7g0212141 PE=3 SV=1	RchiOBHm_Chr7g0212141	0.688	0.029827	Down	chloroplast
A0A2P6P8V3	Putative ribosomal protein L19 OS=Rosa chinensis OX=74649 GN=RchiOBHm_Chr7g0205151 PE=3 SV=1	RchiOBHm_Chr7g0205151	0.694	0.0193449	Down	chloroplast
A0A2P6P814	Putative cytochrome P450 OS=Rosa chinensis OX=74649 GN=RchiOBHm_Chr7g0201771 PE=3 SV=1	RchiOBHm_Chr7g0201771	0.7	0.0888934	Down	chloroplast
A0A2P6P4I4	Putative magnesium protoporphyrin IX methyltransferase OS=Rosa chinensis OX=74649 GN=RchiOBHm_Chr7g0188761 PE=4 SV=1	RchiOBHm_Chr7g0188761	0.583	0.0327196	Down	chloroplast
A0A2P6P332	PREDICTED: unnamed product OS=Prunus dulcis OX=3755 GN=ALMOND_2B013897 PE=4 SV=1	ALMOND_2B013897	0.708	0.0449115	Down	chloroplast

## Sheet: TableS2-3
The common DAPs in JDG and DMS under salt treatment
Protein accession	Protein description	Gene name	JDG_Nacl/JDG_mock Ratio	JDG_Nacl/JDG_mock CV	Regulated Type	DMS_Nacl/DMS_mock Ratio	DMS_Nacl/DMS_mock CV	Regulated Type	Subcellular localization
A0A2P6Q0P9	Mannose-P-dolichol utilization defect 1 protein homolog OS=Rosa chinensis OX=74649 GN=RchiOBHm_Chr6g0308821 PE=3 SV=1	RchiOBHm_Chr6g0308821	1.366	0.0993884	Up	1.542	0.065596	Up	nucleus
A0A2P6PS75	Carbonic anhydrase OS=Rosa chinensis OX=74649 GN=RchiOBHm_Chr6g0276331 PE=3 SV=1	RchiOBHm_Chr6g0276331	1.336	0.0455174	Up	1.312	0.0177922	Up	mitochondria
A0A2P6R8H8	Peroxidase OS=Rosa chinensis OX=74649 GN=RchiOBHm_Chr3g0461001 PE=3 SV=1	RchiOBHm_Chr3g0461001	1.826	0.0174307	Up	1.612	0.0206102	Up	extracellular
A0A2P6QKV8	Putative plant lipid transfer protein/Par allergen OS=Rosa chinensis OX=74649 GN=RchiOBHm_Chr5g0073111 PE=3 SV=1	RchiOBHm_Chr5g0073111	1.386	0.0301114	Up	1.768	0.0180027	Up	extracellular
A0A2P6SL92	Putative anthocyanidin synthase OS=Rosa chinensis OX=74649 GN=RchiOBHm_Chr1g0370391 PE=3 SV=1	RchiOBHm_Chr1g0370391	1.57	0.06803	Up	1.592	0.0728427	Up	cytoplasm
A0A2P6RZH7	Terpene cyclase/mutase family member OS=Rosa chinensis OX=74649 GN=RchiOBHm_Chr2g0148981 PE=3 SV=1	RchiOBHm_Chr2g0148981	1.304	0.00813702	Up	1.669	0.00338937	Up	cytoplasm
A0A2P6RY05	Putative cinnamyl-alcohol dehydrogenase OS=Rosa chinensis OX=74649 GN=RchiOBHm_Chr2g0142921 PE=3 SV=1	RchiOBHm_Chr2g0142921	3.68	0.0353553	Up	1.635	0.0605474	Up	cytoplasm
A0A2P6QZ96	Putative START-like domain, Bet v I type allergen OS=Rosa chinensis OX=74649 GN=RchiOBHm_Chr4g0425181 PE=3 SV=1	RchiOBHm_Chr4g0425181	1.4	0.0494975	Up	1.607	0.0158406	Up	cytoplasm
A0A2P6PYW4	Putative monodehydroascorbate reductase (NADH) OS=Rosa chinensis OX=74649 GN=RchiOBHm_Chr6g0301861 PE=4 SV=1	RchiOBHm_Chr6g0301861	1.689	0.0535877	Up	1.732	0.0550992	Up	cytoplasm
A0A2P6PR32	Putative enoyl-[acyl-carrier-protein] reductase (NADH) OS=Rosa chinensis OX=74649 GN=RchiOBHm_Chr6g0271711 PE=4 SV=1	RchiOBHm_Chr6g0271711	1.772	0.0510777	Up	1.766	0.0248248	Up	cytoplasm
A0A2P6R1V2	Allene-oxide cyclase OS=Rosa chinensis OX=74649 GN=RchiOBHm_Chr4g0435751 PE=3 SV=1	RchiOBHm_Chr4g0435751	1.44	0.090812	Up	1.428	0.039105	Up	chloroplast
A0A2P6PZ12	Putative 1-acylglycerol-3-phosphate O-acyltransferase OS=Rosa chinensis OX=74649 GN=RchiOBHm_Chr6g0302201 PE=4 SV=1	RchiOBHm_Chr6g0302201	1.472	0.071551	Up	1.364	0.0772143	Up	chloroplast
A0A2P6P708	Glutathione peroxidase OS=Rosa chinensis OX=74649 GN=RchiOBHm_Chr7g0198001 PE=3 SV=1	RchiOBHm_Chr7g0198001	1.576	0.0291544	Up	1.491	0.0943441	Up	chloroplast
A0A2P6R7X5	Putative proton-dependent oligopeptide transporter family, major facilitator superfamily OS=Rosa chinensis OX=74649 GN=RchiOBHm_Chr3g0458781 PE=3 SV=1	RchiOBHm_Chr3g0458781	0.664	0.05427	Down	0.698	0.0496749	Down	plasma membrane
V5NUI4	Tubulin beta chain OS=Rosa hybrid cultivar OX=128735 GN=TUB2 PE=2 SV=1	TUB2	0.678	0.0469665	Down	0.466	0.0637307	Down	nucleus
A0A2P6R9J0	Putative bifunctional inhibitor/plant lipid transfer protein/seed storage helical OS=Rosa chinensis OX=74649 GN=RchiOBHm_Chr3g0464631 PE=3 SV=1	RchiOBHm_Chr3g0464631	0.702	0.0463346	Down	0.754	0.0647516	Down	extracellular
Q2VA35	Xyloglucan endotransglucosylase/hydrolase OS=Rosa x borboniana OX=358216 PE=2 SV=1	--	0.734	0.0211939	Down	0.659	0.068672	Down	chloroplast
A0A2P6QEA9	DUF1279 domain-containing protein OS=Rosa chinensis OX=74649 GN=RchiOBHm_Chr5g0047271 PE=4 SV=1	RchiOBHm_Chr5g0047271	1.371	0.0495129	Up	0.767	0.0811283	Down	chloroplast

## Sheet: The unique DAPs in JDG or DMS
The unique DAPs in JDG under salt treatment									The unique DAPs in DMS under salt treatment
Protein accession	Protein description	Gene name	JDG_Nacl/JDG_mock Ratio	JDG_Nacl/JDG_mock CV	Regulated Type	Subcellular localization			Protein accession	Protein description	Gene name	DMS_Nacl/DMS_mock Ratio	DMS_Nacl/DMS_mock CV	Regulated Type	Subcellular localization
A0A2P6QJZ0	Peptidyl-prolyl cis-trans isomerase OS=Rosa chinensis OX=74649 GN=RchiOBHm_Chr5g0069561 PE=3 SV=1	RchiOBHm_Chr5g0069561	1.33	0.0132865	Up	vacuolar membrane			A0A2P6QAM1	Putative cupredoxin OS=Rosa chinensis OX=74649 GN=RchiOBHm_Chr5g0033171 PE=4 SV=1	RchiOBHm_Chr5g0033171	1.349	0.0125801	Up	vacuolar membrane
A0A2P6PZ78	Putative Heat shock protein Hsp90 family OS=Rosa chinensis OX=74649 GN=RchiOBHm_Chr6g0303071 PE=3 SV=1	RchiOBHm_Chr6g0303071	1.405	0.0191246	Up	vacuolar membrane			A0A2P6QA72	Putative sodium/calcium exchanger membrane region, EF-hand domain pair OS=Rosa chinensis OX=74649 GN=RchiOBHm_Chr5g0031601 PE=4 SV=1	RchiOBHm_Chr5g0031601	1.374	0.0674416	Up	vacuolar membrane
A0A2P6SL61	probable zinc metalloprotease EGY2, chloroplastic isoform X1 OS=Prunus avium OX=42229 GN=LOC110749703 PE=4 SV=1	LOC110749703	1.577	0.0304903	Up	plasma membrane			A0A2P6Q413	Allantoinase OS=Rosa chinensis OX=74649 GN=RchiOBHm_Chr5g0008181 PE=3 SV=1	RchiOBHm_Chr5g0008181	1.326	0.0549468	Up	vacuolar membrane
A0A2P6S0F3	Reticulon-like protein OS=Rosa chinensis OX=74649 GN=RchiOBHm_Chr2g0152491 PE=4 SV=1	RchiOBHm_Chr2g0152491	1.313	0.0420063	Up	plasma membrane			A0A2P6PRN9	Putative alliin lyase OS=Rosa chinensis OX=74649 GN=RchiOBHm_Chr6g0274191 PE=3 SV=1	RchiOBHm_Chr6g0274191	1.326	0.0778564	Up	vacuolar membrane
A0A2P6QGB6	Putative xenobiotic-transporting ATPase OS=Rosa chinensis OX=74649 GN=RchiOBHm_Chr5g0055091 PE=3 SV=1	RchiOBHm_Chr5g0055091	1.415	0.0299833	Up	plasma membrane			A0A2P6SB71	Putative 3-oxolaurate decarboxylase OS=Rosa chinensis OX=74649 GN=RchiOBHm_Chr1g0329911 PE=4 SV=1	RchiOBHm_Chr1g0329911	2.308	0.072013	Up	plasma membrane
A0A2P6QDX8	Nicalin OS=Rosa chinensis OX=74649 GN=RchiOBHm_Chr5g0045881 PE=3 SV=1	RchiOBHm_Chr5g0045881	1.315	0.0365652	Up	plasma membrane			A0A2P6S661	Putative amino acid transporter, transmembrane domain-containing protein OS=Rosa chinensis OX=74649 GN=RchiOBHm_Chr2g0174431 PE=3 SV=1	RchiOBHm_Chr2g0174431	1.578	0.0439141	Up	plasma membrane
A0A2P6Q1R5	(1->3)-beta-glucan endohydrolase OS=Rosa chinensis OX=74649 GN=RchiOBHm_Chr6g0312431 PE=3 SV=1	RchiOBHm_Chr6g0312431	1.305	0.0926199	Up	plasma membrane			A0A2P6QGB7	Putative iron-chelate-transporting ATPase OS=Rosa chinensis OX=74649 GN=RchiOBHm_Chr5g0055121 PE=3 SV=1	RchiOBHm_Chr5g0055121	1.33	0.0542292	Up	plasma membrane
A0A2P6SN66	Low-temperature-induced 65 kDa protein-like OS=Pyrus ussuriensis x Pyrus communis OX=2448454 GN=D8674_032120 PE=4 SV=1	D8674_032120	2.736	0.0472869	Up	nucleus			A0A2P6QES3	Ubiquitin carboxyl-terminal hydrolase OS=Rosa chinensis OX=74649 GN=RchiOBHm_Chr5g0049121 PE=3 SV=1	RchiOBHm_Chr5g0049121	1.574	0.0651608	Up	nucleus
A0A2P6SG35	PREDICTED: DUF1499 OS=Prunus dulcis OX=3755 GN=ALMOND_2B032151 PE=4 SV=1	ALMOND_2B032151	1.341	0.0147643	Up	nucleus			A0A2P6QCU7	Putative chromatin regulator PHD family OS=Rosa chinensis OX=74649 GN=RchiOBHm_Chr5g0041571 PE=4 SV=1	RchiOBHm_Chr5g0041571	1.458	0.0504383	Up	nucleus
A0A2P6SFR8	Autophagy-related protein OS=Rosa chinensis OX=74649 GN=RchiOBHm_Chr1g0349151 PE=3 SV=1	RchiOBHm_Chr1g0349151	1.666	0.0768456	Up	nucleus			A0A2P6Q7G3	Putative HAD hydrolase, subfamily IA OS=Rosa chinensis OX=74649 GN=RchiOBHm_Chr5g0021221 PE=4 SV=1	RchiOBHm_Chr5g0021221	1.328	0.0793067	Up	nucleus
A0A2P6RA47	Putative Arf GTPase activating protein OS=Rosa chinensis OX=74649 GN=RchiOBHm_Chr3g0467101 PE=4 SV=1	RchiOBHm_Chr3g0467101	1.576	0.0479927	Up	nucleus			A0A2P6P3P2	Putative cleavage stimulation factor subunit 2, hinge domain-containing protein OS=Rosa chinensis OX=74649 GN=RchiOBHm_Chr7g0185491 PE=4 SV=1	RchiOBHm_Chr7g0185491	1.312	0.0565685	Up	nucleus
A0A2P6R6C7	Protein kinase domain-containing protein OS=Rosa chinensis OX=74649 GN=RchiOBHm_Chr3g0452451 PE=4 SV=1	RchiOBHm_Chr3g0452451	1.313	0.0323126	Up	nucleus			A0A2P6S5D7	Formate dehydrogenase, mitochondrial OS=Rosa chinensis OX=74649 GN=RchiOBHm_Chr2g0171431 PE=3 SV=1	RchiOBHm_Chr2g0171431	1.414	0.0900136	Up	mitochondria
A0A2P6R180	Putative plant specific eukaryotic initiation factor 4B OS=Rosa chinensis OX=74649 GN=RchiOBHm_Chr4g0433421 PE=4 SV=1	RchiOBHm_Chr4g0433421	1.404	0.0689737	Up	nucleus			A0A2P6S031	Citrate synthase OS=Rosa chinensis OX=74649 GN=RchiOBHm_Chr2g0150811 PE=3 SV=1	RchiOBHm_Chr2g0150811	1.439	0.00491388	Up	mitochondria
A0A2P6QVF8	Putative perakine reductase OS=Rosa chinensis OX=74649 GN=RchiOBHm_Chr4g0410671 PE=4 SV=1	RchiOBHm_Chr4g0410671	1.422	0.0621359	Up	nucleus			A0A2P6RCM4	t-SNARE coiled-coil homology domain-containing protein OS=Rosa chinensis OX=74649 GN=RchiOBHm_Chr3g0476331 PE=3 SV=1	RchiOBHm_Chr3g0476331	1.501	0.0278036	Up	Golgi apparatus
A0A2P6QV45	Putative ubiquitin-conjugating enzyme/RWD, steadiness box (SB) domain-containing protein OS=Rosa chinensis OX=74649 GN=RchiOBHm_Chr4g0409601 PE=3 SV=1	RchiOBHm_Chr4g0409601	1.373	0.0412007	Up	nucleus			A0A2P6SI73	Putative glucan endo-1,3-beta-D-glucosidase OS=Rosa chinensis OX=74649 GN=RchiOBHm_Chr1g0358711 PE=3 SV=1	RchiOBHm_Chr1g0358711	1.327	0.0415632	Up	extracellular
A0A2P6Q199	Putative transcription factor bZIP family OS=Rosa chinensis OX=74649 GN=RchiOBHm_Chr6g0310361 PE=4 SV=1	RchiOBHm_Chr6g0310361	1.539	0.000459309	Up	nucleus			A0A2P6R2V7	(R)-mandelonitrile lyase OS=Rosa chinensis OX=74649 GN=RchiOBHm_Chr4g0439661 PE=3 SV=1	RchiOBHm_Chr4g0439661	6.081	0.00767457	Up	extracellular
A0A2P6PRV4	Putative ABA/WDS induced protein OS=Rosa chinensis OX=74649 GN=RchiOBHm_Chr6g0274981 PE=3 SV=1	RchiOBHm_Chr6g0274981	1.603	0.0741073	Up	nucleus			A0A2P6QJF1	Putative fruit bromelain OS=Rosa chinensis OX=74649 GN=RchiOBHm_Chr5g0067391 PE=3 SV=1	RchiOBHm_Chr5g0067391	1.384	0.087335	Up	extracellular
A0A2P6PP87	Putative nucleotide-binding alpha-beta plait domain-containing protein OS=Rosa chinensis OX=74649 GN=RchiOBHm_Chr6g0264491 PE=4 SV=1	RchiOBHm_Chr6g0264491	1.424	0.0987815	Up	nucleus			A0A2P6PT31	Putative chitinase OS=Rosa chinensis OX=74649 GN=RchiOBHm_Chr6g0279841 PE=4 SV=1	RchiOBHm_Chr6g0279841	3.8	0.0895166	Up	extracellular
A0A2P6PFW9	Putative K domain-containing protein OS=Rosa chinensis OX=74649 GN=RchiOBHm_Chr7g0232321 PE=4 SV=1	RchiOBHm_Chr7g0232321	1.304	0.00705208	Up	nucleus			A0A2P6PJU6	SCP domain-containing protein OS=Rosa chinensis OX=74649 GN=RchiOBHm_Chr6g0247671 PE=4 SV=1	RchiOBHm_Chr6g0247671	1.688	0.0213577	Up	extracellular
A0A2P6P830	Putative Heat shock chaperonin-binding, acetyltransferase A, auxiliary subunit OS=Rosa chinensis OX=74649 GN=RchiOBHm_Chr7g0202041 PE=3 SV=1	RchiOBHm_Chr7g0202041	1.446	0.0919337	Up	nucleus			A0A2P6P303	UDP-glucose 6-dehydrogenase OS=Rosa chinensis OX=74649 GN=RchiOBHm_Chr7g0182711 PE=3 SV=1	RchiOBHm_Chr7g0182711	1.438	0.0486981	Up	extracellular
A0A2P6QY86	PREDICTED: dynein beta chain ciliary OS=Prunus dulcis OX=3755 GN=ALMOND_2B026485 PE=4 SV=1	ALMOND_2B026485	1.36	0.0155979	Up	mitochondria			A0A2P6PQZ2	Putative flavanone 3-dioxygenase OS=Rosa chinensis OX=74649 GN=RchiOBHm_Chr6g0271401 PE=3 SV=1	RchiOBHm_Chr6g0271401	1.311	0.0302044	Up	cytoskeleton
A0A2P6PY10	Cytochrome b-c1 complex subunit 7 OS=Rosa chinensis OX=74649 GN=RchiOBHm_Chr6g0298671 PE=3 SV=1	RchiOBHm_Chr6g0298671	1.326	0.0714572	Up	mitochondria			A0MWF1	Heat shock protein 17.8 OS=Rosa chinensis OX=74649 PE=2 SV=1	--	1.374	0.0221373	Up	cytoplasm
A0A2P6RJK0	Putative leucine-rich repeat-containing, plant-type, leucine-rich repeat domain, L OS=Rosa chinensis OX=74649 GN=RchiOBHm_Chr2g0090891 PE=4 SV=1	RchiOBHm_Chr2g0090891	1.353	0.0951171	Up	extracellular			A0A2P6SKA3	Putative Heat shock protein 70 family OS=Rosa chinensis OX=74649 GN=RchiOBHm_Chr1g0366531 PE=3 SV=1	RchiOBHm_Chr1g0366531	1.449	0.0868634	Up	cytoplasm
A0A2P6RDP3	Putative leucine-rich repeat-containing, plant-type, leucine-rich repeat domain, L OS=Rosa chinensis OX=74649 GN=RchiOBHm_Chr3g0480411 PE=4 SV=1	RchiOBHm_Chr3g0480411	1.434	0.0991479	Up	extracellular			A0A2P6SJZ9	Putative 2-acylglycerol O-acyltransferase OS=Rosa chinensis OX=74649 GN=RchiOBHm_Chr1g0365331 PE=4 SV=1	RchiOBHm_Chr1g0365331	1.36	0.080619	Up	cytoplasm
A0A2P6QU94	Putative chitinase OS=Rosa chinensis OX=74649 GN=RchiOBHm_Chr4g0406221 PE=4 SV=1	RchiOBHm_Chr4g0406221	3.262	0.0695728	Up	extracellular			A0A2P6SGE5	Putative carboxylesterase OS=Rosa chinensis OX=74649 GN=RchiOBHm_Chr1g0351371 PE=4 SV=1	RchiOBHm_Chr1g0351371	1.591	0.00711107	Up	cytoplasm
A0A2P6P3Y1	Putative Heat shock protein 70 family OS=Rosa chinensis OX=74649 GN=RchiOBHm_Chr7g0186301 PE=3 SV=1	RchiOBHm_Chr7g0186301	1.43	0.0697461	Up	endoplasmic reticulum			A0A2P6SDB6	Glycosyltransferase OS=Rosa chinensis OX=74649 GN=RchiOBHm_Chr1g0339981 PE=3 SV=1	RchiOBHm_Chr1g0339981	1.461	0.082278	Up	cytoplasm
A0A2P6Q5I1	Putative prefoldin OS=Rosa chinensis OX=74649 GN=RchiOBHm_Chr5g0013981 PE=3 SV=1	RchiOBHm_Chr5g0013981	1.488	0.0551239	Up	cytoplasm,nucleus			A0A2P6S0N9	Glycosyltransferase OS=Rosa chinensis OX=74649 GN=RchiOBHm_Chr2g0153451 PE=3 SV=1	RchiOBHm_Chr2g0153451	1.413	0.0880756	Up	cytoplasm
Q9LKD8	Granule-bound starch synthase (Fragment) OS=Rosa multiflora OX=74647 PE=4 SV=1	--	1.477	0.0229798	Up	cytoplasm			A0A2P6RYR4	Lipoxygenase OS=Rosa chinensis OX=74649 GN=RchiOBHm_Chr2g0145961 PE=3 SV=1	RchiOBHm_Chr2g0145961	1.56	0.0856962	Up	cytoplasm
Q2V8V2	(1->3)-beta-glucan endohydrolase (Fragment) OS=Rosa roxburghii OX=74654 GN=PR2 PE=3 SV=1	PR2	1.614	0.0617541	Up	cytoplasm			A0A2P6RL47	Putative gibberellin 3-beta-dioxygenase OS=Rosa chinensis OX=74649 GN=RchiOBHm_Chr2g0096611 PE=3 SV=1	RchiOBHm_Chr2g0096611	2.699	0.0272468	Up	cytoplasm
A0A482EV57	1-aminocyclopropane-1-carboxylate oxidase 6 OS=Rosa x borboniana OX=358216 GN=ACO6 PE=2 SV=1	ACO6	1.364	0.0808714	Up	cytoplasm			A0A2P6RJY7	ATP-dependent 6-phosphofructokinase OS=Rosa chinensis OX=74649 GN=PFK PE=3 SV=1	PFK	1.332	0.0111439	Up	cytoplasm
A0A2P6SML9	Putative peptidase M48 OS=Rosa chinensis OX=74649 GN=RchiOBHm_Chr1g0375401 PE=3 SV=1	RchiOBHm_Chr1g0375401	1.318	0.0595741	Up	cytoplasm			A0A2P6RDE4	Putative clostridium epsilon toxin ETX/ mosquitocidal toxin MTX2, Agglutinin OS=Rosa chinensis OX=74649 GN=RchiOBHm_Chr3g0479441 PE=4 SV=1	RchiOBHm_Chr3g0479441	1.527	0.00370455	Up	cytoplasm
A0A2P6SL27	60S acidic ribosomal protein P0 OS=Rosa chinensis OX=74649 GN=RchiOBHm_Chr1g0369751 PE=3 SV=1	RchiOBHm_Chr1g0369751	1.485	0.0414404	Up	cytoplasm			A0A2P6R9G5	Putative universal stress protein A OS=Rosa chinensis OX=74649 GN=RchiOBHm_Chr3g0464511 PE=4 SV=1	RchiOBHm_Chr3g0464511	1.416	0.0224796	Up	cytoplasm
A0A2P6SDD7	Glycosyltransferase OS=Rosa chinensis OX=74649 GN=RchiOBHm_Chr1g0340051 PE=3 SV=1	RchiOBHm_Chr1g0340051	2.276	0.0145987	Up	cytoplasm			A0A2P6R6Z5	Lipoxygenase OS=Rosa chinensis OX=74649 GN=RchiOBHm_Chr3g0455111 PE=3 SV=1	RchiOBHm_Chr3g0455111	1.63	0.05074	Up	cytoplasm
A0A2P6S414	Alpha-1,4 glucan phosphorylase OS=Rosa chinensis OX=74649 GN=RchiOBHm_Chr2g0166331 PE=3 SV=1	RchiOBHm_Chr2g0166331	1.32	0.0540839	Up	cytoplasm			A0A2P6QYY1	Putative START-like domain, Bet v I type allergen OS=Rosa chinensis OX=74649 GN=RchiOBHm_Chr4g0423961 PE=3 SV=1	RchiOBHm_Chr4g0423961	1.372	0.0582596	Up	cytoplasm
A0A2P6RK21	Putative flavone 3'-O-methyltransferase OS=Rosa chinensis OX=74649 GN=RchiOBHm_Chr2g0092641 PE=3 SV=1	RchiOBHm_Chr2g0092641	1.696	0.0550343	Up	cytoplasm			A0A2P6QYR9	Putative START-like domain, Bet v I type allergen OS=Rosa chinensis OX=74649 GN=RchiOBHm_Chr4g0423701 PE=3 SV=1	RchiOBHm_Chr4g0423701	1.32	0.0332126	Up	cytoplasm
A0A2P6R5J4	Putative ribosomal protein L14P OS=Rosa chinensis OX=74649 GN=RchiOBHm_Chr3g0449451 PE=3 SV=1	RchiOBHm_Chr3g0449451	1.505	0.0615693	Up	cytoplasm			A0A2P6QYQ8	Putative START-like domain, Bet v I type allergen OS=Rosa chinensis OX=74649 GN=RchiOBHm_Chr4g0423941 PE=3 SV=1	RchiOBHm_Chr4g0423941	1.538	0.0400119	Up	cytoplasm
A0A2P6QYQ5	Putative START-like domain, Bet v I type allergen OS=Rosa chinensis OX=74649 GN=RchiOBHm_Chr4g0423901 PE=3 SV=1	RchiOBHm_Chr4g0423901	1.414	0.0014997	Up	cytoplasm			A0A2P6QVM8	Putative cytochrome P450 OS=Rosa chinensis OX=74649 GN=RchiOBHm_Chr4g0411601 PE=3 SV=1	RchiOBHm_Chr4g0411601	1.518	0.029356	Up	cytoplasm
A0A2P6QXC9	Putative alpha/Beta hydrolase OS=Rosa chinensis OX=74649 GN=RchiOBHm_Chr4g0418571 PE=4 SV=1	RchiOBHm_Chr4g0418571	1.77	0.0291714	Up	cytoplasm			A0A2P6Q8W3	Putative glutathione transferase OS=Rosa chinensis OX=74649 GN=RchiOBHm_Chr5g0026581 PE=4 SV=1	RchiOBHm_Chr5g0026581	1.483	0.0796002	Up	cytoplasm
A0A2P6QJS0	Putative thylakoid soluble phosphoprotein TSP9 OS=Rosa chinensis OX=74649 GN=RchiOBHm_Chr5g0068741 PE=4 SV=1	RchiOBHm_Chr5g0068741	1.64	0.0870949	Up	cytoplasm			A0A2P6PWV7	Sucrose synthase OS=Rosa chinensis OX=74649 GN=RchiOBHm_Chr6g0294361 PE=3 SV=1	RchiOBHm_Chr6g0294361	1.83	0.0992769	Up	cytoplasm
A0A2P6PZ86	Putative C2 domain, synaptotagmin-like mitochondrial-lipid-binding domain-containing protein OS=Rosa chinensis OX=74649 GN=RchiOBHm_Chr6g0303161 PE=3 SV=1	RchiOBHm_Chr6g0303161	1.334	0.015902	Up	cytoplasm			A0A2P6PWQ0	Putative universal stress protein A OS=Rosa chinensis OX=74649 GN=RchiOBHm_Chr6g0293841 PE=4 SV=1	RchiOBHm_Chr6g0293841	1.502	0.0795348	Up	cytoplasm
A0A2P6PSG7	Alcohol dehydrogenase OS=Rosa chinensis OX=74649 GN=RchiOBHm_Chr6g0277321 PE=3 SV=1	RchiOBHm_Chr6g0277321	2.042	0.0613068	Up	cytoplasm			A0A2P6PM55	Putative hexosyltransferase OS=Rosa chinensis OX=74649 GN=RchiOBHm_Chr6g0256541 PE=4 SV=1	RchiOBHm_Chr6g0256541	1.362	0.00779038	Up	cytoplasm
A0A2P6PR07	Putative enoyl-[acyl-carrier-protein] reductase (NADH) OS=Rosa chinensis OX=74649 GN=RchiOBHm_Chr6g0271551 PE=4 SV=1	RchiOBHm_Chr6g0271551	1.838	0.0904327	Up	cytoplasm			A0A2P6PLV0	Putative cinnamyl-alcohol dehydrogenase OS=Rosa chinensis OX=74649 GN=RchiOBHm_Chr6g0255071 PE=3 SV=1	RchiOBHm_Chr6g0255071	1.311	0.0528577	Up	cytoplasm
A0A2P6PM60	Putative flavonol 3-O-glucosyltransferase OS=Rosa chinensis OX=74649 GN=RchiOBHm_Chr6g0256491 PE=4 SV=1	RchiOBHm_Chr6g0256491	1.661	0.0842909	Up	cytoplasm			A0A2P6PK33	Glycosyltransferase OS=Rosa chinensis OX=74649 GN=RchiOBHm_Chr6g0248411 PE=3 SV=1	RchiOBHm_Chr6g0248411	1.614	0.0127091	Up	cytoplasm
A0A2P6PK11	Glycosyltransferase OS=Rosa chinensis OX=74649 GN=RchiOBHm_Chr6g0248421 PE=3 SV=1	RchiOBHm_Chr6g0248421	2.134	0.0586357	Up	cytoplasm			A0A2P6PK17	Glycosyltransferase OS=Rosa chinensis OX=74649 GN=RchiOBHm_Chr6g0248401 PE=3 SV=1	RchiOBHm_Chr6g0248401	1.584	0.0111637	Up	cytoplasm
A0A2P6P2K0	Putative glutathione transferase OS=Rosa chinensis OX=74649 GN=RchiOBHm_Chr7g0181091 PE=4 SV=1	RchiOBHm_Chr7g0181091	1.301	0.0413068	Up	cytoplasm			A0A2P6PI98	Putative universal stress protein A OS=Rosa chinensis OX=74649 GN=RchiOBHm_Chr7g0241661 PE=4 SV=1	RchiOBHm_Chr7g0241661	2.44	0.0368119	Up	cytoplasm
A0A2P6SPH4	Putative ribosomal protein S30Ae/sigma 54 modulation protein OS=Rosa chinensis OX=74649 GN=RchiOBHm_Chr1g0382861 PE=3 SV=1	RchiOBHm_Chr1g0382861	1.566	0.021229	Up	chloroplast			A0A2P6PHB4	Putative glutathione transferase OS=Rosa chinensis OX=74649 GN=RchiOBHm_Chr7g0237741 PE=3 SV=1	RchiOBHm_Chr7g0237741	1.644	0.0124771	Up	cytoplasm
A0A2P6SGF8	Putative tripeptidyl-peptidase II OS=Rosa chinensis OX=74649 GN=RchiOBHm_Chr1g0351771 PE=3 SV=1	RchiOBHm_Chr1g0351771	1.425	0.00297729	Up	chloroplast			A0A2P6PEN6	Mitochondrial inner membrane organizing system protein 1-like OS=Pyrus ussuriensis x Pyrus communis OX=2448454 GN=D8674_033365 PE=3 SV=1	D8674_033365	1.334	0.0360444	Up	cytoplasm
A0A2P6SA58	RING-type E3 ubiquitin transferase OS=Rosa chinensis OX=74649 GN=RchiOBHm_Chr1g0325801 PE=4 SV=1	RchiOBHm_Chr1g0325801	1.326	0.0997578	Up	chloroplast			A0A2P6P8J3	Phospholipase A1 OS=Rosa chinensis OX=74649 GN=RchiOBHm_Chr7g0203681 PE=3 SV=1	RchiOBHm_Chr7g0203681	1.374	0.030878	Up	cytoplasm
A0A2P6S713	Lipoxygenase OS=Rosa chinensis OX=74649 GN=RchiOBHm_Chr1g0314131 PE=3 SV=1	RchiOBHm_Chr1g0314131	1.532	0.0410921	Up	chloroplast			A0A2P6P7F4	3-hydroxy-3-methylglutaryl coenzyme A synthase OS=Rosa chinensis OX=74649 GN=RchiOBHm_Chr7g0199551 PE=3 SV=1	RchiOBHm_Chr7g0199551	1.434	0.0685649	Up	cytoplasm
A0A2P6S5F7	PREDICTED: ZEAMMB73_Zm00001d009661 OS=Prunus dulcis OX=3755 GN=ALMOND_2B004992 PE=4 SV=1	ALMOND_2B004992	1.369	0.0609486	Up	chloroplast			A0A1S6KJN9	Pyruvate decarboxylase OS=Rosa rugosa OX=74645 GN=PPDC2 PE=2 SV=1	PPDC2	1.593	0.0506027	Up	cytoplasm
A0A2P6S4B8	Putative 12-oxophytodienoate reductase OS=Rosa chinensis OX=74649 GN=RchiOBHm_Chr2g0167371 PE=3 SV=1	RchiOBHm_Chr2g0167371	1.34	0.0374801	Up	chloroplast			A0A2P6S4V8	Procollagen-proline 4-dioxygenase OS=Rosa chinensis OX=74649 GN=RchiOBHm_Chr2g0169661 PE=3 SV=1	RchiOBHm_Chr2g0169661	1.306	0.0416741	Up	chloroplast
A0A2P6S3B0	PREDICTED: CROWDED NUCLEI OS=Prunus dulcis OX=3755 GN=ALMOND_2B031909 PE=3 SV=1	ALMOND_2B031909	1.37	0.0510789	Up	chloroplast			A0A2P6S428	Membrane-anchored ubiquitin-fold protein OS=Rosa chinensis OX=74649 GN=RchiOBHm_Chr2g0166451 PE=4 SV=1	RchiOBHm_Chr2g0166451	1.49	0.00427255	Up	chloroplast
A0A2P6S0X9	Glycosyltransferase OS=Rosa chinensis OX=74649 GN=RchiOBHm_Chr2g0154301 PE=3 SV=1	RchiOBHm_Chr2g0154301	1.414	0.0300045	Up	chloroplast			A0A2P6S3D8	Putative clostridium epsilon toxin ETX/ mosquitocidal toxin MTX2, Agglutinin OS=Rosa chinensis OX=74649 GN=RchiOBHm_Chr2g0163691 PE=4 SV=1	RchiOBHm_Chr2g0163691	1.486	0.0509326	Up	chloroplast
A0A2P6RBK8	Fructose-bisphosphate aldolase OS=Rosa chinensis OX=74649 GN=RchiOBHm_Chr3g0472251 PE=3 SV=1	RchiOBHm_Chr3g0472251	1.445	0.0968908	Up	chloroplast			A0A2P6S141	Chlorophyll a-b binding protein, chloroplastic OS=Rosa chinensis OX=74649 GN=RchiOBHm_Chr2g0155141 PE=3 SV=1	RchiOBHm_Chr2g0155141	1.346	0.0919686	Up	chloroplast
A0A2P6R5E2	Putative translational activator Gcn1, TOG domain-containing protein OS=Rosa chinensis OX=74649 GN=RchiOBHm_Chr3g0449041 PE=3 SV=1	RchiOBHm_Chr3g0449041	1.32	0.0519813	Up	chloroplast			A0A2P6S0D6	Glutathione transferase OS=Rosa chinensis OX=74649 GN=RchiOBHm_Chr2g0152311 PE=3 SV=1	RchiOBHm_Chr2g0152311	1.607	0.0378414	Up	chloroplast
A0A2P6QV38	Putative pirin, rmlC-like jelly roll OS=Rosa chinensis OX=74649 GN=RchiOBHm_Chr4g0409021 PE=3 SV=1	RchiOBHm_Chr4g0409021	1.537	0.0073609	Up	chloroplast			A0A2P6RZT5	PREDICTED: WD OS=Prunus dulcis OX=3755 GN=ALMOND_2B026646 PE=4 SV=1	ALMOND_2B026646	1.305	0.00433475	Up	chloroplast
A0A2P6QNI8	(1->3)-beta-glucan endohydrolase OS=Rosa chinensis OX=74649 GN=RchiOBHm_Chr5g0083121 PE=3 SV=1	RchiOBHm_Chr5g0083121	1.398	0.0333827	Up	chloroplast			A0A2P6RQ61	GTP cyclohydrolase II OS=Rosa chinensis OX=74649 GN=RchiOBHm_Chr2g0112291 PE=3 SV=1	RchiOBHm_Chr2g0112291	1.332	0.00530861	Up	chloroplast
A0A2P6QM62	Putative glycosidase OS=Rosa chinensis OX=74649 GN=RchiOBHm_Chr5g0077911 PE=3 SV=1	RchiOBHm_Chr5g0077911	1.364	0.0217731	Up	chloroplast			A0A2P6RLD4	Putative strictosidine synthase transcription factor WD40-like family OS=Rosa chinensis OX=74649 GN=RchiOBHm_Chr2g0097641 PE=3 SV=1	RchiOBHm_Chr2g0097641	1.426	0.0629972	Up	chloroplast
A0A2P6QL03	Putative ribosomal protein L10e OS=Rosa chinensis OX=74649 GN=RchiOBHm_Chr5g0073671 PE=3 SV=1	RchiOBHm_Chr5g0073671	1.748	0.0262865	Up	chloroplast			A0A2P6RFB8	Putative transcription factor WD40-like family OS=Rosa chinensis OX=74649 GN=RchiOBHm_Chr3g0486551 PE=4 SV=1	RchiOBHm_Chr3g0486551	1.92	0.0449307	Up	chloroplast
A0A2P6QJ70	Putative NAD(P)-binding domain-containing protein OS=Rosa chinensis OX=74649 GN=RchiOBHm_Chr5g0066371 PE=4 SV=1	RchiOBHm_Chr5g0066371	1.419	0.0229224	Up	chloroplast			A0A2P6R9A0	Putative shikimate O-hydroxycinnamoyltransferase OS=Rosa chinensis OX=74649 GN=RchiOBHm_Chr3g0463721 PE=3 SV=1	RchiOBHm_Chr3g0463721	1.537	0.0809699	Up	chloroplast
A0A2P6QHE0	Protein disulfide-isomerase OS=Rosa chinensis OX=74649 GN=RchiOBHm_Chr5g0059381 PE=3 SV=1	RchiOBHm_Chr5g0059381	1.506	0.0732461	Up	chloroplast			A0A2P6R911	Putative acyl-CoA oxidase OS=Rosa chinensis OX=74649 GN=RchiOBHm_Chr3g0462821 PE=3 SV=1	RchiOBHm_Chr3g0462821	1.404	0.0151091	Up	chloroplast
A0A2P6QF25	Non-specific serine/threonine protein kinase OS=Rosa chinensis OX=74649 GN=RchiOBHm_Chr5g0050061 PE=3 SV=1	RchiOBHm_Chr5g0050061	1.47	0.0687632	Up	chloroplast			A0A2P6R821	Uncharacterized protein OS=Rosa chinensis OX=74649 GN=RchiOBHm_Chr3g0458901 PE=4 SV=1	RchiOBHm_Chr3g0458901	1.362	0.0223324	Up	chloroplast
A0A2P6Q4K0	Putative tetratricopeptide-like helical domain-containing protein OS=Rosa chinensis OX=74649 GN=RchiOBHm_Chr5g0010161 PE=4 SV=1	RchiOBHm_Chr5g0010161	1.335	0.0137714	Up	chloroplast			A0A2P6QM41	Putative glycosidase OS=Rosa chinensis OX=74649 GN=RchiOBHm_Chr5g0077961 PE=3 SV=1	RchiOBHm_Chr5g0077961	1.528	0.0356447	Up	chloroplast
A0A2P6PYF1	Putative hydroperoxide dehydratase OS=Rosa chinensis OX=74649 GN=RchiOBHm_Chr6g0300221 PE=4 SV=1	RchiOBHm_Chr6g0300221	1.362	0.0176517	Up	chloroplast			A0A2P6Q709	Putative small GTPase superfamily, P-loop containing nucleoside triphosphate hydrolase OS=Rosa chinensis OX=74649 GN=RchiOBHm_Chr5g0019441 PE=4 SV=1	RchiOBHm_Chr5g0019441	1.352	0.0778994	Up	chloroplast
A0A2P6PWN0	Glutathione transferase OS=Rosa chinensis OX=74649 GN=RchiOBHm_Chr6g0293321 PE=3 SV=1	RchiOBHm_Chr6g0293321	1.371	0.0165043	Up	chloroplast			A0A2P6PYV0	Putative bifunctional nuclease domain-containing protein OS=Rosa chinensis OX=74649 GN=RchiOBHm_Chr6g0301571 PE=3 SV=1	RchiOBHm_Chr6g0301571	1.466	0.0535212	Up	chloroplast
A0A2P6PM56	Glycosyltransferase OS=Rosa chinensis OX=74649 GN=RchiOBHm_Chr6g0256511 PE=3 SV=1	RchiOBHm_Chr6g0256511	1.592	0.0155506	Up	chloroplast			A0A2P6PIM3	Annexin OS=Rosa chinensis OX=74649 GN=RchiOBHm_Chr7g0242801 PE=3 SV=1	RchiOBHm_Chr7g0242801	1.306	0.0211077	Up	chloroplast
A0A2P6PI37	Protein transport protein Sec61 subunit beta OS=Rosa chinensis OX=74649 GN=RchiOBHm_Chr7g0240951 PE=3 SV=1	RchiOBHm_Chr7g0240951	1.37	0.0521108	Up	chloroplast			A0A2P6P775	Putative thaumatin OS=Rosa chinensis OX=74649 GN=RchiOBHm_Chr7g0198711 PE=3 SV=1	RchiOBHm_Chr7g0198711	1.912	0.0950204	Up	chloroplast
A0A2P6PFD8	Putative 12-oxophytodienoate reductase OS=Rosa chinensis OX=74649 GN=RchiOBHm_Chr7g0230321 PE=3 SV=1	RchiOBHm_Chr7g0230321	1.392	0.0625039	Up	chloroplast			A0A2P6P328	Mitochondrial import receptor subunit TOM5-like protein OS=Pyrus ussuriensis x Pyrus communis OX=2448454 GN=D8674_029858 PE=4 SV=1	D8674_029858	1.889	0.0748657	Up	chloroplast
A0A2P6PFB6	Putative glutathione transferase OS=Rosa chinensis OX=74649 GN=RchiOBHm_Chr7g0230191 PE=4 SV=1	RchiOBHm_Chr7g0230191	1.31	0.0993188	Up	chloroplast			A0A2P6P1T8	Putative loganate O-methyltransferase OS=Rosa chinensis OX=74649 GN=RchiOBHm_Chr7g0178321 PE=4 SV=1	RchiOBHm_Chr7g0178321	1.792	0.0714409	Up	chloroplast
A0A2P6PDX1	Putative oxidoreductase OS=Rosa chinensis OX=74649 GN=RchiOBHm_Chr7g0224731 PE=3 SV=1	RchiOBHm_Chr7g0224731	2.836	0.0530984	Up	chloroplast			A0A2D1UXE1	Ferritin OS=Rosa hybrid cultivar OX=128735 GN=Fer1 PE=2 SV=1	Fer1	1.335	0.0911029	Up	chloroplast
A0A2P6PBZ2	CP12 domain-containing protein OS=Rosa chinensis OX=74649 GN=RchiOBHm_Chr7g0217381 PE=4 SV=1	RchiOBHm_Chr7g0217381	1.498	0.00188814	Up	chloroplast			A0A2P6RIN6	Purple acid phosphatase OS=Rosa chinensis OX=74649 GN=RchiOBHm_Chr2g0087401 PE=3 SV=1	RchiOBHm_Chr2g0087401	0.528	0.0951746	Down	vacuolar membrane
A0A2P6PA43	Putative nucleotide-binding alpha-beta plait domain-containing protein OS=Rosa chinensis OX=74649 GN=RchiOBHm_Chr7g0210041 PE=4 SV=1	RchiOBHm_Chr7g0210041	1.328	0.0346229	Up	chloroplast			A0A2P6R3U7	Endoglucanase OS=Rosa chinensis OX=74649 GN=RchiOBHm_Chr4g0443471 PE=3 SV=1	RchiOBHm_Chr4g0443471	0.748	0.0709472	Down	vacuolar membrane
A0A2P6P4X7	Purple acid phosphatase OS=Rosa chinensis OX=74649 GN=RchiOBHm_Chr7g0190231 PE=3 SV=1	RchiOBHm_Chr7g0190231	1.332	0.0626416	Up	chloroplast			A0A2P6SBK7	Putative glycosidase OS=Rosa chinensis OX=74649 GN=RchiOBHm_Chr1g0331601 PE=3 SV=1	RchiOBHm_Chr1g0331601	0.726	0.0458084	Down	plasma membrane
A0A2P6RB31	Putative major facilitator superfamily OS=Rosa chinensis OX=74649 GN=RchiOBHm_Chr3g0470591 PE=4 SV=1	RchiOBHm_Chr3g0470591	0.538	0.0617159	Down	vacuolar membrane			A0A2P6S3S9	Protein kinase domain-containing protein OS=Rosa chinensis OX=74649 GN=RchiOBHm_Chr2g0165311 PE=4 SV=1	RchiOBHm_Chr2g0165311	0.684	0.0981375	Down	plasma membrane
A0A2P6PYW6	Beta-galactosidase OS=Rosa chinensis OX=74649 GN=RchiOBHm_Chr6g0301851 PE=3 SV=1	RchiOBHm_Chr6g0301851	0.712	0.00993127	Down	vacuolar membrane			A0A2P6QNV4	Putative cadmium-transporting ATPase OS=Rosa chinensis OX=74649 GN=RchiOBHm_Chr4g0385111 PE=4 SV=1	RchiOBHm_Chr4g0385111	0.651	0.0304132	Down	plasma membrane
A0A2P6R9I5	Putative galactose oxidase OS=Rosa chinensis OX=74649 GN=RchiOBHm_Chr3g0464771 PE=4 SV=1	RchiOBHm_Chr3g0464771	0.764	0.0499788	Down	plasma membrane			A0A2P6PNY1	Putative major facilitator, sugar transporter, major facilitator superfamily OS=Rosa chinensis OX=74649 GN=RchiOBHm_Chr6g0263471 PE=3 SV=1	RchiOBHm_Chr6g0263471	0.552	0.00384646	Down	plasma membrane
A0A2P6QSN5	Putative cucumisin OS=Rosa chinensis OX=74649 GN=RchiOBHm_Chr4g0399741 PE=3 SV=1	RchiOBHm_Chr4g0399741	0.704	0.0170629	Down	plasma membrane			A0A2P6PJV6	Putative oligopeptide transporter, OPT superfamily OS=Rosa chinensis OX=74649 GN=RchiOBHm_Chr6g0247711 PE=4 SV=1	RchiOBHm_Chr6g0247711	0.724	0.08204	Down	plasma membrane
A0A2P6SI36	Putative acyl-lipid (11-3)-desaturase OS=Rosa chinensis OX=74649 GN=RchiOBHm_Chr1g0358201 PE=4 SV=1	RchiOBHm_Chr1g0358201	0.744	0.0722313	Down	nucleus			A0A2P6P5I2	High-affinity nitrate transporter OS=Rosa chinensis OX=74649 GN=RchiOBHm_Chr7g0192401 PE=3 SV=1	RchiOBHm_Chr7g0192401	0.71	0.0497963	Down	plasma membrane
A0A2P6RH14	Putative tetratricopeptide-like helical domain, pre-mRNA-processing factor 6/Prp1/STA1 OS=Rosa chinensis OX=74649 GN=RchiOBHm_Chr3g0494631 PE=4 SV=1	RchiOBHm_Chr3g0494631	0.69	0.0911405	Down	nucleus			A0A2P6SI62	Glucose-6-phosphate 1-epimerase OS=Rosa chinensis OX=74649 GN=RchiOBHm_Chr1g0358641 PE=3 SV=1	RchiOBHm_Chr1g0358641	0.608	0.070885	Down	nucleus
A0A2P6R6T7	Putative signal peptidase I OS=Rosa chinensis OX=74649 GN=RchiOBHm_Chr3g0454281 PE=3 SV=1	RchiOBHm_Chr3g0454281	0.72	0.00392837	Down	nucleus			A0A2P6RIU3	PREDICTED: nuclear pore complex OS=Prunus dulcis OX=3755 GN=ALMOND_2B026932 PE=4 SV=1	ALMOND_2B026932	0.764	0.0795958	Down	nucleus
A0A2P6PI75	Putative acylaminoacyl-peptidase transcription factor WD40-like family OS=Rosa chinensis OX=74649 GN=RchiOBHm_Chr7g0241201 PE=4 SV=1	RchiOBHm_Chr7g0241201	0.754	0.0121834	Down	nucleus			A0A2P6R4F7	Putative transcription factor C2H2 family OS=Rosa chinensis OX=74649 GN=RchiOBHm_Chr4g0445671 PE=4 SV=1	RchiOBHm_Chr4g0445671	0.678	0.0166869	Down	nucleus
A0A2P6R0P8	Serine/threonine protein phosphatase 2A regulatory subunit OS=Rosa chinensis OX=74649 GN=RchiOBHm_Chr4g0431471 PE=3 SV=1	RchiOBHm_Chr4g0431471	0.75	0.098929	Down	mitochondria			A0A2P6QUF4	GUN4 domain-containing protein OS=Rosa chinensis OX=74649 GN=RchiOBHm_Chr4g0406801 PE=4 SV=1	RchiOBHm_Chr4g0406801	0.769	0.062527	Down	nucleus
A0A3Q9EFM3	Inositol-3-phosphate synthase OS=Rosa hybrid cultivar OX=128735 GN=MIPS PE=2 SV=1	MIPS	0.687	0.0102927	Down	cytoplasm			A0A2P6QIX5	Putative transcription factor GRAS family OS=Rosa chinensis OX=74649 GN=RchiOBHm_Chr5g0065461 PE=3 SV=1	RchiOBHm_Chr5g0065461	0.74	0.0582492	Down	nucleus
A0A2P6S7T9	Methyltransferase OS=Rosa chinensis OX=74649 GN=RchiOBHm_Chr1g0317111 PE=3 SV=1	RchiOBHm_Chr1g0317111	0.734	0.0896536	Down	cytoplasm			A0A2P6QCR3	Putative beta-glucosidase OS=Rosa chinensis OX=74649 GN=RchiOBHm_Chr5g0041221 PE=3 SV=1	RchiOBHm_Chr5g0041221	0.633	0.0413643	Down	nucleus
A0A2P6RCG0	Putative Late embryogenesis abundant protein, LEA-14 OS=Rosa chinensis OX=74649 GN=RchiOBHm_Chr3g0475681 PE=4 SV=1	RchiOBHm_Chr3g0475681	0.672	0.0568211	Down	cytoplasm			A0A2P6PMZ4	PREDICTED: ZEAMMB73_Zm00001d033932 OS=Prunus dulcis OX=3755 GN=ALMOND_2B005820 PE=4 SV=1	ALMOND_2B005820	0.723	0.0801974	Down	nucleus
A0A2P6R417	Putative aminoacyltransferase, E1 ubiquitin-activating enzyme OS=Rosa chinensis OX=74649 GN=RchiOBHm_Chr4g0443281 PE=4 SV=1	RchiOBHm_Chr4g0443281	0.614	0.0103563	Down	cytoplasm			A0A2P6PHJ4	Putative deoxyribodipyrimidine photo-lyase OS=Rosa chinensis OX=74649 GN=RchiOBHm_Chr7g0238851 PE=3 SV=1	RchiOBHm_Chr7g0238851	0.581	0.0024341	Down	nucleus
A0A2P6QPI2	1,2-dihydroxy-3-keto-5-methylthiopentene dioxygenase OS=Rosa chinensis OX=74649 GN=RchiOBHm_Chr4g0387701 PE=3 SV=1	RchiOBHm_Chr4g0387701	0.716	0.0908573	Down	cytoplasm			A0A2P6P854	Putative pentapeptide OS=Rosa chinensis OX=74649 GN=RchiOBHm_Chr7g0202221 PE=4 SV=1	RchiOBHm_Chr7g0202221	0.76	0.0734536	Down	nucleus
A0A2P6QJ06	Putative pyridoxal phosphatase OS=Rosa chinensis OX=74649 GN=RchiOBHm_Chr5g0065831 PE=4 SV=1	RchiOBHm_Chr5g0065831	0.716	0.062261	Down	cytoplasm			A0A2P6P6S4	Putative transcription factor Homobox-WOX family OS=Rosa chinensis OX=74649 GN=RchiOBHm_Chr7g0196921 PE=3 SV=1	RchiOBHm_Chr7g0196921	0.674	0.0419648	Down	nucleus
A0A2P6Q744	Putative Longin-like domain-containing protein OS=Rosa chinensis OX=74649 GN=RchiOBHm_Chr5g0019761 PE=3 SV=1	RchiOBHm_Chr5g0019761	0.739	0.0210505	Down	cytoplasm			A0A2P6R606	Putative shikimate O-hydroxycinnamoyltransferase OS=Rosa chinensis OX=74649 GN=RchiOBHm_Chr3g0451351 PE=3 SV=1	RchiOBHm_Chr3g0451351	0.737	0.0921062	Down	mitochondria
A0A2P6PMW7	Putative flavanone 3-dioxygenase OS=Rosa chinensis OX=74649 GN=RchiOBHm_Chr6g0259561 PE=3 SV=1	RchiOBHm_Chr6g0259561	0.606	0.0186695	Down	cytoplasm			A0A2P6RPE4	Xyloglucan endotransglucosylase/hydrolase OS=Rosa chinensis OX=74649 GN=RchiOBHm_Chr2g0109241 PE=3 SV=1	RchiOBHm_Chr2g0109241	0.736	0.0201893	Down	extracellular
A0A2P6SIC7	Glycosyltransferase OS=Rosa chinensis OX=74649 GN=RchiOBHm_Chr1g0359061 PE=3 SV=1	RchiOBHm_Chr1g0359061	0.718	0.0934936	Down	chloroplast			A0A2P6REX5	Putative cathepsin B OS=Rosa chinensis OX=74649 GN=RchiOBHm_Chr3g0485051 PE=3 SV=1	RchiOBHm_Chr3g0485051	0.518	0.0913716	Down	extracellular
A0A2P6S637	Putative lysosomal cystine transporter OS=Rosa chinensis OX=74649 GN=RchiOBHm_Chr2g0174261 PE=4 SV=1	RchiOBHm_Chr2g0174261	0.708	0.0469739	Down	chloroplast			A0A2P6R8J6	Putative saposin OS=Rosa chinensis OX=74649 GN=RchiOBHm_Chr3g0460961 PE=4 SV=1	RchiOBHm_Chr3g0460961	0.533	0.0238798	Down	extracellular
A0A2P6RNP0	Putative actinidain OS=Rosa chinensis OX=74649 GN=RchiOBHm_Chr2g0106431 PE=3 SV=1	RchiOBHm_Chr2g0106431	0.576	0.0662913	Down	chloroplast			A0A2P6R8F0	Non-specific lipid-transfer protein OS=Rosa chinensis OX=74649 GN=RchiOBHm_Chr3g0460591 PE=3 SV=1	RchiOBHm_Chr3g0460591	0.549	0.0103039	Down	extracellular
A0A2P6RH98	GrpE protein homolog OS=Rosa chinensis OX=74649 GN=RchiOBHm_Chr3g0495651 PE=3 SV=1	RchiOBHm_Chr3g0495651	0.621	0.0557494	Down	chloroplast			A0A2P6R4J1	Putative defensin, plant OS=Rosa chinensis OX=74649 GN=RchiOBHm_Chr4g0445761 PE=4 SV=1	RchiOBHm_Chr4g0445761	0.637	0.0888046	Down	extracellular
A0A2P6RCP2	Putative nucleotide-binding alpha-beta plait domain-containing protein OS=Rosa chinensis OX=74649 GN=RchiOBHm_Chr3g0476371 PE=4 SV=1	RchiOBHm_Chr3g0476371	0.688	0.0585404	Down	chloroplast			A0A2P6R2M8	Purple acid phosphatase OS=Rosa chinensis OX=74649 GN=RchiOBHm_Chr4g0438691 PE=3 SV=1	RchiOBHm_Chr4g0438691	0.547	0.0568788	Down	extracellular
A0A2P6QZD0	Putative serine/threonine-protein phosphatase with EF-hands OS=Rosa chinensis OX=74649 GN=RchiOBHm_Chr4g0425671 PE=4 SV=1	RchiOBHm_Chr4g0425671	0.409	0.0760702	Down	chloroplast			A0A2P6QRQ0	Beta-amylase OS=Rosa chinensis OX=74649 GN=RchiOBHm_Chr4g0396151 PE=3 SV=1	RchiOBHm_Chr4g0396151	0.75	0.0707579	Down	extracellular
A0A2P6QHT5	Thiamine thiazole synthase, chloroplastic OS=Rosa chinensis OX=74649 GN=THI1 PE=3 SV=1	THI1	0.546	0.021996	Down	chloroplast			A0A2P6Q4L2	Putative sinapine esterase OS=Rosa chinensis OX=74649 GN=RchiOBHm_Chr5g0010281 PE=3 SV=1	RchiOBHm_Chr5g0010281	0.562	0.00125932	Down	extracellular
A0A2P6Q9N7	Putative PMR5 domain, PC-Esterase OS=Rosa chinensis OX=74649 GN=RchiOBHm_Chr5g0029601 PE=3 SV=1	RchiOBHm_Chr5g0029601	0.767	0.0460956	Down	chloroplast			A0A482FFG4	30S ribosomal protein S8, chloroplastic OS=Rosa banksiae OX=74651 GN=rps8 PE=3 SV=1	rps8	0.744	0.0656226	Down	cytoplasm
A0A2P6Q5I8	Putative Galactose-binding domain-containing protein OS=Rosa chinensis OX=74649 GN=RchiOBHm_Chr5g0013971 PE=4 SV=1	RchiOBHm_Chr5g0013971	0.682	0.00103757	Down	chloroplast			A0A2P6SB68	Putative ubiquitinyl hydrolase 1 OS=Rosa chinensis OX=74649 GN=RchiOBHm_Chr1g0330141 PE=4 SV=1	RchiOBHm_Chr1g0330141	0.504	0.0322368	Down	cytoplasm
A0A2P6PTD2	Putative phosphate-induced protein OS=Rosa chinensis OX=74649 GN=RchiOBHm_Chr6g0280861 PE=3 SV=1	RchiOBHm_Chr6g0280861	0.636	0.00778874	Down	chloroplast			A0A2P6RYS2	Putative flavonoid 3'-monooxygenase OS=Rosa chinensis OX=74649 GN=RchiOBHm_Chr2g0145921 PE=3 SV=1	RchiOBHm_Chr2g0145921	0.742	0.0343071	Down	cytoplasm
A0A2P6P3K5	Putative nepenthesin OS=Rosa chinensis OX=74649 GN=RchiOBHm_Chr7g0184841 PE=3 SV=1	RchiOBHm_Chr7g0184841	0.647	0.0918037	Down	chloroplast			A0A2P6RJV7	Putative polyketide cyclase/dehydrase, START-like domain-containing protein OS=Rosa chinensis OX=74649 GN=RchiOBHm_Chr2g0091641 PE=3 SV=1	RchiOBHm_Chr2g0091641	0.752	0.0630421	Down	cytoplasm
									A0A2P6RCC2	Putative secoisolariciresinol dehydrogenase OS=Rosa chinensis OX=74649 GN=RchiOBHm_Chr3g0475081 PE=4 SV=1	RchiOBHm_Chr3g0475081	0.756	0.0205772	Down	cytoplasm
									A0A2P6QXU7	Putative signal transduction histidine kinase, phosphotransfer (Hpt) domain-containing protein OS=Rosa chinensis OX=74649 GN=RchiOBHm_Chr4g0420371 PE=4 SV=1	RchiOBHm_Chr4g0420371	0.45	0.0267426	Down	cytoplasm
									A0A2P6QXA1	Putative nucleophile aminohydrolase OS=Rosa chinensis OX=74649 GN=RchiOBHm_Chr4g0417861 PE=4 SV=1	RchiOBHm_Chr4g0417861	0.532	0.0039837	Down	cytoplasm
									A0A2P6QR90	Putative ribosomal protein L14e OS=Rosa chinensis OX=74649 GN=RchiOBHm_Chr4g0394171 PE=3 SV=1	RchiOBHm_Chr4g0394171	0.726	0.0632649	Down	cytoplasm
									A0A2P6QNL1	Tubulin alpha chain OS=Rosa chinensis OX=74649 GN=RchiOBHm_Chr5g0083281 PE=3 SV=1	RchiOBHm_Chr5g0083281	0.746	0.0511847	Down	cytoplasm
									A0A2P6QEW0	Putative HSP20-like chaperone OS=Rosa chinensis OX=74649 GN=RchiOBHm_Chr5g0049611 PE=3 SV=1	RchiOBHm_Chr5g0049611	0.769	0.0845953	Down	cytoplasm
									A0A2P6Q9H5	Putative secologanin synthase OS=Rosa chinensis OX=74649 GN=RchiOBHm_Chr5g0028621 PE=3 SV=1	RchiOBHm_Chr5g0028621	0.769	0.0514928	Down	cytoplasm
									A0A2P6Q683	Histidinol dehydrogenase, chloroplastic OS=Rosa chinensis OX=74649 GN=RchiOBHm_Chr5g0016531 PE=3 SV=1	RchiOBHm_Chr5g0016531	0.646	0.0459729	Down	cytoplasm
									A0A2P6Q102	Putative cucumisin OS=Rosa chinensis OX=74649 GN=RchiOBHm_Chr6g0309251 PE=3 SV=1	RchiOBHm_Chr6g0309251	0.762	0.0269286	Down	cytoplasm
									A0A2P6Q0U1	Putative asparaginase OS=Rosa chinensis OX=74649 GN=RchiOBHm_Chr6g0308781 PE=4 SV=1	RchiOBHm_Chr6g0308781	0.504	0.0841794	Down	cytoplasm
									A0A2P6PHY5	Putative ribosomal protein L30e OS=Rosa chinensis OX=74649 GN=RchiOBHm_Chr7g0240111 PE=3 SV=1	RchiOBHm_Chr7g0240111	0.734	0.0289008	Down	cytoplasm
									A0A2P6P6H2	Putative peptidase C45 OS=Rosa chinensis OX=74649 GN=RchiOBHm_Chr7g0195891 PE=4 SV=1	RchiOBHm_Chr7g0195891	0.438	0.0177787	Down	cytoplasm
									A0A3G4R2A9	Phenylalanine ammonia-lyase OS=Rosa hybrid cultivar OX=128735 PE=2 SV=1	--	0.722	0.0499134	Down	chloroplast
									A0A2P6SMG1	Putative pectinesterase OS=Rosa chinensis OX=74649 GN=RchiOBHm_Chr1g0374721 PE=4 SV=1	RchiOBHm_Chr1g0374721	0.582	0.0170094	Down	chloroplast
									A0A2P6SJ77	Carboxypeptidase OS=Rosa chinensis OX=74649 GN=RchiOBHm_Chr1g0362481 PE=3 SV=1	RchiOBHm_Chr1g0362481	0.724	0.0811194	Down	chloroplast
									A0A2P6S7R9	Putative Galactose-binding domain-containing protein OS=Rosa chinensis OX=74649 GN=RchiOBHm_Chr1g0317061 PE=4 SV=1	RchiOBHm_Chr1g0317061	0.678	0.0260925	Down	chloroplast
									A0A2P6RZE4	Putative NADH:ubiquinone oxidoreductase intermediate-associated protein OS=Rosa chinensis OX=74649 GN=RchiOBHm_Chr2g0148341 PE=4 SV=1	RchiOBHm_Chr2g0148341	0.762	0.0399286	Down	chloroplast
									A0A2P6RNY1	PREDICTED: DUF1230 OS=Prunus dulcis OX=3755 GN=ALMOND_2B030862 PE=4 SV=1	ALMOND_2B030862	0.738	0.000958789	Down	chloroplast
									A0A2P6RNR3	Putative D-amino-acid oxidase OS=Rosa chinensis OX=74649 GN=RchiOBHm_Chr2g0106661 PE=4 SV=1	RchiOBHm_Chr2g0106661	0.574	0.0443482	Down	chloroplast
									A0A2P6RMR0	Putative geranylgeranyl diphosphate synthase OS=Rosa chinensis OX=74649 GN=RchiOBHm_Chr2g0102671 PE=3 SV=1	RchiOBHm_Chr2g0102671	0.728	0.0844451	Down	chloroplast
									A0A2P6RKY4	Thioredoxin-dependent peroxiredoxin OS=Rosa chinensis OX=74649 GN=RchiOBHm_Chr2g0095781 PE=4 SV=1	RchiOBHm_Chr2g0095781	0.741	0.0763408	Down	chloroplast
									A0A2P6RI95	Putative acyl-CoA (9+3)-desaturase OS=Rosa chinensis OX=74649 GN=RchiOBHm_Chr2g0085771 PE=4 SV=1	RchiOBHm_Chr2g0085771	0.754	0.0262586	Down	chloroplast
									A0A2P6RC35	Putative signal-recognition-particle GTPase OS=Rosa chinensis OX=74649 GN=RchiOBHm_Chr3g0474211 PE=3 SV=1	RchiOBHm_Chr3g0474211	0.732	0.0724	Down	chloroplast
									A0A2P6RAZ3	thylakoid lumenal 15.0 kDa protein 2, chloroplastic OS=Prunus avium OX=42229 GN=LOC110745218 PE=4 SV=1	LOC110745218	0.657	0.0075396	Down	chloroplast
									A0A2P6R801	Putative phytepsin OS=Rosa chinensis OX=74649 GN=RchiOBHm_Chr3g0458541 PE=3 SV=1	RchiOBHm_Chr3g0458541	0.734	0.00192672	Down	chloroplast
									A0A2P6R463	Putative transcription regulator GNAT family OS=Rosa chinensis OX=74649 GN=RchiOBHm_Chr4g0444351 PE=4 SV=1	RchiOBHm_Chr4g0444351	0.749	0.0623085	Down	chloroplast
									A0A2P6R1C1	Putative sulfhydrogenase OS=Rosa chinensis OX=74649 GN=RchiOBHm_Chr4g0433881 PE=4 SV=1	RchiOBHm_Chr4g0433881	0.546	0.0557389	Down	chloroplast
									A0A2P6R0Q9	Putative ING family protein OS=Rosa chinensis OX=74649 GN=RchiOBHm_Chr4g0431611 PE=4 SV=1	RchiOBHm_Chr4g0431611	0.608	0.01163	Down	chloroplast
									A0A2P6QUD4	Putative trigger factor OS=Rosa chinensis OX=74649 GN=RchiOBHm_Chr4g0406061 PE=4 SV=1	RchiOBHm_Chr4g0406061	0.748	0.068963	Down	chloroplast
									A0A2P6QRM4	Putative asparaginyl-tRNA synthase (Glutamine-hydrolyzing) OS=Rosa chinensis OX=74649 GN=RchiOBHm_Chr4g0395921 PE=4 SV=1	RchiOBHm_Chr4g0395921	0.729	0.031039	Down	chloroplast
									A0A2P6QIJ2	Putative thaumatin OS=Rosa chinensis OX=74649 GN=RchiOBHm_Chr5g0063831 PE=3 SV=1	RchiOBHm_Chr5g0063831	0.696	0.0650213	Down	chloroplast
									A0A2P6QGP8	50S ribosomal protein L9, chloroplastic OS=Rosa chinensis OX=74649 GN=RchiOBHm_Chr5g0056671 PE=3 SV=1	RchiOBHm_Chr5g0056671	0.754	0.0337611	Down	chloroplast
									A0A2P6QCL4	Putative phytepsin OS=Rosa chinensis OX=74649 GN=RchiOBHm_Chr5g0040781 PE=3 SV=1	RchiOBHm_Chr5g0040781	0.598	0.0437142	Down	chloroplast
									A0A2P6QBT8	Thiamine thiazole synthase, chloroplastic OS=Rosa chinensis OX=74649 GN=THI1 PE=3 SV=1	THI1	0.727	0.0486318	Down	chloroplast
									A0A2P6QBM3	Putative ribosomal protein L24 OS=Rosa chinensis OX=74649 GN=RchiOBHm_Chr5g0037061 PE=3 SV=1	RchiOBHm_Chr5g0037061	0.486	0.0975822	Down	chloroplast
									A0A2P6Q5B9	Chlorophyll a-b binding protein, chloroplastic OS=Rosa chinensis OX=74649 GN=RchiOBHm_Chr5g0013261 PE=3 SV=1	RchiOBHm_Chr5g0013261	0.711	0.0556934	Down	chloroplast
									A0A2P6Q4J7	Putative PMR5 domain, PC-Esterase, protein trichome birefringence-like 37/38 OS=Rosa chinensis OX=74649 GN=RchiOBHm_Chr5g0010331 PE=3 SV=1	RchiOBHm_Chr5g0010331	0.674	0.076529	Down	chloroplast
									A0A2P6Q0M3	Putative actinidain OS=Rosa chinensis OX=74649 GN=RchiOBHm_Chr6g0308501 PE=3 SV=1	RchiOBHm_Chr6g0308501	0.762	0.0278388	Down	chloroplast
									A0A2P6PBD5	Pectin acetylesterase OS=Rosa chinensis OX=74649 GN=RchiOBHm_Chr7g0214981 PE=3 SV=1	RchiOBHm_Chr7g0214981	0.669	0.0116353	Down	chloroplast
									A0A2P6PAM2	Putative ATPase, AAA-type, core, peptidase, FtsH OS=Rosa chinensis OX=74649 GN=RchiOBHm_Chr7g0212141 PE=3 SV=1	RchiOBHm_Chr7g0212141	0.688	0.029827	Down	chloroplast
									A0A2P6P8V3	Putative ribosomal protein L19 OS=Rosa chinensis OX=74649 GN=RchiOBHm_Chr7g0205151 PE=3 SV=1	RchiOBHm_Chr7g0205151	0.694	0.0193449	Down	chloroplast
									A0A2P6P814	Putative cytochrome P450 OS=Rosa chinensis OX=74649 GN=RchiOBHm_Chr7g0201771 PE=3 SV=1	RchiOBHm_Chr7g0201771	0.7	0.0888934	Down	chloroplast
									A0A2P6P4I4	Putative magnesium protoporphyrin IX methyltransferase OS=Rosa chinensis OX=74649 GN=RchiOBHm_Chr7g0188761 PE=4 SV=1	RchiOBHm_Chr7g0188761	0.583	0.0327196	Down	chloroplast
									A0A2P6P332	PREDICTED: unnamed product OS=Prunus dulcis OX=3755 GN=ALMOND_2B013897 PE=4 SV=1	ALMOND_2B013897	0.708	0.0449115	Down	chloroplast

## Sheet: GO enrichment of DAPs
GO enrichment of DAPs in JDG under salt treatment
GO Terms Level 1	GO Terms Description	GO Terms ID	Fisher's exact test p value	-log10(p value)	Related proteins
Cellular Component	anchored component of plasma membrane	GO:0046658	0.000769708	3.11	Q2V8V2 A0A2P6RCG0 A0A2P6QNI8 A0A2P6Q1R5
	anchored component of membrane	GO:0031225	0.000926172	3.03	Q2V8V2 A0A2P6RCG0 A0A2P6QNI8 A0A2P6Q1R5
	cell wall	GO:0005618	0.00339086	2.47	Q2VA35 Q2V8V2 A0A2P6PWN0 A0A2P6RJK0 A0A2P6Q1R5 A0A2P6RDP3 A0A2P6R180 A0A2P6SGF8 A0A2P6R6T7 A0A2P6PYW6 A0A2P6PFB6
	external encapsulating structure	GO:0030312	0.00351863	2.45	Q2VA35 Q2V8V2 A0A2P6PWN0 A0A2P6RJK0 A0A2P6Q1R5 A0A2P6RDP3 A0A2P6R180 A0A2P6SGF8 A0A2P6R6T7 A0A2P6PYW6 A0A2P6PFB6
	endoplasmic reticulum	GO:0005783	0.00513266	2.29	A0A2P6PZ78 A0A2P6QDX8 A0A2P6SI36 A0A2P6PZ86 A0A2P6P3Y1 A0A2P6R6T7 A0A2P6QHE0 A0A2P6R6C7 A0A2P6QJZ0 A0A2P6S7T9 A0A2P6SIC7 A0A2P6P3K5
	plant-type cell wall	GO:0009505	0.00948196	2.02	Q2VA35 A0A2P6RJK0 A0A2P6Q1R5 A0A2P6RDP3 A0A2P6R180 A0A2P6PYW6
	cytoplasmic chromosome	GO:0000229	0.0138176	1.86	A0A2P6QJ70 A0A2P6S3B0
	early endosome	GO:0005769	0.014063	1.85	A0A2P6QV45 A0A2P6SA58 A0A2P6R6C7
Molecular Function	flavonol 3-O-glucosyltransferase activity	GO:0047893	0.000440417	3.36	A0A2P6PM60 A0A2P6PM56
	glucosyltransferase activity	GO:0046527	0.000916317	3.04	Q2VA35 Q9LKD8 A0A2P6PK11 A0A2P6PM60 A0A2P6SDD7 A0A2P6PM56 A0A2P6SIC7
	UDP-glucosyltransferase activity	GO:0035251	0.00233867	2.63	Q9LKD8 A0A2P6PK11 A0A2P6PM60 A0A2P6SDD7 A0A2P6PM56 A0A2P6SIC7
	quercetin 3-O-glucosyltransferase activity	GO:0080043	0.00332743	2.48	A0A2P6PK11 A0A2P6PM60 A0A2P6SDD7 A0A2P6PM56 A0A2P6SIC7
	quercetin 7-O-glucosyltransferase activity	GO:0080044	0.00332743	2.48	A0A2P6PK11 A0A2P6PM60 A0A2P6SDD7 A0A2P6PM56 A0A2P6SIC7
	endopeptidase activity	GO:0004175	0.00469544	2.33	A0A2P6RNP0 A0A2P6QSN5 A0A2P6SGF8 A0A2P6P3K5 A0A2P6SML9
	UDP-glycosyltransferase activity	GO:0008194	0.00510076	2.29	Q9LKD8 A0A2P6PK11 A0A2P6PM60 A0A2P6SDD7 A0A2P6PM56 A0A2P6SIC7
	polysaccharide binding	GO:0030247	0.00685065	2.16	Q2V8V2 A0A2P6QNI8 A0A2P6Q1R5
Biological Process	defense response to virus	GO:0051607	0.00348039	2.46	A0A3Q9EFM3 A0A2P6RCG0 A0A2P6QL03
	response to water deprivation	GO:0009414	0.00581496	2.24	A0A2P6PZ78 A0A2P6PWN0 A0A2P6PK11 A0A2P6R6C7 A0A2P6P3K5 A0A2P6S414 A0A2P6SN66
	response to virus	GO:0009615	0.00997079	2	A0A3Q9EFM3 A0A2P6RCG0 A0A2P6QL03
	flavonol metabolic process	GO:0051554	0.0100756	2	A0A2P6PM60 A0A2P6PM56
	flavonol biosynthetic process	GO:0051555	0.0100756	2	A0A2P6PM60 A0A2P6PM56
	hormone biosynthetic process	GO:0042446	0.0114556	1.94	A0A2P6S713 A0A2P6PMW7 A0A2P6PYF1 A0A2P6R6C7
	secretion by cell	GO:0032940	0.0114556	1.94	A0A2P6PZ78 A0A2P6PZ86 A0A2P6SA58 A0A2P6Q744
	response to oomycetes	GO:0002239	0.0127896	1.89	A0A2P6PWN0 A0A2P6R6C7
	flavone biosynthetic process	GO:0051553	0.0127896	1.89	A0A2P6PM60 A0A2P6PM56
	defense response to other organism	GO:0098542	0.0149114	1.83	Q2V8V2 A0A2P6PWN0 A0A3Q9EFM3 A0A2P6RCG0 A0A2P6QL03 A0A2P6R5E2 A0A2P6PYF1 A0A2P6R6C7 A0A2P6P3K5
	hyperosmotic salinity response	GO:0042538	0.0155673	1.81	A0A2P6PK11 A0A2P6QZD0 A0A2P6SN66
	response to zinc ion	GO:0010043	0.0155673	1.81	A0A2P6PWN0 A0A2P6SL27 A0A2P6PFB6
	terpenoid metabolic process	GO:0006721	0.0164506	1.78	A0A2P6SDD7 A0A2P6PMW7 A0A2P6R6C7 A0A2P6RZH7
	response to fungus	GO:0009620	0.0206745	1.68	Q2V8V2 A0A2P6PWN0 A0A3Q9EFM3 A0A2P6S713 A0A2P6PYF1 A0A2P6R6C7
GO enrichment of DAPs in DMS under salt treatment
GO Terms Level 1	GO Terms Description	GO Terms ID	Fisher's exact test p value	-log10(p value)	Related proteins
Cellular Component	lysosome	GO:0005764	0.00653206	2.18	A0A2P6REX5 A0A2P6SBK7 A0A2P6R8J6 A0A2P6Q0M3
	lytic vacuole	GO:0000323	0.00884262	2.05	A0A2P6REX5 A0A2P6SBK7 A0A2P6R8J6 A0A2P6Q0M3
	glyoxysome	GO:0009514	0.0161715	1.79	A0A2P6R911 A0A2P6S031
	extracellular space	GO:0005615	0.0311549	1.51	A0A2P6REX5 A0A2P6R8J6 A0A2P6Q0M3
	extracellular region	GO:0005576	0.0472019	1.33	Q2VA35 A0A2P6Q8W3 A0A2P6S0D6 A0A2P6REX5 A0A2P6R8J6 A0A2P6R2V7 A0A2P6P708 A0A2P6SJ77 A0A2P6Q0M3
Molecular Function	glutathione peroxidase activity	GO:0004602	0.000751568	3.12	A0A2P6S0D6 A0A2P6P708
	aspartic-type peptidase activity	GO:0070001	0.00283884	2.55	A0A2P6QCL4 A0A2P6Q0U1 A0A2P6R801
	aspartic-type endopeptidase activity	GO:0004190	0.00283884	2.55	A0A2P6QCL4 A0A2P6Q0U1 A0A2P6R801
	AMP binding	GO:0016208	0.0104897	1.98	A0A2P6PI98 A0A2P6PWQ0
	endopeptidase activity	GO:0004175	0.0142814	1.85	A0A2P6REX5 A0A2P6QCL4 A0A2P6Q0U1 A0A2P6R801 A0A2P6Q0M3
	glucosyltransferase activity	GO:0046527	0.0170478	1.77	Q2VA35 A0A2P6SDB6 A0A2P6PK33 A0A2P6PWV7 A0A2P6PK17 A0A2P6S0N9
	peptidase activity	GO:0008233	0.0228827	1.64	A0A2P6PAM2 A0A2P6REX5 A0A2P6QCL4 A0A2P6Q0U1 A0A2P6R801 A0A2P6SJ77 A0A2P6Q0M3
	quercetin 4'-O-glucosyltransferase activity	GO:0080046	0.0238599	1.62	A0A2P6SDB6 A0A2P6S0N9
Biological Process	cellular lipid catabolic process	GO:0044242	0.00229116	2.64	A0A2P6P8J3 A0A2P6SDB6 A0A2P6R911 A0A2P6S031 A0A2P6S0N9
	isoprenoid metabolic process	GO:0006720	0.00412495	2.38	A0A2P6SDB6 A0A2P6RL47 A0A2P6QVM8 A0A2P6RZH7 A0A2P6S0N9 A0A2P6P7F4
	response to water deprivation	GO:0009414	0.00597487	2.22	A0A2P6QRQ0 A0A2P6Q8W3 A0A2P6S0D6 A0A2P6PK33 A0A2P6PWV7 A0A2P6PK17 A0A2P6RPE4 A0A2P6PHJ4
	cellular response to water deprivation	GO:0042631	0.00672159	2.17	A0A2P6Q8W3 A0A2P6PK33 A0A2P6PK17
	cellular response to water stimulus	GO:0071462	0.00672159	2.17	A0A2P6Q8W3 A0A2P6PK33 A0A2P6PK17
	terpenoid metabolic process	GO:0006721	0.00765289	2.12	A0A2P6SDB6 A0A2P6RL47 A0A2P6QVM8 A0A2P6RZH7 A0A2P6S0N9
	cellular response to salt stress	GO:0071472	0.00801613	2.1	A0A2P6QA72 A0A2P6PK33 A0A2P6PK17
	protein catabolic process	GO:0030163	0.00859544	2.07	A0A2P6PAM2 A0A3G4R2A9 A0A2P6REX5 A0A2P6QCL4 A0A2P6Q0U1 A0A2P6R801 A0A2P6SJ77 A0A2P6Q0M3
	lipid oxidation	GO:0034440	0.00959924	2.02	A0A2P6R911 A0A2P6R2V7 A0A2P6RYR4 A0A2P6S031
	isoprenoid catabolic process	GO:0008300	0.0120257	1.92	A0A2P6SDB6 A0A2P6S0N9
	cellular response to osmotic stress	GO:0071470	0.0145908	1.84	A0A2P6QA72 A0A2P6PK33 A0A2P6PK17
	response to low light intensity stimulus	GO:0009645	0.0157753	1.8	Q2VA35 A0A2P6PHJ4
	ion homeostasis	GO:0050801	0.0162463	1.79	A0A2D1UXE1 A0A2P6QA72 A0A2P6PZ12 A0A2P6RIN6 A0A2P6PHJ4
	response to fungus	GO:0009620	0.019082	1.72	A0A2P6S3S9 A0A2P6RCM4 A0A2P6RYR4 A0A2P6P775 A0A2P6PHY5 A0A2P6Q0M3 A0A2P6PYV0

## Sheet: KEGG enrichment of DAPs
KEGG enrichment of DAPs in JDG under salt treatment
KEGG pathway	Mapping	Background	All Mapping	All Background	Fold Enrichment	Fisher's exact test p value	-log10(p value)	Related proteins
map00592 alpha-Linolenic acid metabolism	6	41	46	2271	7.22	0.000130409	3.88	A0A2P6PSG7 A0A2P6S713 A0A2P6PFD8 A0A2P6S4B8 A0A2P6PYF1 A0A2P6R1V2
map00940 Phenylpropanoid biosynthesis	6	81	46	2271	3.66	0.00510934	2.29	A0A2P6PM60 A0A2P6QM62 A0A2P6R8H8 A0A2P6RY05 A0A2P6PM56 A0A2P6RK21
map03060 Protein export	3	23	46	2271	6.44	0.0103735	1.98	A0A2P6P3Y1 A0A2P6R6T7 A0A2P6PI37
map00500 Starch and sucrose metabolism	5	85	46	2271	2.9	0.0267563	1.57	Q9LKD8 A0A2P6QNI8 A0A2P6Q1R5 A0A2P6QM62 A0A2P6S414
KEGG enrichment of DAPs in DMS under salt treatment
KEGG pathway	Mapping	Background	All Mapping	All Background	Fold Enrichment	Fisher's exact test p value	-log10(p value)	Related proteins
map00460 Cyanoamino acid metabolism	4	25	60	2271	6.06	0.00367765	2.43	A0A2P6SBK7 A0A2P6QCR3 A0A2P6QM41 A0A2P6Q0U1
map00940 Phenylpropanoid biosynthesis	7	81	60	2271	3.27	0.00473623	2.32	A0A3G4R2A9 A0A2P6SBK7 A0A2P6PLV0 A0A2P6R8H8 A0A2P6QCR3 A0A2P6RY05 A0A2P6QM41
map04145 Phagosome	4	38	60	2271	3.98	0.0166189	1.78	V5NUI4 A0A2P6QJF1 A0A2P6QNL1 A0A2P6Q709
map03010 Ribosome	6	82	60	2271	2.77	0.0194139	1.71	A0A482FFG4 A0A2P6QGP8 A0A2P6P8V3 A0A2P6QBM3 A0A2P6QR90 A0A2P6PHY5
map00500 Starch and sucrose metabolism	6	85	60	2271	2.67	0.0228082	1.64	A0A2P6QRQ0 A0A2P6SBK7 A0A2P6PWV7 A0A2P6R3U7 A0A2P6QCR3 A0A2P6QM41
