# Supplementary material for: Multi-omics analysis reveals key regulatory defense pathways and genes involved in salt tolerance of rose plants
Source: Hortic Res. 2024 Mar 2;11(5):uhae068. doi: 10.1093/hr/uhae068 (PMC11079482; doi:10.1093/hr/uhae068)
Supplement: Web_Material_uhae068 [file web_material_uhae068.zip › Table S3. Transcriptome sequencing quality analysis.xlsx]

## Sheet: Quality analysis
Statistic Reads of RNA-Seq data
Sample	Raw Reads	Clean Reads	Clean Base(G)	Error Rate(%)	Q20(%)	Q30(%)	GC Content(%)
DMS-MOCK-1	48689294	45625642	6.84	0.03	97.02	92.07	45.67
DMS-Mock-2	46368986	42556110	6.38	0.03	96.94	91.92	45.53
DMS-Mock-3	50020190	46596602	6.99	0.03	97.09	92.2	45.8
DMS-Nacl-1	48912538	45239040	6.79	0.03	96.94	91.96	46.9
DMS-Nacl-2	49340326	46671430	7	0.03	97.16	92.37	47.11
DMS-Nacl-3	47651236	44722438	6.71	0.03	96.99	92.03	47.54
JDG-Mock-1	44948604	42777890	6.42	0.03	97.76	93.47	46.6
JDG-Mock-2	52452950	49960298	7.49	0.03	97.74	93.44	46.99
JDG-Mock-3	54710592	50053862	7.51	0.03	97.82	93.65	47.15
JDG-Nacl-1	51434306	46552656	6.98	0.03	97.92	93.87	47.52
JDG-Nacl-2	63696368	58933362	8.84	0.03	97.74	93.41	46.76
JDG-Nacl-3	54675202	50990190	7.65	0.03	97.85	93.69	47.03
Transcriptome sequencing quality analysis
Sample	Total Reads	Reads mapped	Unique mapped	Multi mapped	Read1 mapped	Read2 mapped	'+' mapped	'-' mapped
DMS-MOCK-1	45625642	34594506(75.82%)	33165171(72.69%)	2076717(3.13%)	16672609(36.54%)	16492562(36.15%)	16570557(36.32%)	16594614(36.37%)
DMS-Mock-2	42556110	31466414(73.94%)	30278275(71.15%)	1642545(2.79%)	15226240(35.78%)	15052035(35.37%)	15120963(35.53%)	15157312(35.62%)
DMS-Mock-3	46596602	34890287(74.88%)	33479559(71.85%)	2051907(3.03%)	16806578(36.07%)	16672981(35.78%)	16743361(35.93%)	16736198(35.92%)
DMS-Nacl-1	45239040	34708922(76.72%)	33183787(73.35%)	2315272(3.37%)	16664640(36.84%)	16519147(36.52%)	16584708(36.66%)	16599079(36.69%)
DMS-Nacl-2	46671430	36240483(77.65%)	34498771(73.92%)	2692325(3.73%)	17315440(37.10%)	17183331(36.82%)	17256329(36.97%)	17242442(36.94%)
DMS-Nacl-3	44722438	35284134(78.90%)	31840397(71.20%)	4642557(7.70%)	16013694(35.81%)	15826703(35.39%)	15926781(35.61%)	15913616(35.58%)
JDG-Mock-1	42777890	36166855(84.55%)	34133078(79.79%)	3498808(4.75%)	17083385(39.94%)	17049693(39.86%)	17047031(39.85%)	17086047(39.94%)
JDG-Mock-2	49960298	42618899(85.31%)	39601816(79.27%)	5518242(6.04%)	19823993(39.68%)	19777823(39.59%)	19783218(39.60%)	19818598(39.67%)
JDG-Mock-3	50053862	42686051(85.28%)	39520890(78.96%)	6050295(6.32%)	19761605(39.48%)	19759285(39.48%)	19742340(39.44%)	19778550(39.51%)
JDG-Nacl-1	46552656	40217446(86.39%)	37193881(79.90%)	5553418(6.49%)	18577264(39.91%)	18616617(39.99%)	18576984(39.91%)	18616897(39.99%)
JDG-Nacl-2	58933362	50243739(85.26%)	47051690(79.84%)	5792372(5.42%)	23552894(39.97%)	23498796(39.87%)	23495920(39.87%)	23555770(39.97%)
JDG-Nacl-3	50990190	43817598(85.93%)	40490598(79.41%)	6324365(6.52%)	20253203(39.72%)	20237395(39.69%)	20211379(39.64%)	20279219(39.77%)
