# Supplementary material for: Multi-omics analysis reveals key regulatory defense pathways and genes involved in salt tolerance of rose plants
Source: Hortic Res. 2024 Mar 2;11(5):uhae068. doi: 10.1093/hr/uhae068 (PMC11079482; doi:10.1093/hr/uhae068)
Supplement: Web_Material_uhae068 [file web_material_uhae068.zip › Table S4. DEGs in rose leaves.xlsx]

## Sheet: DEGs under salt stress
DEGs in JDG under salt stress										DEGs in DMS under salt stress
ID	log2FoldChange	pvalue	regulated	TF-Family	TF-Category	TF-Classification				ID	log2FoldChange	pvalue	regulated	TF-Family	TF-Category	TF-Classification
RchiOBHmChr4g0416551	2.69118	1.95521e-31	up	--	--	--				RchiOBHmChr1g0384031	4.5193	1.22098e-98	up	--	--	--
RchiOBHmChr1g0325641	3.24422	1.35691e-30	up	--	--	--				RchiOBHmChr3g0461831	7.08559	3.6547e-80	up	--	--	--
RchiOBHmChr2g0100551	3.21686	1.36568e-29	up	--	--	--				RchiOBHmChr2g0096611	3.47785	2.28096e-62	up	--	--	--
RchiOBHmChr7g0177781	3.46411	2.33556e-26	up	GNAT	TR	GNAT				RchiOBHmChr7g0180821	4.09874	1.79298e-51	up	--	--	--
RchiOBHmChr7g0188111	3.72409	9.64407e-25	up	--	--	--				RchiOBHmChr2g0105131	4.06831	9.11101e-50	up	--	--	--
RchiOBHmChr2g0096611	3.40355	1.16463e-24	up	--	--	--				RchiOBHmChr6g0279001	3.74062	3.38826e-46	up	--	--	--
novel.5091	3.66698	4.51873e-23	up	--	--	--				RchiOBHmChr1g0374671	3.60199	1.09128e-45	up	--	--	--
RchiOBHmChr3g0461831	4.91459	5.43169e-22	up	--	--	--				RchiOBHmChr7g0198921	5.27838	9.12032e-45	up	--	--	--
RchiOBHmChr7g0238651	4.21251	2.39774e-21	up	--	--	--				RchiOBHmChr4g0447121	3.02922	2.08312e-44	up	--	--	--
RchiOBHmChr2g0089061	2.6617	4.97126e-20	up	--	--	--				RchiOBHmChr5g0032391	4.40188	3.68158e-43	up	--	--	--
RchiOBHmChr1g0354061	4.42038	1.3961e-19	up	MYB	TF	MYB->MYB				RchiOBHmChr5g0076991	4.46636	4.38552e-40	up	--	--	--
RchiOBHmChr7g0188091	2.38271	1.89409e-19	up	--	--	--				RchiOBHmChr5g0032401	2.71462	9.2893e-40	up	--	--	--
RchiOBHmChr6g0309631	3.43695	3.63983e-19	up	--	--	--				RchiOBHmChr5g0033171	3.11306	2.40041e-38	up	--	--	--
novel.3069	3.65981	5.02759e-18	up	--	--	--				RchiOBHmChr6g0258211	5.17993	5.0681e-38	up	B3	TF	B3->B3
RchiOBHmChr7g0188101	3.14041	4.19804e-17	up	--	--	--				RchiOBHmChr6g0277681	5.0862	1.43287e-37	up	--	--	--
RchiOBHmChr4g0401711	4.68253	4.3903e-17	up	--	--	--				RchiOBHmChr4g0442571	3.80769	7.43255e-36	up	--	--	--
RchiOBHmChr1g0383841	2.47557	1.59376e-16	up	--	--	--				RchiOBHmChr2g0139181	2.72455	7.44195e-36	up	--	--	--
RchiOBHmChr5g0059091	2.55599	2.30899e-16	up	--	--	--				RchiOBHmChr3g0486551	3.04722	2.23456e-35	up	--	--	--
RchiOBHmChr7g0197711	4.8424	3.24882e-16	up	--	--	--				RchiOBHmChr2g0084711	4.24029	6.67812e-35	up	--	--	--
RchiOBHmChr4g0444701	2.66375	3.30994e-16	up	--	--	--				RchiOBHmChr4g0443971	5.72611	2.87725e-34	up	--	--	--
RchiOBHmChr3g0467631	2.60125	6.40753e-16	up	--	--	--				RchiOBHmChr2g0139171	2.78558	3.28487e-34	up	--	--	--
RchiOBHmChr2g0163631	4.13449	6.44857e-16	up	--	--	--				RchiOBHmChr5g0001471	2.55955	7.59385e-34	up	SWI/SNF-BAF60b	TR	SWI/SNF-BAF60b
novel.2098	2.51595	6.85842e-16	up	HB-HD-ZIP	TF	HB->HB-HD-ZIP				RchiOBHmChr5g0034761	3.77273	1.96988e-33	up	NAC	TF	NAC
RchiOBHmChr1g0370111	3.18175	1.46318e-15	up	--	--	--				RchiOBHmChr6g0304041	2.91301	3.07901e-33	up	--	--	--
novel.3644	3.12078	1.60143e-15	up	--	--	--				RchiOBHmChr2g0085361	4.38449	3.68946e-33	up	--	--	--
RchiOBHmChr1g0377291	2.65588	1.65281e-15	up	--	--	--				RchiOBHmChr2g0168741	4.55779	5.96625e-33	up	--	--	--
RchiOBHmChr3g0460651	3.81069	2.58209e-15	up	--	--	--				RchiOBHmChr5g0010171	2.96631	9.97818e-33	up	--	--	--
RchiOBHmChr4g0424631	3.11213	3.88656e-15	up	--	--	--				RchiOBHmChr7g0198931	5.25629	3.76477e-32	up	--	--	--
RchiOBHmChr7g0243001	2.37844	7.18918e-15	up	--	--	--				RchiOBHmChr7g0178251	2.92728	4.20534e-32	up	--	--	--
RchiOBHmChr5g0066401	3.46921	8.24452e-15	up	--	--	--				RchiOBHmChr2g0152531	2.67353	9.8754e-32	up	--	--	--
RchiOBHmChr4g0443981	2.44625	1.19898e-14	up	--	--	--				RchiOBHmChr6g0304201	2.53302	1.73482e-31	up	--	--	--
RchiOBHmChr5g0065831	3.12869	1.22535e-14	up	--	--	--				RchiOBHmChr6g0255151	4.31377	2.5511e-31	up	--	--	--
RchiOBHmChr3g0448661	3.20682	2.55018e-14	up	--	--	--				RchiOBHmChr4g0430951	2.83975	8.88185e-31	up	--	--	--
RchiOBHmChr3g0461821	4.54429	5.12133e-14	up	--	--	--				RchiOBHmChr1g0383841	3.14271	1.42463e-30	up	--	--	--
RchiOBHmChr7g0186301	2.53958	5.13772e-14	up	--	--	--				RchiOBHmChr3g0450761	3.7557	2.40927e-30	up	--	--	--
RchiOBHmChr6g0301421	4.21036	5.36978e-14	up	--	--	--				RchiOBHmChr7g0197771	2.42192	2.78059e-30	up	--	--	--
novel.6305	3.94852	7.40914e-14	up	--	--	--				RchiOBHmChr4g0406221	4.37129	9.05827e-30	up	--	--	--
RchiOBHmChr7g0243351	2.22653	9.25526e-14	up	Jumonji	TR	Jumonji				RchiOBHmChr4g0426041	3.43549	1.24401e-29	up	--	--	--
RchiOBHmChr6g0306981	2.85807	1.56644e-13	up	--	--	--				RchiOBHmChr6g0279841	2.46095	1.78396e-29	up	--	--	--
RchiOBHmChr6g0295811	2.18445	2.10139e-13	up	--	--	--				RchiOBHmChr2g0152541	2.592	1.98269e-29	up	--	--	--
novel.5879	3.37928	5.09974e-13	up	--	--	--				RchiOBHmChr2g0152131	2.71438	2.21019e-29	up	--	--	--
RchiOBHmChr7g0180821	2.37253	6.95184e-13	up	--	--	--				RchiOBHmChr7g0193831	4.94466	5.41154e-29	up	--	--	--
RchiOBHmChr2g0110761	2.643	8.37602e-13	up	--	--	--				RchiOBHmChr4g0430231	2.88823	6.20316e-29	up	--	--	--
RchiOBHmChr2g0154211	2.76035	8.53749e-13	up	--	--	--				RchiOBHmChr4g0398811	4.65066	1.20545e-28	up	--	--	--
RchiOBHmChr1g0316461	4.5556	1.1489e-12	up	--	--	--				RchiOBHmChr2g0101941	4.08619	2.1586e-28	up	--	--	--
RchiOBHmChr4g0413371	3.00859	1.3243e-12	up	--	--	--				RchiOBHmChr5g0065871	3.50357	2.70498e-28	up	--	--	--
RchiOBHmChr1g0360211	2.80723	1.49275e-12	up	--	--	--				RchiOBHmChr3g0479441	3.83258	3.21906e-28	up	--	--	--
RchiOBHmChr2g0109081	3.11824	1.54911e-12	up	--	--	--				RchiOBHmChr5g0012041	3.13738	4.3272e-28	up	--	--	--
RchiOBHmChr1g0324461	3.24435	1.81473e-12	up	--	--	--				novel.5716	3.18991	7.54851e-28	up	--	--	--
RchiOBHmChr7g0243011	2.34286	1.84515e-12	up	--	--	--				RchiOBHmChr6g0306321	2.6144	7.60451e-28	up	--	--	--
RchiOBHmChr2g0147391	2.67279	2.05975e-12	up	--	--	--				RchiOBHmChr5g0069161	4.40801	2.27517e-27	up	--	--	--
RchiOBHmChr5g0032391	2.62409	2.14061e-12	up	--	--	--				RchiOBHmChr7g0217111	3.20969	2.60946e-27	up	--	--	--
RchiOBHmChr3g0484891	4.08688	2.27923e-12	up	--	--	--				RchiOBHmChr3g0464011	2.79473	3.97697e-27	up	--	--	--
RchiOBHmChr4g0447111	2.73688	2.99558e-12	up	--	--	--				RchiOBHmChr2g0101131	5.1188	4.27017e-27	up	--	--	--
RchiOBHmChr1g0368911	2.3067	3.26878e-12	up	--	--	--				RchiOBHmChr5g0014631	3.61998	5.7859e-27	up	--	--	--
RchiOBHmChr2g0126861	2.53921	4.57098e-12	up	bHLH	TF	bHLH				RchiOBHmChr4g0445821	4.29773	7.78082e-27	up	--	--	--
RchiOBHmChr7g0178251	1.99942	5.16066e-12	up	--	--	--				RchiOBHmChr3g0450091	3.09258	9.15942e-27	up	--	--	--
RchiOBHmChr3g0457531	3.83646	6.33898e-12	up	--	--	--				RchiOBHmChr2g0163991	4.02884	1.18728e-26	up	--	--	--
RchiOBHmChr2g0157781	1.64797	6.50293e-12	up	--	--	--				RchiOBHmChr5g0020471	2.08054	2.44952e-26	up	--	--	--
RchiOBHmChr1g0353011	2.83934	6.94413e-12	up	--	--	--				RchiOBHmChr7g0217141	3.34652	2.46361e-26	up	--	--	--
RchiOBHmChr2g0168741	2.97742	9.41649e-12	up	--	--	--				novel.10450	4.485	4.66371e-26	up	--	--	--
RchiOBHmChr4g0403671	3.03632	9.42255e-12	up	--	--	--				RchiOBHmChr1g0314251	3.13357	7.29565e-26	up	--	--	--
RchiOBHmChr6g0279841	2.63982	1.01961e-11	up	--	--	--				novel.6475	3.10813	9.54553e-26	up	--	--	--
RchiOBHmChr1g0364651	2.98395	1.29034e-11	up	--	--	--				RchiOBHmChr4g0441851	3.46225	9.66969e-26	up	--	--	--
RchiOBHmChr7g0208391	2.27647	1.38766e-11	up	--	--	--				RchiOBHmChr1g0324461	6.55125	1.13684e-25	up	--	--	--
RchiOBHmChr2g0140711	3.8134	1.99962e-11	up	--	--	--				RchiOBHmChr5g0001361	4.45537	1.20943e-25	up	--	--	--
RchiOBHmChr6g0267201	2.50807	2.14606e-11	up	--	--	--				RchiOBHmChr6g0254191	2.99037	1.31935e-25	up	--	--	--
RchiOBHmChr2g0095401	2.09057	2.26387e-11	up	--	--	--				RchiOBHmChr6g0277671	4.87038	1.57811e-25	up	--	--	--
RchiOBHmChr6g0293681	2.30118	2.59992e-11	up	--	--	--				RchiOBHmChr5g0006571	2.34387	1.87919e-25	up	B3	TF	B3->B3
RchiOBHmChr3g0493311	1.97386	3.71589e-11	up	--	--	--				RchiOBHmChr4g0425851	2.68636	2.50914e-25	up	--	--	--
RchiOBHmChr3g0467651	3.86816	3.82493e-11	up	--	--	--				RchiOBHmChr1g0358601	3.23656	2.76034e-25	up	bZIP	TF	bZIP
RchiOBHmChr7g0219281	1.89374	3.88378e-11	up	--	--	--				RchiOBHmChr2g0132301	2.7766	2.9038e-25	up	--	--	--
RchiOBHmChr2g0153491	2.02675	4.32071e-11	up	--	--	--				RchiOBHmChr4g0421381	2.81311	3.22351e-25	up	--	--	--
RchiOBHmChr7g0243141	2.38374	4.44727e-11	up	Jumonji	TR	Jumonji				RchiOBHmChr5g0047031	2.78822	3.55323e-25	up	--	--	--
RchiOBHmChr3g0470021	2.36824	5.50373e-11	up	TCP	TF	TCP				RchiOBHmChr1g0377291	4.52927	4.33637e-25	up	--	--	--
novel.3616	3.52449	7.12025e-11	up	--	--	--				RchiOBHmChr2g0163851	4.41018	9.35738e-25	up	--	--	--
RchiOBHmChr3g0461811	2.30838	7.19277e-11	up	--	--	--				RchiOBHmChr6g0306311	2.3159	1.01486e-24	up	--	--	--
RchiOBHmChr1g0382851	1.83084	7.58091e-11	up	mTERF	TR	mTERF				RchiOBHmChr2g0150071	5.07149	1.05183e-24	up	--	--	--
RchiOBHmChr7g0188451	3.23584	8.1478e-11	up	--	--	--				RchiOBHmChr2g0085371	2.86523	1.20826e-24	up	--	--	--
RchiOBHmChr3g0493301	1.91334	8.39268e-11	up	--	--	--				RchiOBHmChr5g0001371	2.82646	1.42362e-24	up	--	--	--
RchiOBHmChr2g0104821	2.55073	9.97025e-11	up	--	--	--				RchiOBHmChr2g0158321	2.6491	1.46435e-24	up	--	--	--
RchiOBHmChr2g0141171	3.28568	1.09709e-10	up	--	--	--				RchiOBHmChr1g0382431	2.34455	1.46984e-24	up	HB-HD-ZIP	TF	HB->HB-HD-ZIP
RchiOBHmChr7g0192271	4.58181	1.16891e-10	up	--	--	--				RchiOBHmChr2g0117221	2.28734	1.81043e-24	up	--	--	--
RchiOBHmChr4g0440201	2.52805	1.41162e-10	up	--	--	--				RchiOBHmChr7g0187141	2.9506	3.82705e-24	up	bHLH	TF	bHLH
RchiOBHmChr3g0451161	1.78423	1.41396e-10	up	--	--	--				RchiOBHmChr2g0176101	3.26228	4.11981e-24	up	--	--	--
RchiOBHmChr5g0008041	1.503	2.08998e-10	up	--	--	--				RchiOBHmChr2g0096951	2.95511	4.86213e-24	up	--	--	--
RchiOBHmChr5g0030591	2.05717	2.14404e-10	up	--	--	--				RchiOBHmChr6g0292841	2.67657	8.69019e-24	up	--	--	--
RchiOBHmChr7g0241801	1.76228	2.24992e-10	up	--	--	--				RchiOBHmChr7g0197711	4.10862	9.16307e-24	up	--	--	--
RchiOBHmChr6g0277671	2.43229	2.25599e-10	up	--	--	--				novel.5864	2.76065	1.23966e-23	up	--	--	--
RchiOBHmChr2g0096371	1.9319	2.27997e-10	up	--	--	--				RchiOBHmChr2g0087401	2.05135	2.05622e-23	up	--	--	--
RchiOBHmChr4g0387511	1.65918	2.72152e-10	up	--	--	--				RchiOBHmChr1g0329921	3.53456	2.15451e-23	up	--	--	--
RchiOBHmChr6g0261031	3.27994	2.90684e-10	up	--	--	--				RchiOBHmChr6g0257051	2.31455	2.1675e-23	up	--	--	--
RchiOBHmChr1g0371991	3.08189	3.32698e-10	up	--	--	--				RchiOBHmChr5g0050061	2.4615	2.38338e-23	up	--	--	--
RchiOBHmChr2g0153091	3.10674	3.48378e-10	up	--	--	--				RchiOBHmChr7g0179881	2.48409	2.55581e-23	up	--	--	--
RchiOBHmChr6g0277441	2.3765	4.22028e-10	up	--	--	--				RchiOBHmChr7g0221251	2.15306	3.38578e-23	up	--	--	--
RchiOBHmChr1g0360141	1.93352	4.29732e-10	up	--	--	--				RchiOBHmChr6g0276861	3.50427	3.47597e-23	up	--	--	--
RchiOBHmChr7g0241791	5.41659	4.37796e-10	up	--	--	--				RchiOBHmChr7g0202831	5.8641	4.17583e-23	up	--	--	--
RchiOBHmChr7g0220591	4.48279	4.39324e-10	up	--	--	--				RchiOBHmChr6g0310661	2.94937	4.77784e-23	up	--	--	--
RchiOBHmChr7g0204071	1.73633	4.6626e-10	up	--	--	--				novel.3599	5.18375	5.46912e-23	up	--	--	--
novel.883	1.75984	4.79321e-10	up	--	--	--				RchiOBHmChr2g0089411	2.56933	5.52655e-23	up	--	--	--
RchiOBHmChr6g0299881	1.80809	4.985e-10	up	--	--	--				RchiOBHmChr4g0392411	2.26807	5.59079e-23	up	--	--	--
RchiOBHmChr2g0086521	2.01836	5.3233e-10	up	--	--	--				RchiOBHmChr6g0293681	3.87833	5.66095e-23	up	--	--	--
novel.2935	3.14199	5.68903e-10	up	--	--	--				RchiOBHmChr3g0452181	2.76775	8.76269e-23	up	--	--	--
RchiOBHmChr3g0455481	2.74765	6.16171e-10	up	--	--	--				RchiOBHmMTg0498251	3.01931	8.85237e-23	up	--	--	--
RchiOBHmChr4g0422281	2.61506	6.38217e-10	up	--	--	--				RchiOBHmChr1g0381041	4.28364	1.0576e-22	up	--	--	--
RchiOBHmChr5g0008811	4.36891	6.6571e-10	up	--	--	--				RchiOBHmChr4g0439651	3.30133	1.10476e-22	up	--	--	--
RchiOBHmChr2g0104811	2.39264	6.83326e-10	up	--	--	--				RchiOBHmChr1g0327331	2.76485	1.30588e-22	up	--	--	--
RchiOBHmChr4g0426561	1.63165	7.01881e-10	up	--	--	--				RchiOBHmChr4g0439641	3.60618	1.33873e-22	up	--	--	--
RchiOBHmChr1g0331211	4.66459	7.0245e-10	up	--	--	--				RchiOBHmChr6g0290261	3.26093	1.34723e-22	up	--	--	--
RchiOBHmChr5g0004461	4.25295	7.25443e-10	up	--	--	--				RchiOBHmChr6g0280881	3.16129	1.46624e-22	up	--	--	--
RchiOBHmChr7g0182721	1.87183	7.3272e-10	up	--	--	--				RchiOBHmChr7g0197741	2.18275	1.63062e-22	up	--	--	--
RchiOBHmChr2g0163661	2.82863	7.34118e-10	up	--	--	--				novel.2098	2.66036	1.8529e-22	up	HB-HD-ZIP	TF	HB->HB-HD-ZIP
novel.4327	2.80301	7.79443e-10	up	--	--	--				RchiOBHmChr3g0450871	3.64531	2.36704e-22	up	--	--	--
RchiOBHmChr5g0041111	2.1834	7.93288e-10	up	--	--	--				novel.9679	2.65793	2.37213e-22	up	--	--	--
RchiOBHmChr5g0056471	1.4028	9.23421e-10	up	PHD	TR	PHD				RchiOBHmChr7g0208111	3.43453	2.4725e-22	up	--	--	--
RchiOBHmChr2g0108271	2.12288	9.33736e-10	up	--	--	--				RchiOBHmChr6g0258221	1.97061	2.7275e-22	up	--	--	--
RchiOBHmChr2g0163451	1.95039	1.17925e-09	up	--	--	--				RchiOBHmChr4g0418491	2.408	3.33467e-22	up	--	--	--
RchiOBHmChr6g0302191	3.12516	1.32068e-09	up	--	--	--				RchiOBHmChr5g0068941	2.24271	3.47206e-22	up	--	--	--
RchiOBHmChr5g0032401	1.42016	1.42179e-09	up	--	--	--				RchiOBHmChr1g0328231	2.26708	6.94051e-22	up	--	--	--
RchiOBHmChr2g0152121	2.52377	1.88354e-09	up	--	--	--				RchiOBHmChr3g0459731	2.25417	8.18501e-22	up	--	--	--
RchiOBHmChr4g0443971	4.18255	1.93924e-09	up	--	--	--				RchiOBHmChr3g0451131	4.31921	8.27879e-22	up	--	--	--
novel.9595	3.24112	1.99645e-09	up	--	--	--				RchiOBHmChr5g0020111	3.51227	9.0748e-22	up	--	--	--
RchiOBHmChr4g0430271	2.87594	2.04614e-09	up	--	--	--				RchiOBHmChr5g0066951	4.02743	9.14962e-22	up	--	--	--
RchiOBHmChr6g0289401	1.9508	2.17268e-09	up	--	--	--				RchiOBHmChr6g0257491	3.36267	9.37089e-22	up	--	--	--
RchiOBHmChr2g0112421	2.16918	2.18235e-09	up	--	--	--				RchiOBHmChr3g0461811	3.01982	9.51838e-22	up	--	--	--
RchiOBHmChr5g0034761	1.75724	2.24941e-09	up	NAC	TF	NAC				RchiOBHmChr1g0383321	2.69838	1.29047e-21	up	--	--	--
RchiOBHmChr1g0379891	2.7979	2.30232e-09	up	--	--	--				RchiOBHmChr5g0035351	2.49512	1.32815e-21	up	--	--	--
RchiOBHmChr2g0115271	3.06717	2.43913e-09	up	--	--	--				RchiOBHmChr1g0317081	2.54716	1.47593e-21	up	--	--	--
RchiOBHmChr7g0198921	3.38824	2.50643e-09	up	--	--	--				RchiOBHmChr6g0254401	2.65072	2.29762e-21	up	--	--	--
RchiOBHmChr3g0475931	2.22672	2.75053e-09	up	--	--	--				RchiOBHmChr2g0167331	4.48462	2.32937e-21	up	--	--	--
RchiOBHmChr6g0244331	1.79149	3.90023e-09	up	--	--	--				RchiOBHmChr6g0278991	2.49194	2.8782e-21	up	--	--	--
RchiOBHmChr3g0479441	2.50616	5.74742e-09	up	--	--	--				RchiOBHmChr2g0101681	4.49127	2.91637e-21	up	--	--	--
RchiOBHmChr6g0304131	1.87618	5.75159e-09	up	--	--	--				RchiOBHmChr3g0462211	2.81612	3.15497e-21	up	GRAS	TF	GRAS
RchiOBHmChr7g0179911	1.4431	5.94447e-09	up	--	--	--				novel.11326	4.46029	4.29024e-21	up	--	--	--
RchiOBHmChr5g0014411	1.77977	6.18849e-09	up	--	--	--				RchiOBHmChr7g0204071	3.83927	4.4339e-21	up	--	--	--
RchiOBHmChr5g0032851	4.1932	7.01447e-09	up	--	--	--				RchiOBHmChr2g0091801	2.87071	4.54568e-21	up	--	--	--
RchiOBHmChr6g0311681	1.82987	8.82132e-09	up	MYB	TF	MYB->MYB				RchiOBHmChr1g0383931	2.04329	4.6691e-21	up	--	--	--
RchiOBHmChr2g0090291	2.66602	8.95797e-09	up	--	--	--				RchiOBHmChr4g0429301	2.39098	4.67684e-21	up	--	--	--
RchiOBHmChr2g0157771	1.98374	9.70541e-09	up	--	--	--				novel.18496	3.16312	5.93521e-21	up	--	--	--
RchiOBHmChr3g0462061	7.32474	1.01349e-08	up	--	--	--				RchiOBHmChr1g0370391	2.32792	6.06382e-21	up	--	--	--
novel.16223	3.31046	1.1258e-08	up	--	--	--				RchiOBHmChr1g0361101	2.06367	1.00397e-20	up	--	--	--
RchiOBHmChr3g0495011	2.02316	1.13316e-08	up	--	--	--				RchiOBHmChr5g0066941	3.89389	1.36081e-20	up	--	--	--
RchiOBHmChr1g0381041	2.24456	1.1588e-08	up	--	--	--				RchiOBHmChr6g0297771	2.91786	1.43527e-20	up	--	--	--
RchiOBHmChr4g0435881	2.03735	1.1631e-08	up	--	--	--				RchiOBHmChr7g0188641	3.37932	1.63784e-20	up	--	--	--
RchiOBHmChr2g0112881	4.01885	1.28462e-08	up	--	--	--				RchiOBHmChr7g0228411	4.0905	2.03945e-20	up	--	--	--
RchiOBHmChr2g0150421	2.26667	1.29727e-08	up	--	--	--				RchiOBHmChr5g0002891	2.13251	2.04963e-20	up	--	--	--
RchiOBHmChr7g0202121	1.80348	1.6161e-08	up	--	--	--				RchiOBHmChr4g0418591	4.67008	2.06338e-20	up	--	--	--
novel.3070	3.76257	1.62683e-08	up	--	--	--				RchiOBHmChr4g0399691	2.37794	2.23162e-20	up	--	--	--
novel.10288	4.10541	1.69774e-08	up	--	--	--				RchiOBHmChr7g0198001	2.89388	2.31225e-20	up	--	--	--
RchiOBHmChr6g0275361	1.33735	1.92713e-08	up	--	--	--				RchiOBHmChr2g0172571	2.9171	2.48369e-20	up	--	--	--
RchiOBHmChr7g0228411	2.52074	1.97679e-08	up	--	--	--				RchiOBHmChr2g0095351	1.78226	2.52446e-20	up	--	--	--
RchiOBHmChr4g0439641	1.70788	1.98835e-08	up	--	--	--				RchiOBHmChr5g0057741	2.08448	2.84191e-20	up	--	--	--
RchiOBHmChr6g0280311	1.58739	2.08683e-08	up	--	--	--				RchiOBHmChr4g0387671	2.15264	2.85936e-20	up	--	--	--
RchiOBHmChr6g0295771	2.01978	2.22186e-08	up	--	--	--				RchiOBHmChr6g0270351	2.64605	2.95486e-20	up	--	--	--
RchiOBHmChr1g0314131	1.54689	2.24978e-08	up	--	--	--				RchiOBHmChr2g0101741	2.55119	3.69339e-20	up	--	--	--
RchiOBHmChr6g0279001	2.44676	2.33749e-08	up	--	--	--				RchiOBHmChr7g0192271	5.65169	4.80247e-20	up	--	--	--
RchiOBHmChr5g0044151	1.97026	2.39872e-08	up	--	--	--				RchiOBHmChr6g0307961	3.4243	5.03978e-20	up	--	--	--
RchiOBHmChr3g0460271	2.11322	2.46042e-08	up	--	--	--				RchiOBHmChr6g0308031	2.11217	5.78276e-20	up	bZIP	TF	bZIP
RchiOBHmChr2g0123871	5.01263	2.62648e-08	up	--	--	--				RchiOBHmChr2g0151621	4.58544	6.27954e-20	up	--	--	--
novel.1221	2.29007	2.73797e-08	up	--	--	--				RchiOBHmChr2g0090001	2.27643	6.32809e-20	up	--	--	--
RchiOBHmChr5g0058141	1.73949	3.00993e-08	up	--	--	--				RchiOBHmChr5g0013671	1.84562	7.06482e-20	up	--	--	--
RchiOBHmChr6g0290261	1.76847	3.27142e-08	up	--	--	--				RchiOBHmChr3g0488811	2.24532	7.63543e-20	up	MYB-related	TF	MYB->MYB-related
RchiOBHmChr4g0440051	3.21623	3.51321e-08	up	--	--	--				RchiOBHmChr5g0039411	3.48249	7.65723e-20	up	--	--	--
RchiOBHmChr5g0006791	3.06034	3.7863e-08	up	--	--	--				RchiOBHmChr1g0365871	2.60503	8.24137e-20	up	--	--	--
RchiOBHmChr1g0372181	3.30513	4.20476e-08	up	--	--	--				RchiOBHmChr2g0150811	2.12649	8.98646e-20	up	--	--	--
RchiOBHmChr7g0193831	2.11426	4.60913e-08	up	--	--	--				RchiOBHmChr6g0252261	2.44735	9.04215e-20	up	--	--	--
RchiOBHmChr7g0179471	1.71385	4.61833e-08	up	--	--	--				RchiOBHmChr1g0368301	3.04155	9.62689e-20	up	--	--	--
RchiOBHmChr2g0123891	2.95388	4.68638e-08	up	--	--	--				RchiOBHmChr2g0163981	5.3262	9.82769e-20	up	--	--	--
RchiOBHmChr5g0008391	2.99825	4.84027e-08	up	--	--	--				RchiOBHmChr6g0310241	2.41986	1.02114e-19	up	--	--	--
RchiOBHmChr2g0101821	1.8391	4.85786e-08	up	--	--	--				RchiOBHmChr6g0298931	2.2626	1.07788e-19	up	--	--	--
novel.2217	3.79178	4.91226e-08	up	--	--	--				RchiOBHmChr4g0435191	2.52982	1.28617e-19	up	C2C2-CO-like	TF	C2C2->C2C2-CO-like
RchiOBHmChr2g0101681	2.64137	5.46212e-08	up	--	--	--				RchiOBHmChr3g0457711	2.34905	1.44407e-19	up	--	--	--
RchiOBHmChr5g0021801	2.4592	5.97885e-08	up	--	--	--				RchiOBHmMTg0498261	3.68461	1.81612e-19	up	--	--	--
RchiOBHmChr2g0105131	2.19068	6.00918e-08	up	--	--	--				RchiOBHmChr3g0468161	3.03748	1.82631e-19	up	--	--	--
RchiOBHmChr7g0189441	1.55011	7.70673e-08	up	--	--	--				RchiOBHmChr4g0416551	3.25926	1.96024e-19	up	--	--	--
RchiOBHmChr5g0039101	4.64898	7.87126e-08	up	--	--	--				RchiOBHmChr2g0155601	6.73106	2.40283e-19	up	--	--	--
RchiOBHmChr3g0465141	2.76201	8.05868e-08	up	--	--	--				RchiOBHmChr5g0027981	3.06339	2.60274e-19	up	--	--	--
RchiOBHmChr3g0455831	1.99835	8.05875e-08	up	--	--	--				RchiOBHmChr1g0328421	2.83951	3.95747e-19	up	--	--	--
RchiOBHmChr2g0158131	1.52317	8.10967e-08	up	--	--	--				RchiOBHmChr3g0457631	4.12833	6.00312e-19	up	--	--	--
RchiOBHmChr1g0321181	2.74799	8.68128e-08	up	--	--	--				RchiOBHmChr1g0382871	2.85497	1.00038e-18	up	Pseudo ARR-B	TR	Pseudo ARR-B
RchiOBHmChr5g0075881	2.50982	8.866e-08	up	--	--	--				RchiOBHmChr2g0173351	1.91155	1.08649e-18	up	--	--	--
RchiOBHmChr5g0023911	1.97811	9.70479e-08	up	--	--	--				RchiOBHmChr4g0405911	1.78475	1.11037e-18	up	--	--	--
RchiOBHmChr2g0152011	3.02429	9.9645e-08	up	--	--	--				RchiOBHmChr1g0382921	2.97154	1.29607e-18	up	--	--	--
RchiOBHmChr4g0389771	1.65182	1.06072e-07	up	--	--	--				RchiOBHmChr6g0251781	2.25002	1.30397e-18	up	--	--	--
RchiOBHmChr1g0370391	1.57438	1.06945e-07	up	--	--	--				RchiOBHmChr3g0497211	2.05593	1.43675e-18	up	--	--	--
RchiOBHmChr2g0153111	2.72916	1.10454e-07	up	--	--	--				RchiOBHmChr6g0275361	1.85306	2.30854e-18	up	--	--	--
RchiOBHmChr2g0099751	1.8019	1.12514e-07	up	--	--	--				RchiOBHmChr3g0458081	2.49522	2.32885e-18	up	--	--	--
RchiOBHmChr7g0190341	2.48999	1.1545e-07	up	--	--	--				RchiOBHmChr3g0484271	3.67512	2.64091e-18	up	--	--	--
RchiOBHmChr2g0087631	1.45433	1.22052e-07	up	--	--	--				RchiOBHmChr2g0100551	4.52084	2.91567e-18	up	--	--	--
RchiOBHmChr7g0188121	3.60593	1.23687e-07	up	--	--	--				RchiOBHmChr6g0256551	2.26519	2.9443e-18	up	--	--	--
RchiOBHmChr4g0434331	1.64539	1.27728e-07	up	--	--	--				RchiOBHmChr6g0293581	4.52622	3.06235e-18	up	--	--	--
RchiOBHmChr1g0328231	1.63664	1.28332e-07	up	--	--	--				RchiOBHmChr6g0275421	3.19272	3.15464e-18	up	--	--	--
RchiOBHmChr2g0126551	1.44244	1.36451e-07	up	--	--	--				RchiOBHmChr4g0441861	4.11618	3.66447e-18	up	--	--	--
novel.9073	3.90816	1.38435e-07	up	--	--	--				RchiOBHmChr6g0259531	2.94257	3.73641e-18	up	--	--	--
RchiOBHmChr3g0447571	2.55534	1.41699e-07	up	--	--	--				RchiOBHmChr7g0243011	2.84505	3.75339e-18	up	--	--	--
novel.4302	2.21767	1.41968e-07	up	--	--	--				RchiOBHmChr3g0486231	2.10261	3.89627e-18	up	--	--	--
RchiOBHmChr6g0255071	2.50306	1.46236e-07	up	--	--	--				RchiOBHmChr2g0165801	3.38961	4.02175e-18	up	--	--	--
RchiOBHmChr4g0439651	1.77833	1.5245e-07	up	--	--	--				RchiOBHmChr5g0004631	4.89215	4.21414e-18	up	--	--	--
RchiOBHmChr6g0283821	2.71245	1.58553e-07	up	--	--	--				RchiOBHmChr6g0289441	1.98375	4.42333e-18	up	--	--	--
RchiOBHmChr3g0452041	1.73492	1.61666e-07	up	--	--	--				novel.3020	4.22556	4.62456e-18	up	--	--	--
RchiOBHmChr5g0069431	2.3348	1.63631e-07	up	--	--	--				novel.13942	3.27646	5.33348e-18	up	--	--	--
RchiOBHmChr2g0129041	1.78343	1.68843e-07	up	--	--	--				RchiOBHmChr5g0014381	3.42321	5.33662e-18	up	Tify	TF	Tify
RchiOBHmChr4g0424441	2.01782	1.83587e-07	up	--	--	--				novel.1699	2.47801	6.70522e-18	up	--	--	--
RchiOBHmChr7g0216701	1.74745	2.00119e-07	up	--	--	--				RchiOBHmChr6g0283711	3.93724	8.77006e-18	up	--	--	--
RchiOBHmChr1g0358601	1.52656	2.00133e-07	up	bZIP	TF	bZIP				RchiOBHmChr4g0445871	3.28273	9.08352e-18	up	--	--	--
RchiOBHmChr2g0139391	1.92519	2.05068e-07	up	--	--	--				RchiOBHmChr2g0140921	2.7407	1.1603e-17	up	--	--	--
RchiOBHmChr2g0109071	1.59717	2.11981e-07	up	--	--	--				RchiOBHmChr2g0157081	1.71654	1.22107e-17	up	--	--	--
RchiOBHmChr2g0153811	1.74972	2.12136e-07	up	--	--	--				RchiOBHmChr4g0395971	5.56977	1.23329e-17	up	--	--	--
RchiOBHmChr4g0440861	1.71331	2.18326e-07	up	--	--	--				RchiOBHmChr2g0173281	2.64843	1.39201e-17	up	--	--	--
RchiOBHmChr3g0447881	2.20915	2.52004e-07	up	WRKY	TF	WRKY				RchiOBHmChr1g0377331	4.15822	1.5245e-17	up	--	--	--
RchiOBHmChr3g0471171	3.17269	2.6238e-07	up	--	--	--				RchiOBHmChr3g0460281	2.65711	1.54116e-17	up	--	--	--
RchiOBHmChr1g0383291	3.48221	2.74818e-07	up	--	--	--				RchiOBHmChr2g0091021	3.33835	1.66133e-17	up	--	--	--
RchiOBHmChr6g0245161	3.13797	3.1182e-07	up	--	--	--				RchiOBHmChr4g0444001	1.89377	1.67025e-17	up	--	--	--
RchiOBHmChr2g0173281	1.25819	3.17372e-07	up	--	--	--				RchiOBHmChr2g0167461	2.94659	1.97442e-17	up	NAC	TF	NAC
RchiOBHmChr1g0383091	1.52889	3.46375e-07	up	NAC	TF	NAC				RchiOBHmChr6g0286501	3.52632	2.25605e-17	up	--	--	--
RchiOBHmChr1g0316451	4.70618	3.53092e-07	up	--	--	--				RchiOBHmChr6g0271551	2.5837	2.44473e-17	up	--	--	--
RchiOBHmChr5g0033171	1.84617	3.70816e-07	up	--	--	--				RchiOBHmChr7g0191831	2.73847	2.63177e-17	up	TAZ	TR	TAZ
RchiOBHmChr4g0442571	1.5291	3.72836e-07	up	--	--	--				RchiOBHmChr2g0087411	2.79245	2.63717e-17	up	--	--	--
RchiOBHmChr2g0109711	1.69436	3.74518e-07	up	--	--	--				RchiOBHmChr4g0396151	2.90836	3.13584e-17	up	--	--	--
RchiOBHmChr2g0091801	1.82478	3.75062e-07	up	--	--	--				RchiOBHmChr2g0136381	3.15453	3.56039e-17	up	--	--	--
RchiOBHmChr7g0186081	1.36375	4.09172e-07	up	B3-ARF	TF	B3->B3-ARF				novel.15542	5.67968	4.15919e-17	up	--	--	--
RchiOBHmChr5g0065821	1.71702	4.21696e-07	up	--	--	--				RchiOBHmChr6g0292831	2.24893	4.22899e-17	up	C2C2-CO-like	TF	C2C2->C2C2-CO-like
RchiOBHmChr6g0273631	4.55629	4.24301e-07	up	--	--	--				RchiOBHmChr6g0307971	2.97037	4.28407e-17	up	--	--	--
RchiOBHmChr3g0475661	1.39129	4.25518e-07	up	--	--	--				novel.1671	2.05979	5.11984e-17	up	--	--	--
RchiOBHmChr3g0460641	1.42492	4.40673e-07	up	--	--	--				RchiOBHmChr1g0316061	5.04844	5.57917e-17	up	--	--	--
RchiOBHmChr2g0116601	3.88435	4.93376e-07	up	--	--	--				RchiOBHmChr1g0370661	3.73398	5.97696e-17	up	--	--	--
RchiOBHmChr5g0060001	1.93964	5.38838e-07	up	--	--	--				RchiOBHmChr3g0465381	3.08754	5.97841e-17	up	--	--	--
novel.12449	2.54796	5.539e-07	up	--	--	--				RchiOBHmChr3g0460271	3.08489	8.13012e-17	up	--	--	--
RchiOBHmChr5g0028351	1.22821	5.56214e-07	up	--	--	--				RchiOBHmChr2g0169521	2.54833	8.61278e-17	up	--	--	--
RchiOBHmChr2g0174471	2.00731	5.58775e-07	up	--	--	--				RchiOBHmChr1g0370381	2.19663	8.79618e-17	up	Alfin-like	TF	Alfin-like
RchiOBHmChr5g0067241	2.61966	5.60982e-07	up	--	--	--				novel.14469	2.387	9.20947e-17	up	--	--	--
RchiOBHmChr1g0343591	2.4868	6.02141e-07	up	--	--	--				RchiOBHmChr6g0254181	3.43028	9.60567e-17	up	--	--	--
RchiOBHmChr1g0370661	1.7092	6.36951e-07	up	--	--	--				novel.6494	3.24452	9.9643e-17	up	--	--	--
RchiOBHmChr7g0228391	2.12254	6.46771e-07	up	--	--	--				RchiOBHmChr6g0256541	2.29836	1.03544e-16	up	--	--	--
RchiOBHmChr4g0407341	1.86115	6.64345e-07	up	--	--	--				RchiOBHmChr5g0022491	2.47004	1.06728e-16	up	--	--	--
RchiOBHmChr4g0444891	1.15533	7.10335e-07	up	--	--	--				RchiOBHmChr6g0279341	2.14865	1.07023e-16	up	--	--	--
RchiOBHmChr4g0425951	1.46182	7.20381e-07	up	--	--	--				RchiOBHmChr2g0087431	2.28117	1.12656e-16	up	--	--	--
RchiOBHmChr1g0373211	1.66403	7.61491e-07	up	--	--	--				RchiOBHmChr6g0290331	1.81212	1.28113e-16	up	--	--	--
RchiOBHmChr3g0457981	2.44437	7.65259e-07	up	--	--	--				RchiOBHmChr4g0439611	2.5447	1.79056e-16	up	C2C2-Dof	TF	C2C2->C2C2-Dof
RchiOBHmChr6g0305811	3.75737	7.86773e-07	up	MYB	TF	MYB->MYB				RchiOBHmChr3g0470651	2.6115	1.93016e-16	up	--	--	--
RchiOBHmChr1g0354071	2.01195	8.03982e-07	up	--	--	--				RchiOBHmChr2g0087381	1.77948	1.94857e-16	up	--	--	--
RchiOBHmChr3g0464301	1.41503	8.19494e-07	up	--	--	--				RchiOBHmChr1g0377231	1.77108	2.00161e-16	up	--	--	--
novel.7669	2.34003	8.48849e-07	up	--	--	--				RchiOBHmChr7g0188461	2.68751	2.01267e-16	up	--	--	--
RchiOBHmChr5g0053361	1.93346	8.59124e-07	up	--	--	--				RchiOBHmChr1g0363411	1.79886	2.0761e-16	up	--	--	--
RchiOBHmChr2g0094541	2.78192	9.26764e-07	up	GRF	TF	GRF				RchiOBHmChr2g0171431	1.77551	2.29549e-16	up	--	--	--
novel.7056	2.45769	9.59166e-07	up	--	--	--				RchiOBHmChr4g0387511	2.22085	2.34679e-16	up	--	--	--
RchiOBHmChr7g0201501	3.92923	1.00744e-06	up	--	--	--				RchiOBHmChr7g0186971	2.16324	2.41634e-16	up	--	--	--
RchiOBHmChr6g0303041	1.47169	1.01003e-06	up	--	--	--				RchiOBHmChr2g0165641	1.7106	2.53574e-16	up	TCP	TF	TCP
RchiOBHmChr5g0002571	1.544	1.02006e-06	up	--	--	--				novel.10694	2.7687	2.61694e-16	up	--	--	--
RchiOBHmChr4g0423391	1.76354	1.08272e-06	up	--	--	--				novel.17505	2.14256	2.91049e-16	up	--	--	--
RchiOBHmChr2g0135631	1.84555	1.08915e-06	up	--	--	--				RchiOBHmChr7g0243001	2.76404	3.39081e-16	up	--	--	--
RchiOBHmChr5g0001851	1.31229	1.1746e-06	up	--	--	--				RchiOBHmChr4g0439451	2.1703	3.45494e-16	up	NAC	TF	NAC
RchiOBHmChr3g0468971	1.76588	1.2752e-06	up	--	--	--				RchiOBHmChr4g0385141	2.43573	3.60677e-16	up	--	--	--
RchiOBHmChr3g0450091	1.69982	1.33645e-06	up	--	--	--				RchiOBHmChr5g0058941	2.39637	3.90052e-16	up	--	--	--
RchiOBHmChr5g0006581	2.61659	1.33856e-06	up	--	--	--				RchiOBHmChr7g0207891	2.48413	4.68759e-16	up	SRS	TF	SRS
RchiOBHmChr7g0242931	2.09087	1.36459e-06	up	--	--	--				RchiOBHmChr3g0448861	1.87461	5.15464e-16	up	--	--	--
RchiOBHmChr7g0206561	1.87013	1.38388e-06	up	--	--	--				RchiOBHmChr6g0291561	2.99115	5.49308e-16	up	--	--	--
RchiOBHmChr1g0356641	1.25051	1.43946e-06	up	--	--	--				RchiOBHmChr5g0072701	2.49025	5.54257e-16	up	--	--	--
RchiOBHmChr1g0370931	1.26415	1.46718e-06	up	--	--	--				RchiOBHmChr5g0003941	2.36278	5.8923e-16	up	--	--	--
RchiOBHmChr4g0430951	1.58013	1.51671e-06	up	--	--	--				RchiOBHmChr4g0426181	2.35894	5.98659e-16	up	MYB	TF	MYB->MYB
RchiOBHmChr1g0329881	1.71091	1.58115e-06	up	--	--	--				RchiOBHmChr1g0358711	3.20251	6.78268e-16	up	--	--	--
RchiOBHmChr1g0384031	2.19213	1.60826e-06	up	--	--	--				RchiOBHmChr2g0089961	2.1397	7.04229e-16	up	--	--	--
RchiOBHmChr7g0243941	6.89789	1.62597e-06	up	--	--	--				RchiOBHmChr6g0254161	4.57867	7.0695e-16	up	--	--	--
RchiOBHmChr2g0123821	2.41449	1.63135e-06	up	--	--	--				RchiOBHmChr4g0437271	2.72522	7.14747e-16	up	--	--	--
RchiOBHmChr4g0389791	2.2431	1.66419e-06	up	--	--	--				RchiOBHmChr6g0305591	2.34656	7.3977e-16	up	--	--	--
RchiOBHmChr7g0237051	1.58449	1.78393e-06	up	--	--	--				RchiOBHmChr3g0465371	2.68937	7.61834e-16	up	--	--	--
RchiOBHmChr7g0217301	1.99326	1.79496e-06	up	--	--	--				RchiOBHmChr6g0247671	2.57122	7.98051e-16	up	--	--	--
RchiOBHmChr6g0311761	1.5179	1.81173e-06	up	--	--	--				RchiOBHmChr2g0086521	3.21807	8.20428e-16	up	--	--	--
RchiOBHmChr2g0163691	2.14224	1.81293e-06	up	--	--	--				RchiOBHmChr6g0293821	3.30617	9.52834e-16	up	--	--	--
RchiOBHmChr7g0178001	1.34989	1.93127e-06	up	--	--	--				RchiOBHmChr3g0464261	2.65671	9.58691e-16	up	--	--	--
RchiOBHmChr3g0464641	1.37667	1.96465e-06	up	--	--	--				RchiOBHmChr6g0277041	1.84897	9.75759e-16	up	--	--	--
RchiOBHmChr5g0076991	2.94142	1.97586e-06	up	--	--	--				RchiOBHmChr2g0150801	2.01799	9.89173e-16	up	--	--	--
RchiOBHmChr4g0444521	2.67044	1.98127e-06	up	--	--	--				RchiOBHmChr1g0357781	3.7337	1.04118e-15	up	--	--	--
RchiOBHmChr4g0389751	1.9017	1.99325e-06	up	--	--	--				RchiOBHmChr5g0012841	2.05339	1.12968e-15	up	--	--	--
RchiOBHmChr5g0053451	1.99409	2.00389e-06	up	--	--	--				RchiOBHmChr6g0300731	1.78287	1.19659e-15	up	--	--	--
RchiOBHmChr1g0359831	1.50946	2.00806e-06	up	--	--	--				RchiOBHmChr6g0270861	2.13594	1.20733e-15	up	--	--	--
RchiOBHmChr4g0445251	1.16026	2.02227e-06	up	--	--	--				RchiOBHmChr7g0188281	1.95805	1.21924e-15	up	--	--	--
RchiOBHmChr1g0366521	1.59734	2.16043e-06	up	--	--	--				RchiOBHmChr7g0186841	2.7431	1.2206e-15	up	--	--	--
RchiOBHmChr2g0084721	2.45234	2.17107e-06	up	--	--	--				RchiOBHmChr5g0004691	2.37577	1.23867e-15	up	--	--	--
RchiOBHmChr5g0044721	1.41091	2.29284e-06	up	--	--	--				RchiOBHmChr3g0464101	1.97516	1.24936e-15	up	--	--	--
RchiOBHmChr2g0101131	2.81457	2.33992e-06	up	--	--	--				RchiOBHmChr6g0264851	2.93661	1.25667e-15	up	--	--	--
RchiOBHmChr2g0160561	3.37701	2.38936e-06	up	--	--	--				RchiOBHmChr1g0382371	2.72103	1.26098e-15	up	--	--	--
RchiOBHmChr1g0345891	6.0932	2.42756e-06	up	--	--	--				RchiOBHmChr1g0362951	3.35887	1.27177e-15	up	GNAT	TR	GNAT
RchiOBHmChr3g0452451	1.30443	2.65741e-06	up	--	--	--				RchiOBHmChr6g0259551	3.00092	1.30932e-15	up	--	--	--
RchiOBHmChr2g0151131	1.67665	2.66029e-06	up	--	--	--				RchiOBHmChr5g0002761	2.8216	1.32734e-15	up	--	--	--
RchiOBHmChr4g0404991	1.51931	2.68861e-06	up	--	--	--				RchiOBHmChr7g0196491	2.78476	1.45106e-15	up	--	--	--
RchiOBHmChr7g0218181	1.50607	2.72408e-06	up	--	--	--				RchiOBHmChr1g0372991	3.25088	1.4785e-15	up	--	--	--
RchiOBHmChr4g0439661	1.52537	2.82186e-06	up	--	--	--				RchiOBHmChr1g0351371	3.34836	1.54147e-15	up	--	--	--
RchiOBHmChr4g0427711	1.47018	2.85075e-06	up	--	--	--				RchiOBHmChr4g0399831	2.03766	1.60958e-15	up	--	--	--
RchiOBHmChr1g0362591	2.21098	2.97183e-06	up	--	--	--				RchiOBHmChr6g0279141	1.86058	1.61649e-15	up	--	--	--
RchiOBHmChr2g0146191	1.18844	3.30404e-06	up	--	--	--				RchiOBHmChr1g0373221	3.84486	1.66218e-15	up	--	--	--
RchiOBHmChr3g0449691	1.67657	3.55314e-06	up	--	--	--				RchiOBHmChr3g0478901	1.73908	1.733e-15	up	--	--	--
RchiOBHmChr4g0396151	1.48654	3.56989e-06	up	--	--	--				RchiOBHmChr6g0312791	2.30663	1.79872e-15	up	--	--	--
RchiOBHmChr3g0488651	1.66145	3.57319e-06	up	--	--	--				RchiOBHmChr2g0155691	1.8669	2.04933e-15	up	--	--	--
RchiOBHmChr6g0301151	1.14463	3.86049e-06	up	--	--	--				RchiOBHmChr7g0204081	1.806	2.05086e-15	up	MYB-related	TF	MYB->MYB-related
RchiOBHmChr1g0340961	1.80914	3.93857e-06	up	--	--	--				RchiOBHmChr7g0242801	2.07731	2.27199e-15	up	--	--	--
RchiOBHmChr4g0430941	1.27035	3.96179e-06	up	--	--	--				RchiOBHmChr7g0243351	2.89759	2.58467e-15	up	Jumonji	TR	Jumonji
RchiOBHmChr6g0258211	2.40943	3.99992e-06	up	B3	TF	B3->B3				RchiOBHmChr7g0210271	2.71629	2.63772e-15	up	--	--	--
RchiOBHmChr5g0073931	2.33534	4.25505e-06	up	--	--	--				RchiOBHmChr2g0092651	3.09213	2.70262e-15	up	--	--	--
RchiOBHmChr5g0006801	3.29357	4.28139e-06	up	--	--	--				RchiOBHmChr3g0458641	1.89202	2.93427e-15	up	--	--	--
RchiOBHmChr6g0287891	1.60194	4.29902e-06	up	--	--	--				RchiOBHmChr5g0005701	1.83888	3.22985e-15	up	--	--	--
RchiOBHmChr6g0283921	4.82466	4.30449e-06	up	--	--	--				RchiOBHmChr5g0028771	4.05565	3.52596e-15	up	--	--	--
RchiOBHmChr6g0307961	1.43505	4.35667e-06	up	--	--	--				novel.16072	2.31204	3.55141e-15	up	--	--	--
RchiOBHmChr1g0316441	5.15756	4.37713e-06	up	--	--	--				RchiOBHmChr5g0028601	3.21177	3.59837e-15	up	--	--	--
RchiOBHmChr7g0188131	1.38642	4.38714e-06	up	--	--	--				RchiOBHmChr6g0293291	1.73331	3.60479e-15	up	--	--	--
RchiOBHmChr3g0469051	1.47996	4.6755e-06	up	--	--	--				RchiOBHmChr1g0358611	10.2767	3.62593e-15	up	--	--	--
RchiOBHmChr7g0211361	1.72094	4.7205e-06	up	--	--	--				RchiOBHmChr3g0475941	1.99659	3.69898e-15	up	--	--	--
RchiOBHmChr5g0082961	1.93479	4.85853e-06	up	--	--	--				RchiOBHmChr2g0106251	1.63862	3.85382e-15	up	--	--	--
novel.8489	6.86173	4.95805e-06	up	--	--	--				RchiOBHmChr2g0129761	1.95475	3.98472e-15	up	--	--	--
RchiOBHmChr6g0280221	1.65451	5.37226e-06	up	--	--	--				RchiOBHmMTg0499001	4.98731	4.00551e-15	up	--	--	--
RchiOBHmChr4g0399211	1.48494	5.44968e-06	up	bHLH	TF	bHLH				novel.2445	4.44436	4.07077e-15	up	--	--	--
RchiOBHmChr6g0265391	2.41015	5.66501e-06	up	--	--	--				RchiOBHmChr2g0087861	2.16103	4.09395e-15	up	--	--	--
RchiOBHmChr3g0460591	1.60664	5.71484e-06	up	--	--	--				RchiOBHmChr2g0173441	2.59544	4.15615e-15	up	--	--	--
RchiOBHmChr7g0235091	2.85936	5.72082e-06	up	--	--	--				RchiOBHmChr4g0426331	1.88823	4.1749e-15	up	--	--	--
RchiOBHmChr3g0467671	3.24766	5.78794e-06	up	--	--	--				RchiOBHmChr7g0177511	2.89316	4.53863e-15	up	MYB-related	TF	MYB->MYB-related
RchiOBHmChr7g0240171	1.46481	5.79567e-06	up	--	--	--				RchiOBHmChr2g0097661	2.10466	4.66968e-15	up	--	--	--
RchiOBHmChr7g0188701	1.36913	6.12595e-06	up	--	--	--				RchiOBHmChr1g0376791	4.70972	5.09332e-15	up	--	--	--
RchiOBHmChr5g0026331	1.50333	6.17591e-06	up	--	--	--				RchiOBHmChr6g0312031	1.60393	5.27202e-15	up	--	--	--
RchiOBHmChr6g0280191	1.62518	6.20189e-06	up	--	--	--				novel.2472	2.81578	5.33306e-15	up	--	--	--
RchiOBHmChr5g0001361	2.31458	6.28531e-06	up	--	--	--				RchiOBHmChr2g0126471	2.16971	5.53832e-15	up	--	--	--
RchiOBHmChr2g0099421	1.97649	6.32116e-06	up	--	--	--				RchiOBHmChr1g0380811	2.08142	5.70319e-15	up	--	--	--
RchiOBHmChr2g0085771	1.63899	6.34011e-06	up	--	--	--				RchiOBHmChr7g0198901	1.88932	6.17635e-15	up	--	--	--
RchiOBHmChr5g0051351	1.9406	6.5249e-06	up	--	--	--				RchiOBHmChr5g0040991	2.00401	6.25387e-15	up	--	--	--
RchiOBHmChr3g0480671	1.55976	6.73486e-06	up	--	--	--				RchiOBHmChr2g0149611	1.61915	6.41749e-15	up	--	--	--
RchiOBHmChr4g0439831	1.31584	7.28284e-06	up	--	--	--				RchiOBHmChr4g0418681	2.25199	6.52483e-15	up	--	--	--
RchiOBHmChr2g0163851	2.44122	7.49174e-06	up	--	--	--				RchiOBHmChr6g0248411	2.29782	7.1649e-15	up	--	--	--
RchiOBHmChr2g0094761	1.65202	7.49261e-06	up	--	--	--				novel.17513	5.68024	7.22109e-15	up	--	--	--
RchiOBHmChr5g0007531	1.48608	8.08298e-06	up	--	--	--				RchiOBHmChr5g0000431	1.69945	7.37786e-15	up	--	--	--
RchiOBHmChr2g0089051	1.54002	8.15224e-06	up	--	--	--				RchiOBHmChr6g0283601	1.74595	7.39125e-15	up	--	--	--
RchiOBHmChr5g0033571	2.91942	8.18826e-06	up	--	--	--				RchiOBHmChr2g0090011	3.82942	8.07298e-15	up	--	--	--
RchiOBHmChr7g0179861	1.99701	8.43782e-06	up	--	--	--				RchiOBHmChr7g0205401	2.58635	8.37915e-15	up	--	--	--
RchiOBHmChr2g0133701	1.19458	8.45368e-06	up	--	--	--				RchiOBHmChr7g0190321	2.68979	8.41357e-15	up	--	--	--
RchiOBHmChr5g0070331	1.6143	8.53348e-06	up	--	--	--				RchiOBHmChr7g0197751	2.14693	8.61227e-15	up	--	--	--
RchiOBHmChr3g0486231	1.51012	8.61591e-06	up	--	--	--				RchiOBHmChr3g0467641	4.04354	9.35685e-15	up	--	--	--
RchiOBHmChr1g0329181	1.51941	8.63407e-06	up	--	--	--				novel.15864	9.60175	9.49582e-15	up	--	--	--
RchiOBHmChr5g0069161	1.59433	8.64427e-06	up	--	--	--				RchiOBHmChr2g0138971	1.94864	9.53311e-15	up	--	--	--
RchiOBHmChr4g0405161	3.64168	8.81747e-06	up	--	--	--				RchiOBHmChr1g0373491	1.89402	9.79079e-15	up	--	--	--
RchiOBHmChr5g0039411	1.72988	8.94876e-06	up	--	--	--				RchiOBHmChr4g0413141	1.98884	1.02209e-14	up	--	--	--
RchiOBHmChr5g0006291	1.95589	8.9881e-06	up	--	--	--				RchiOBHmChr1g0383091	2.46628	1.1657e-14	up	NAC	TF	NAC
RchiOBHmChr7g0214231	1.87978	9.07999e-06	up	--	--	--				RchiOBHmChr5g0060691	2.02924	1.21494e-14	up	--	--	--
RchiOBHmChr1g0369121	1.84129	9.38838e-06	up	--	--	--				RchiOBHmChr4g0415161	2.65503	1.25938e-14	up	--	--	--
RchiOBHmChr2g0142091	2.46216	9.44415e-06	up	--	--	--				RchiOBHmChr6g0254801	2.06795	1.26632e-14	up	--	--	--
RchiOBHmChr4g0399691	1.61311	9.46576e-06	up	--	--	--				RchiOBHmChr1g0330291	2.98921	1.3079e-14	up	--	--	--
RchiOBHmChr3g0461881	2.1371	9.56522e-06	up	--	--	--				RchiOBHmChr6g0309471	2.40941	1.37701e-14	up	--	--	--
RchiOBHmChr1g0372711	1.18208	9.57652e-06	up	--	--	--				RchiOBHmChr5g0008561	2.57509	1.39176e-14	up	--	--	--
RchiOBHmChr5g0082801	1.33919	9.65429e-06	up	--	--	--				RchiOBHmChr5g0073811	2.27657	1.53559e-14	up	--	--	--
RchiOBHmChr1g0365111	2.13885	9.7239e-06	up	--	--	--				RchiOBHmChr2g0094761	3.3344	1.55815e-14	up	--	--	--
RchiOBHmChr7g0217601	1.20339	1.03075e-05	up	--	--	--				RchiOBHmChr5g0066301	4.74002	1.56004e-14	up	--	--	--
RchiOBHmChr2g0090351	1.93612	1.03441e-05	up	--	--	--				RchiOBHmChr2g0135631	3.66794	1.58946e-14	up	--	--	--
RchiOBHmChr4g0389901	2.04233	1.05981e-05	up	--	--	--				RchiOBHmChr3g0468801	3.40195	1.59217e-14	up	--	--	--
RchiOBHmChr7g0187801	3.85495	1.10252e-05	up	--	--	--				RchiOBHmChr3g0495011	2.69846	1.62679e-14	up	--	--	--
RchiOBHmChr2g0102751	1.65225	1.10295e-05	up	--	--	--				RchiOBHmChr2g0108281	2.46874	1.69746e-14	up	--	--	--
RchiOBHmChr3g0451131	2.82686	1.11795e-05	up	--	--	--				RchiOBHmChr4g0438171	2.39577	1.69787e-14	up	--	--	--
RchiOBHmChr2g0084701	2.63917	1.12002e-05	up	--	--	--				RchiOBHmChr5g0066111	2.72862	1.70376e-14	up	GARP-G2-like	TF	GARP->GARP-G2-like
RchiOBHmChr1g0324421	2.69837	1.12663e-05	up	--	--	--				RchiOBHmChr5g0064591	2.76902	1.7108e-14	up	--	--	--
RchiOBHmChr4g0446451	1.50575	1.15997e-05	up	--	--	--				RchiOBHmChr1g0368291	1.90758	1.76009e-14	up	--	--	--
RchiOBHmChr6g0290331	1.00739	1.19413e-05	up	--	--	--				RchiOBHmChr4g0445251	2.23166	1.77326e-14	up	--	--	--
RchiOBHmChr7g0214321	1.86052	1.19909e-05	up	--	--	--				RchiOBHmChr7g0236721	1.62882	1.81975e-14	up	--	--	--
RchiOBHmChr4g0444641	1.8195	1.19927e-05	up	--	--	--				RchiOBHmChr6g0254941	2.43111	1.88337e-14	up	--	--	--
RchiOBHmChr4g0399761	1.55214	1.24434e-05	up	--	--	--				RchiOBHmChr6g0306721	2.09869	1.91056e-14	up	--	--	--
RchiOBHmChr5g0060741	1.95325	1.28779e-05	up	--	--	--				RchiOBHmChr4g0440201	3.65003	1.9291e-14	up	--	--	--
novel.15986	2.5556	1.29829e-05	up	--	--	--				RchiOBHmChr7g0215351	2.32834	1.95824e-14	up	--	--	--
RchiOBHmChr5g0001371	1.67043	1.30251e-05	up	--	--	--				novel.15511	3.67925	2.02764e-14	up	--	--	--
RchiOBHmChr7g0239141	3.7999	1.31667e-05	up	--	--	--				RchiOBHmChr6g0259521	2.01385	2.0358e-14	up	--	--	--
RchiOBHmChr2g0151621	2.63428	1.34687e-05	up	--	--	--				RchiOBHmChr6g0254841	2.33528	2.07051e-14	up	--	--	--
RchiOBHmChr1g0315301	1.14935	1.35184e-05	up	--	--	--				RchiOBHmChr6g0296281	3.10621	2.08866e-14	up	NAC	TF	NAC
RchiOBHmChr2g0097821	1.65608	1.3704e-05	up	--	--	--				RchiOBHmChr1g0363251	1.91828	2.14152e-14	up	--	--	--
RchiOBHmChr7g0186361	1.02864	1.41786e-05	up	--	--	--				RchiOBHmChr6g0310861	2.90669	2.47701e-14	up	--	--	--
RchiOBHmChr5g0030581	1.02362	1.43401e-05	up	--	--	--				RchiOBHmChr7g0205831	1.95166	2.51576e-14	up	--	--	--
RchiOBHmChr1g0339551	1.87948	1.49981e-05	up	--	--	--				RchiOBHmChr4g0428371	1.7998	2.64133e-14	up	--	--	--
RchiOBHmChr7g0227671	1.74059	1.51065e-05	up	--	--	--				RchiOBHmChr4g0410301	2.0695	2.7411e-14	up	--	--	--
RchiOBHmChr1g0341381	1.37711	1.52829e-05	up	--	--	--				RchiOBHmChr2g0153491	1.97315	2.77132e-14	up	--	--	--
RchiOBHmChr5g0064591	1.44989	1.53631e-05	up	--	--	--				RchiOBHmChr2g0175591	3.1626	2.9025e-14	up	--	--	--
RchiOBHmChr1g0357641	3.41797	1.63731e-05	up	--	--	--				RchiOBHmChr4g0396291	2.40452	2.90406e-14	up	--	--	--
RchiOBHmChr1g0383121	4.05948	1.67232e-05	up	--	--	--				RchiOBHmChr6g0290781	2.86051	2.90692e-14	up	--	--	--
RchiOBHmChr2g0096331	1.8288	1.70362e-05	up	--	--	--				RchiOBHmChr5g0004461	3.29584	3.04939e-14	up	--	--	--
RchiOBHmChr3g0469571	2.64658	1.76615e-05	up	--	--	--				RchiOBHmChr5g0008991	1.96259	3.13068e-14	up	AP2/ERF-ERF	TF	AP2/ERF->AP2/ERF-ERF
RchiOBHmChr5g0075371	1.25725	1.76936e-05	up	--	--	--				RchiOBHmChr3g0467271	2.54944	3.23412e-14	up	--	--	--
RchiOBHmChr6g0280521	5.63737	1.77079e-05	up	--	--	--				RchiOBHmChr1g0357641	3.55097	3.24307e-14	up	--	--	--
RchiOBHmChr6g0270221	1.94714	1.77619e-05	up	--	--	--				novel.12803	4.49282	3.24943e-14	up	--	--	--
RchiOBHmChr1g0361151	1.27075	1.81156e-05	up	Pseudo ARR-B	TR	Pseudo ARR-B				RchiOBHmChr3g0471291	2.28668	3.26187e-14	up	--	--	--
RchiOBHmChr7g0192281	3.2497	1.81521e-05	up	--	--	--				RchiOBHmChr7g0190231	2.09253	3.28379e-14	up	--	--	--
RchiOBHmChr7g0218191	1.19478	1.85068e-05	up	--	--	--				RchiOBHmChr2g0123511	3.02616	3.28796e-14	up	--	--	--
RchiOBHmChr3g0461461	1.31443	1.8834e-05	up	--	--	--				RchiOBHmChr7g0181001	2.10626	3.38783e-14	up	--	--	--
RchiOBHmChr4g0441861	2.15934	1.94145e-05	up	--	--	--				RchiOBHmChr5g0040081	4.12781	3.41638e-14	up	--	--	--
RchiOBHmChr5g0002461	2.26999	1.942e-05	up	--	--	--				RchiOBHmChr2g0091421	2.00445	3.48436e-14	up	--	--	--
RchiOBHmChr3g0465011	2.27635	1.9675e-05	up	--	--	--				RchiOBHmChr6g0309641	2.20791	3.56834e-14	up	--	--	--
RchiOBHmChr7g0193621	1.14609	2.008e-05	up	--	--	--				RchiOBHmChr5g0005711	1.86245	3.81588e-14	up	--	--	--
RchiOBHmChr7g0243371	1.4164	2.03966e-05	up	--	--	--				RchiOBHmChr7g0243371	2.09326	3.85637e-14	up	--	--	--
RchiOBHmChr2g0163991	2.58887	2.05159e-05	up	--	--	--				RchiOBHmChr2g0147391	3.88233	4.05315e-14	up	--	--	--
RchiOBHmChr2g0170621	2.31769	2.05819e-05	up	--	--	--				RchiOBHmChr7g0199031	3.46093	4.0637e-14	up	--	--	--
RchiOBHmChr4g0443251	1.61953	2.12324e-05	up	--	--	--				RchiOBHmChr2g0116611	2.10023	4.68863e-14	up	--	--	--
RchiOBHmChr4g0391141	1.62793	2.14767e-05	up	--	--	--				novel.2217	3.26914	4.94283e-14	up	--	--	--
RchiOBHmChr4g0398811	1.93168	2.15718e-05	up	--	--	--				RchiOBHmChr6g0283821	3.41626	5.03564e-14	up	--	--	--
RchiOBHmChr7g0181441	3.33618	2.16603e-05	up	--	--	--				RchiOBHmChr7g0237881	2.63819	5.10678e-14	up	--	--	--
RchiOBHmChr1g0360611	1.05486	2.22197e-05	up	--	--	--				RchiOBHmChr5g0052561	3.0745	5.17983e-14	up	--	--	--
RchiOBHmChr2g0096751	1.48798	2.2233e-05	up	--	--	--				RchiOBHmChr1g0365861	4.26999	5.38853e-14	up	--	--	--
RchiOBHmChr6g0283431	2.1106	2.25481e-05	up	--	--	--				RchiOBHmChr1g0346321	1.62102	5.46412e-14	up	--	--	--
RchiOBHmChr6g0305381	1.13	2.25782e-05	up	--	--	--				RchiOBHmChr4g0440051	3.69816	6.24519e-14	up	--	--	--
RchiOBHmChr2g0169121	2.41898	2.26918e-05	up	--	--	--				RchiOBHmChr5g0009341	2.20134	6.42733e-14	up	--	--	--
RchiOBHmChr1g0360871	1.48572	2.27688e-05	up	--	--	--				RchiOBHmChr6g0307541	2.1039	6.53452e-14	up	--	--	--
RchiOBHmChr7g0224881	2.70813	2.2773e-05	up	--	--	--				RchiOBHmChr5g0062791	2.69501	6.67445e-14	up	--	--	--
RchiOBHmChr4g0446601	1.20656	2.34539e-05	up	--	--	--				RchiOBHmChr7g0223251	3.38784	6.68367e-14	up	--	--	--
RchiOBHmChr6g0304201	1.34015	2.38302e-05	up	--	--	--				RchiOBHmChr5g0066401	4.84744	6.85064e-14	up	--	--	--
RchiOBHmChr1g0361821	1.13691	2.38459e-05	up	--	--	--				RchiOBHmChr5g0070311	2.65744	6.94558e-14	up	--	--	--
RchiOBHmChr6g0300291	1.22375	2.39785e-05	up	--	--	--				RchiOBHmChr7g0216701	1.86329	7.08795e-14	up	--	--	--
RchiOBHmChr1g0374181	2.10336	2.45432e-05	up	--	--	--				RchiOBHmChr6g0286401	2.26819	7.44515e-14	up	--	--	--
RchiOBHmChr6g0254401	1.31448	2.54529e-05	up	--	--	--				RchiOBHmChr3g0477261	2.24217	7.49666e-14	up	--	--	--
RchiOBHmChr5g0014421	2.46268	2.5838e-05	up	--	--	--				novel.4761	1.80685	8.04443e-14	up	--	--	--
RchiOBHmChr7g0232171	1.35589	2.60072e-05	up	--	--	--				RchiOBHmChr1g0361151	2.70535	8.25893e-14	up	Pseudo ARR-B	TR	Pseudo ARR-B
RchiOBHmChr4g0426261	2.17183	2.68259e-05	up	--	--	--				RchiOBHmChr6g0288121	2.12242	9.19032e-14	up	--	--	--
RchiOBHmChr4g0446431	1.87665	2.7463e-05	up	--	--	--				RchiOBHmChr5g0052531	2.50754	9.58584e-14	up	--	--	--
RchiOBHmChr1g0374671	1.33659	2.75351e-05	up	--	--	--				RchiOBHmChr2g0153871	1.59599	9.68921e-14	up	--	--	--
RchiOBHmChr5g0006571	1.15745	2.81511e-05	up	B3	TF	B3->B3				RchiOBHmChr1g0324421	4.22368	9.92362e-14	up	--	--	--
RchiOBHmChr4g0399681	2.36815	2.86564e-05	up	--	--	--				RchiOBHmChr5g0069171	1.5943	1.00571e-13	up	--	--	--
RchiOBHmChr7g0240941	1.0605	2.98037e-05	up	--	--	--				RchiOBHmChr2g0091041	1.86028	1.04984e-13	up	--	--	--
RchiOBHmChr2g0100891	1.77864	3.03596e-05	up	--	--	--				RchiOBHmChr5g0082841	1.7987	1.08868e-13	up	--	--	--
RchiOBHmChr1g0381971	1.40338	3.07019e-05	up	--	--	--				RchiOBHmChr1g0368911	2.60692	1.1691e-13	up	--	--	--
RchiOBHmChr6g0303841	1.1889	3.07322e-05	up	--	--	--				novel.2708	2.58325	1.17526e-13	up	--	--	--
RchiOBHmChr5g0054931	1.36847	3.13581e-05	up	--	--	--				RchiOBHmChr2g0167771	2.24803	1.18429e-13	up	C2C2-Dof	TF	C2C2->C2C2-Dof
RchiOBHmChr5g0010461	1.31014	3.15172e-05	up	--	--	--				RchiOBHmChr5g0014401	4.90862	1.19553e-13	up	--	--	--
novel.5128	3.28051	3.16081e-05	up	--	--	--				RchiOBHmChr6g0308771	3.17068	1.35796e-13	up	--	--	--
RchiOBHmChr1g0357811	1.75851	3.20185e-05	up	--	--	--				RchiOBHmChr2g0135741	2.12231	1.36882e-13	up	--	--	--
RchiOBHmChr2g0087791	1.41949	3.23513e-05	up	AUX/IAA	TR	AUX/IAA				novel.13097	1.67451	1.37873e-13	up	--	--	--
RchiOBHmChr4g0445431	2.32186	3.27348e-05	up	--	--	--				RchiOBHmChr6g0280341	2.90452	1.46467e-13	up	--	--	--
RchiOBHmChr2g0100131	1.75758	3.28996e-05	up	--	--	--				RchiOBHmChr3g0469051	1.98306	1.46832e-13	up	--	--	--
RchiOBHmChr1g0378051	1.73167	3.30615e-05	up	--	--	--				RchiOBHmChr1g0383831	3.72232	1.46948e-13	up	--	--	--
RchiOBHmChr1g0379721	1.73208	3.40254e-05	up	--	--	--				novel.18500	2.81223	1.5921e-13	up	--	--	--
RchiOBHmChr5g0002351	1.47491	3.40925e-05	up	--	--	--				RchiOBHmChr2g0105521	4.24283	1.61162e-13	up	AP2/ERF-ERF	TF	AP2/ERF->AP2/ERF-ERF
novel.6475	1.93591	3.46212e-05	up	--	--	--				RchiOBHmChr3g0471641	2.40909	1.68128e-13	up	--	--	--
RchiOBHmChr6g0282191	1.6087	3.50264e-05	up	--	--	--				RchiOBHmChr7g0201501	4.70529	1.7058e-13	up	--	--	--
RchiOBHmChr3g0468151	1.75055	3.54229e-05	up	--	--	--				RchiOBHmChr6g0291481	2.01635	1.78355e-13	up	--	--	--
RchiOBHmChr6g0305031	1.03698	3.60106e-05	up	--	--	--				novel.15751	4.56769	1.79081e-13	up	--	--	--
RchiOBHmChr5g0066301	2.20537	3.63159e-05	up	--	--	--				RchiOBHmChr6g0310651	1.55023	1.79677e-13	up	--	--	--
RchiOBHmChr3g0466421	1.29414	3.66672e-05	up	--	--	--				RchiOBHmChr1g0357771	1.88704	1.8189e-13	up	--	--	--
RchiOBHmChr7g0187141	1.52183	3.74e-05	up	bHLH	TF	bHLH				RchiOBHmChr7g0181691	2.4327	1.82218e-13	up	--	--	--
RchiOBHmChr5g0038931	2.32683	3.74955e-05	up	--	--	--				RchiOBHmChr6g0276871	3.67879	1.86865e-13	up	--	--	--
RchiOBHmChr1g0343601	1.26298	3.75012e-05	up	--	--	--				RchiOBHmChr6g0244091	2.05722	1.90801e-13	up	--	--	--
novel.10694	2.65779	3.75926e-05	up	--	--	--				RchiOBHmChr2g0128441	4.7522	1.96193e-13	up	--	--	--
RchiOBHmChr5g0018331	1.10291	3.84702e-05	up	--	--	--				RchiOBHmChr6g0304351	1.70283	2.00724e-13	up	--	--	--
RchiOBHmChr6g0254151	1.90396	3.90266e-05	up	--	--	--				novel.17908	2.61271	2.05863e-13	up	--	--	--
novel.5743	4.32728	3.91465e-05	up	--	--	--				RchiOBHmChr7g0198711	1.72119	2.0893e-13	up	--	--	--
RchiOBHmChr6g0244081	1.48115	3.96782e-05	up	--	--	--				RchiOBHmChr2g0116601	5.41037	2.16348e-13	up	--	--	--
RchiOBHmChr4g0402381	1.02621	4.03011e-05	up	--	--	--				RchiOBHmChr4g0427421	1.92367	2.23864e-13	up	--	--	--
RchiOBHmChr6g0252261	1.16345	4.06588e-05	up	--	--	--				RchiOBHmChr2g0125341	1.61964	2.43198e-13	up	--	--	--
RchiOBHmChr5g0010171	1.65728	4.19324e-05	up	--	--	--				novel.9477	2.03065	2.43528e-13	up	--	--	--
RchiOBHmChr7g0205701	3.03463	4.22021e-05	up	--	--	--				RchiOBHmChr6g0312621	1.93854	2.48782e-13	up	--	--	--
RchiOBHmChr5g0006031	3.40937	4.22055e-05	up	MYB	TF	MYB->MYB				novel.12310	2.59738	2.58708e-13	up	--	--	--
RchiOBHmChr3g0469921	2.14644	4.23104e-05	up	--	--	--				RchiOBHmChr4g0423591	1.85197	2.61379e-13	up	--	--	--
RchiOBHmChr6g0276871	1.82242	4.26973e-05	up	--	--	--				RchiOBHmChr5g0000421	4.86561	2.64433e-13	up	--	--	--
RchiOBHmChr5g0014631	1.30848	4.27866e-05	up	--	--	--				RchiOBHmChr3g0475931	2.14153	2.66774e-13	up	--	--	--
RchiOBHmChr2g0122591	1.27582	4.38383e-05	up	--	--	--				RchiOBHmMTg0498991	7.90164	2.70856e-13	up	--	--	--
RchiOBHmChr4g0428151	2.04213	4.41805e-05	up	--	--	--				RchiOBHmChr5g0013801	1.86249	2.90952e-13	up	--	--	--
RchiOBHmChr4g0435131	1.57319	4.49709e-05	up	--	--	--				RchiOBHmChr3g0472521	1.92882	3.01189e-13	up	--	--	--
RchiOBHmChr4g0441811	2.69187	4.51903e-05	up	--	--	--				RchiOBHmChr7g0192071	4.40273	3.14769e-13	up	--	--	--
novel.9586	3.09286	4.55991e-05	up	--	--	--				RchiOBHmChr4g0437751	2.29358	3.16202e-13	up	--	--	--
RchiOBHmChr5g0026971	1.69526	4.60577e-05	up	--	--	--				RchiOBHmChr3g0450121	1.49392	3.31675e-13	up	--	--	--
RchiOBHmChr2g0112051	1.16939	4.61267e-05	up	--	--	--				RchiOBHmChr7g0180831	4.40321	3.37519e-13	up	--	--	--
RchiOBHmChr1g0357771	1.46273	4.73124e-05	up	--	--	--				RchiOBHmChr4g0427031	5.67113	3.71522e-13	up	--	--	--
RchiOBHmChr3g0461661	2.0838	4.77759e-05	up	--	--	--				RchiOBHmChr6g0279781	2.27248	3.75006e-13	up	--	--	--
RchiOBHmChr3g0487291	1.76348	4.81671e-05	up	--	--	--				RchiOBHmChr6g0257681	1.4158	3.81584e-13	up	--	--	--
RchiOBHmChr7g0224751	1.26592	4.86582e-05	up	--	--	--				RchiOBHmChr6g0290841	1.56718	3.99774e-13	up	--	--	--
RchiOBHmChr4g0428311	1.77089	4.88826e-05	up	--	--	--				RchiOBHmChr1g0359831	3.50617	4.20656e-13	up	--	--	--
RchiOBHmChr3g0474561	1.18742	4.89209e-05	up	--	--	--				RchiOBHmChr1g0360141	2.29063	4.23549e-13	up	--	--	--
RchiOBHmChr6g0308771	1.46031	4.89517e-05	up	--	--	--				RchiOBHmChr3g0461841	2.72092	4.25339e-13	up	--	--	--
RchiOBHmChr1g0362311	1.88561	5.06712e-05	up	--	--	--				novel.9992	2.39152	4.26015e-13	up	--	--	--
RchiOBHmChr2g0122601	2.02292	5.2555e-05	up	--	--	--				RchiOBHmChr4g0418941	1.48678	4.34005e-13	up	TRAF	TR	TRAF
RchiOBHmChr5g0024311	1.33581	5.25592e-05	up	--	--	--				RchiOBHmChr6g0257721	1.63448	4.53421e-13	up	--	--	--
RchiOBHmChr6g0285121	2.67473	5.32125e-05	up	--	--	--				RchiOBHmChr2g0089061	3.1789	4.59928e-13	up	--	--	--
RchiOBHmChr2g0103791	1.29665	5.49228e-05	up	--	--	--				RchiOBHmChr3g0481171	4.66747	5.333e-13	up	--	--	--
RchiOBHmChr2g0152531	1.06864	5.62148e-05	up	--	--	--				RchiOBHmChr6g0280311	2.85815	5.44186e-13	up	--	--	--
RchiOBHmChr4g0426181	1.24097	5.64109e-05	up	MYB	TF	MYB->MYB				RchiOBHmChr1g0369921	3.02815	5.66435e-13	up	--	--	--
RchiOBHmChr5g0015001	1.20373	5.69104e-05	up	--	--	--				novel.7666	2.39496	5.774e-13	up	MADS-M-type	TF	MADS->MADS-M-type
RchiOBHmChr6g0277371	1.62814	5.85047e-05	up	--	--	--				RchiOBHmChr7g0186241	2.4186	5.93014e-13	up	--	--	--
RchiOBHmChr5g0053831	1.60617	5.86639e-05	up	--	--	--				RchiOBHmChr7g0243141	2.67783	6.01009e-13	up	Jumonji	TR	Jumonji
RchiOBHmChr6g0297601	2.86147	5.93407e-05	up	--	--	--				RchiOBHmChr1g0366351	2.00925	6.09062e-13	up	--	--	--
RchiOBHmChr5g0070741	1.40074	5.99603e-05	up	--	--	--				RchiOBHmChr2g0163841	2.36992	6.27123e-13	up	--	--	--
RchiOBHmChr7g0179161	1.97493	6.22594e-05	up	--	--	--				RchiOBHmMTg0499071	4.67702	6.36473e-13	up	--	--	--
RchiOBHmChr2g0119541	1.40566	6.39159e-05	up	--	--	--				RchiOBHmChr5g0037201	1.93179	6.48171e-13	up	bHLH	TF	bHLH
RchiOBHmChr1g0374491	1.44095	6.49682e-05	up	--	--	--				novel.3903	3.53198	6.54514e-13	up	--	--	--
RchiOBHmChr4g0419251	1.49052	6.51982e-05	up	--	--	--				novel.2570	2.15864	6.83735e-13	up	--	--	--
RchiOBHmChr3g0462961	1.68948	6.5803e-05	up	--	--	--				RchiOBHmChr7g0191991	1.68203	6.84243e-13	up	--	--	--
RchiOBHmChr5g0054801	1.43296	6.63713e-05	up	--	--	--				RchiOBHmChr4g0439661	3.41914	6.85539e-13	up	--	--	--
RchiOBHmChr2g0176291	1.07777	6.64023e-05	up	--	--	--				RchiOBHmChr2g0095411	2.48907	6.88482e-13	up	--	--	--
RchiOBHmChr4g0421621	2.03832	6.67023e-05	up	--	--	--				RchiOBHmChr6g0283591	1.83267	7.74138e-13	up	--	--	--
RchiOBHmChr6g0259551	2.54169	6.74537e-05	up	--	--	--				RchiOBHmChr5g0070321	2.59156	7.9016e-13	up	--	--	--
RchiOBHmChr6g0301551	2.06275	6.74917e-05	up	--	--	--				RchiOBHmChr2g0160961	2.85651	8.04033e-13	up	--	--	--
RchiOBHmChr5g0057721	1.41073	6.80734e-05	up	--	--	--				RchiOBHmChr4g0442651	3.12163	8.07864e-13	up	--	--	--
RchiOBHmChr5g0069451	1.21668	7.04957e-05	up	--	--	--				RchiOBHmChr2g0094051	1.79507	8.18187e-13	up	--	--	--
RchiOBHmChr2g0098991	1.10234	7.11476e-05	up	--	--	--				RchiOBHmChr2g0084941	1.61622	8.50664e-13	up	TAZ	TR	TAZ
RchiOBHmChr7g0202051	1.26523	7.13923e-05	up	--	--	--				RchiOBHmChr5g0065831	2.82379	8.55951e-13	up	--	--	--
RchiOBHmChr2g0090021	1.32293	7.17765e-05	up	--	--	--				RchiOBHmChr5g0041111	3.15558	8.56987e-13	up	--	--	--
RchiOBHmChr2g0158011	1.56269	7.19884e-05	up	--	--	--				RchiOBHmChr2g0095401	2.33012	8.9523e-13	up	--	--	--
RchiOBHmChr3g0462211	2.00529	7.40466e-05	up	GRAS	TF	GRAS				RchiOBHmChr4g0421621	3.87727	9.04039e-13	up	--	--	--
RchiOBHmChr2g0086511	1.1124	7.42181e-05	up	--	--	--				RchiOBHmChr4g0435121	2.28447	9.09948e-13	up	--	--	--
RchiOBHmChr2g0174981	1.27563	7.51811e-05	up	--	--	--				RchiOBHmChr2g0084641	2.19784	9.11688e-13	up	--	--	--
RchiOBHmChr3g0486821	2.08464	7.55019e-05	up	--	--	--				RchiOBHmChr4g0440001	2.47998	9.54356e-13	up	--	--	--
RchiOBHmChr5g0044311	1.31878	7.57735e-05	up	--	--	--				RchiOBHmChr4g0447111	2.93538	9.66493e-13	up	--	--	--
novel.4270	2.81248	7.61154e-05	up	--	--	--				RchiOBHmChr3g0460951	2.01956	9.74467e-13	up	--	--	--
RchiOBHmChr5g0000241	2.10823	7.68611e-05	up	--	--	--				RchiOBHmChr7g0177791	2.60165	1.03481e-12	up	--	--	--
RchiOBHmChr6g0294861	1.17368	7.69918e-05	up	--	--	--				novel.15855	3.71166	1.06157e-12	up	--	--	--
RchiOBHmChr2g0115101	2.98116	7.73828e-05	up	--	--	--				RchiOBHmChr6g0300161	1.86611	1.08416e-12	up	--	--	--
RchiOBHmChr2g0089131	1.04179	7.77936e-05	up	--	--	--				RchiOBHmChr4g0415421	1.75208	1.1376e-12	up	bHLH	TF	bHLH
RchiOBHmChr2g0102651	1.33555	7.78289e-05	up	--	--	--				novel.16223	4.64287	1.14307e-12	up	--	--	--
RchiOBHmChr6g0286581	1.31576	7.80805e-05	up	--	--	--				novel.7828	2.48937	1.18084e-12	up	--	--	--
RchiOBHmChr1g0364391	1.54472	7.86392e-05	up	--	--	--				RchiOBHmChr4g0395791	3.00635	1.18253e-12	up	--	--	--
RchiOBHmChr4g0399281	1.16953	7.87111e-05	up	--	--	--				RchiOBHmChr4g0429491	1.70619	1.24561e-12	up	--	--	--
RchiOBHmChr6g0309971	2.21071	7.92908e-05	up	--	--	--				RchiOBHmChr4g0414401	2.57305	1.26149e-12	up	--	--	--
RchiOBHmChr2g0173441	1.15924	7.97827e-05	up	--	--	--				RchiOBHmChr1g0328171	2.3959	1.26692e-12	up	--	--	--
RchiOBHmChr2g0109391	1.00157	8.07262e-05	up	--	--	--				RchiOBHmChr6g0292661	1.52839	1.27234e-12	up	--	--	--
RchiOBHmChr2g0142351	1.34837	8.16897e-05	up	--	--	--				RchiOBHmChr5g0006311	2.20624	1.33267e-12	up	--	--	--
RchiOBHmChr2g0152541	1.15885	8.16974e-05	up	--	--	--				RchiOBHmChr3g0454321	3.96184	1.39226e-12	up	--	--	--
RchiOBHmChr4g0391171	1.23168	8.31139e-05	up	--	--	--				RchiOBHmChr7g0241801	2.41508	1.39652e-12	up	--	--	--
RchiOBHmChr1g0351371	1.50689	8.39362e-05	up	--	--	--				RchiOBHmChr4g0416651	5.33235	1.42623e-12	up	--	--	--
novel.2074	1.59919	8.39481e-05	up	--	--	--				RchiOBHmChr2g0137281	1.75923	1.42734e-12	up	--	--	--
RchiOBHmChr3g0448621	1.53481	8.43971e-05	up	C2H2	TF	C2H2				RchiOBHmChr2g0092671	1.50457	1.45134e-12	up	--	--	--
RchiOBHmChr6g0283701	2.50539	8.47352e-05	up	--	--	--				RchiOBHmChr4g0440501	2.12818	1.45851e-12	up	--	--	--
RchiOBHmChr1g0383761	1.14608	8.53541e-05	up	--	--	--				RchiOBHmChr6g0266031	1.53597	1.47598e-12	up	--	--	--
novel.12882	2.84873	8.77625e-05	up	--	--	--				novel.13303	3.88422	1.47952e-12	up	--	--	--
RchiOBHmChr3g0451901	1.46931	8.80428e-05	up	--	--	--				RchiOBHmChr1g0383261	4.1542	1.59432e-12	up	--	--	--
RchiOBHmChr1g0329921	1.26335	8.95692e-05	up	--	--	--				RchiOBHmChr1g0369451	1.76607	1.59534e-12	up	--	--	--
RchiOBHmChr2g0158321	1.39382	8.98351e-05	up	--	--	--				RchiOBHmChr2g0140911	2.58441	1.61288e-12	up	--	--	--
RchiOBHmChr7g0207691	1.96828	9.10752e-05	up	--	--	--				RchiOBHmChr5g0074751	1.93447	1.6159e-12	up	--	--	--
novel.16463	3.70624	9.17763e-05	up	--	--	--				RchiOBHmChr2g0133711	1.66171	1.63058e-12	up	--	--	--
RchiOBHmChr6g0268221	1.83054	9.25638e-05	up	--	--	--				RchiOBHmChr1g0313621	1.8051	1.63674e-12	up	--	--	--
RchiOBHmChr3g0460921	1.36096	9.38853e-05	up	--	--	--				RchiOBHmChr2g0132651	1.97706	1.64565e-12	up	--	--	--
RchiOBHmChr3g0471741	1.53352	9.42713e-05	up	--	--	--				RchiOBHmChr6g0303181	2.20607	1.67197e-12	up	--	--	--
RchiOBHmChr7g0188831	2.85895	9.46159e-05	up	--	--	--				RchiOBHmChr6g0310331	1.51228	1.76776e-12	up	C3H	TF	C3H
RchiOBHmChr5g0005641	1.11956	9.61933e-05	up	--	--	--				RchiOBHmChr5g0026581	1.83462	1.76879e-12	up	--	--	--
RchiOBHmChr5g0007721	1.15537	9.73707e-05	up	--	--	--				novel.14727	2.62177	1.91693e-12	up	--	--	--
RchiOBHmChr6g0302561	1.94601	0.000100198	up	--	--	--				RchiOBHmChr1g0313631	2.06656	2.04666e-12	up	--	--	--
RchiOBHmChr6g0270321	2.91813	0.000102546	up	--	--	--				novel.1299	1.84491	2.05566e-12	up	--	--	--
RchiOBHmChr5g0028821	1.42687	0.000103037	up	--	--	--				RchiOBHmChr6g0291621	1.81162	2.06532e-12	up	--	--	--
RchiOBHmChr1g0348881	3.01662	0.000103672	up	--	--	--				RchiOBHmChr1g0334901	2.01429	2.15987e-12	up	NAC	TF	NAC
RchiOBHmChr2g0174781	1.96451	0.000104211	up	--	--	--				RchiOBHmChr1g0349601	2.70339	2.18941e-12	up	--	--	--
RchiOBHmChr5g0002851	1.8209	0.000106021	up	--	--	--				RchiOBHmChr3g0473171	1.74648	2.29022e-12	up	--	--	--
RchiOBHmChr5g0006781	1.44687	0.000108267	up	--	--	--				RchiOBHmChr1g0355961	1.57997	2.32989e-12	up	--	--	--
RchiOBHmChr1g0329911	1.54226	0.000108859	up	--	--	--				RchiOBHmChr1g0376961	1.7248	2.36563e-12	up	HSF	TF	HSF
RchiOBHmChr4g0425801	1.20176	0.00011046	up	WRKY	TF	WRKY				RchiOBHmChr4g0429941	2.10061	2.38114e-12	up	--	--	--
RchiOBHmChr6g0299271	1.02003	0.000110692	up	--	--	--				novel.8337	4.08262	2.39034e-12	up	--	--	--
RchiOBHmChr6g0272471	2.52733	0.000112129	up	--	--	--				RchiOBHmChr1g0379841	2.31525	2.49261e-12	up	--	--	--
RchiOBHmChr4g0433431	1.59161	0.000112409	up	--	--	--				novel.12882	5.42231	2.56369e-12	up	--	--	--
RchiOBHmChr7g0188281	1.34179	0.00011292	up	--	--	--				RchiOBHmChr6g0312721	1.62424	2.60051e-12	up	--	--	--
RchiOBHmChr2g0134941	1.97922	0.000113511	up	--	--	--				RchiOBHmChr2g0091811	5.91103	2.66529e-12	up	--	--	--
RchiOBHmChr5g0043361	3.17921	0.000114201	up	--	--	--				RchiOBHmChr3g0452721	2.29831	2.68925e-12	up	--	--	--
RchiOBHmChr6g0303571	1.27496	0.000114236	up	--	--	--				RchiOBHmChr2g0158941	1.58164	2.72395e-12	up	--	--	--
RchiOBHmChr2g0096771	3.23241	0.000114549	up	--	--	--				RchiOBHmChr2g0096001	1.73634	2.8653e-12	up	--	--	--
novel.16170	1.77622	0.00011457	up	--	--	--				RchiOBHmChr2g0152311	2.46661	2.87584e-12	up	--	--	--
RchiOBHmChr6g0295831	2.15397	0.000115046	up	--	--	--				RchiOBHmChr6g0262231	3.31549	2.91686e-12	up	--	--	--
RchiOBHmChr3g0475541	3.29553	0.000115193	up	--	--	--				RchiOBHmChr7g0190781	1.6677	2.98125e-12	up	--	--	--
RchiOBHmChr6g0293781	1.11097	0.000115437	up	--	--	--				RchiOBHmChr5g0060781	1.88959	3.05178e-12	up	--	--	--
RchiOBHmChr2g0112431	1.54164	0.000116869	up	--	--	--				RchiOBHmChr5g0078111	2.44102	3.11761e-12	up	--	--	--
RchiOBHmChr2g0091011	1.27247	0.000116881	up	--	--	--				RchiOBHmChr1g0343871	2.05952	3.19914e-12	up	--	--	--
RchiOBHmChr5g0043441	1.54169	0.000117006	up	--	--	--				novel.16062	2.71449	3.22551e-12	up	--	--	--
RchiOBHmChr5g0014641	2.37648	0.000117345	up	--	--	--				RchiOBHmChr3g0467621	2.32986	3.40659e-12	up	--	--	--
novel.4328	2.35874	0.000117686	up	--	--	--				novel.15903	3.07423	3.45586e-12	up	--	--	--
novel.10081	1.97281	0.000117974	up	--	--	--				RchiOBHmChr4g0426171	2.92413	3.59295e-12	up	--	--	--
RchiOBHmChr2g0089951	2.45463	0.000119406	up	--	--	--				RchiOBHmChr3g0470451	3.3897	3.61019e-12	up	--	--	--
RchiOBHmChr5g0007961	2.52146	0.000120938	up	--	--	--				RchiOBHmChr3g0495631	2.505	3.84499e-12	up	--	--	--
novel.10356	1.97521	0.00012151	up	--	--	--				RchiOBHmChr5g0065041	2.26275	3.87131e-12	up	--	--	--
RchiOBHmChr5g0053461	1.35279	0.000124378	up	--	--	--				RchiOBHmChr1g0360871	1.75041	3.89058e-12	up	--	--	--
RchiOBHmChr2g0134571	1.7258	0.000126404	up	--	--	--				RchiOBHmChr5g0052231	1.39717	4.03664e-12	up	NF-YA	TF	NF-Y->NF-YA
RchiOBHmChr7g0217311	2.12464	0.000127634	up	--	--	--				RchiOBHmChr6g0274401	2.33859	4.54228e-12	up	--	--	--
RchiOBHmChr2g0153471	2.16404	0.00012968	up	--	--	--				RchiOBHmChr6g0288131	1.75409	4.78049e-12	up	--	--	--
RchiOBHmChr7g0216871	2.59717	0.000132767	up	--	--	--				RchiOBHmChr3g0451141	2.15487	4.86549e-12	up	bZIP	TF	bZIP
RchiOBHmChr5g0014381	1.56422	0.00013508	up	Tify	TF	Tify				RchiOBHmChr6g0259601	3.19213	4.88659e-12	up	--	--	--
RchiOBHmChr6g0274191	2.01595	0.000136674	up	--	--	--				RchiOBHmChr2g0096551	1.52949	4.89003e-12	up	Tify	TF	Tify
RchiOBHmChr5g0020441	1.11238	0.000137776	up	--	--	--				RchiOBHmChr5g0072521	1.82653	4.90348e-12	up	--	--	--
RchiOBHmChr5g0063131	2.3934	0.00013878	up	--	--	--				RchiOBHmChr3g0493311	1.97982	4.99032e-12	up	--	--	--
RchiOBHmChr3g0457711	1.09019	0.000139693	up	--	--	--				novel.4286	2.62125	5.00556e-12	up	--	--	--
RchiOBHmChr4g0404101	1.08774	0.000139759	up	--	--	--				RchiOBHmChr3g0475641	2.68754	5.04793e-12	up	--	--	--
novel.7666	3.07001	0.000139962	up	MADS-M-type	TF	MADS->MADS-M-type				RchiOBHmChr2g0146731	1.77862	5.07946e-12	up	--	--	--
RchiOBHmChr5g0011381	1.62224	0.000140561	up	--	--	--				RchiOBHmChr1g0384681	2.555	5.19212e-12	up	--	--	--
novel.8689	1.64397	0.000147055	up	--	--	--				RchiOBHmChr2g0157881	2.10905	5.21402e-12	up	--	--	--
RchiOBHmChr2g0107321	2.12085	0.000148678	up	--	--	--				RchiOBHmChr3g0467631	3.81617	5.23519e-12	up	--	--	--
RchiOBHmChr1g0314191	2.29795	0.000149642	up	--	--	--				RchiOBHmChr2g0115041	1.79835	5.33612e-12	up	AP2/ERF-ERF	TF	AP2/ERF->AP2/ERF-ERF
RchiOBHmChr7g0200791	1.06413	0.000150029	up	--	--	--				RchiOBHmChr5g0082971	2.3247	5.37032e-12	up	--	--	--
RchiOBHmChr7g0188341	1.91917	0.0001536	up	--	--	--				novel.848	2.34873	5.37449e-12	up	--	--	--
RchiOBHmChr1g0327331	1.39483	0.000154815	up	--	--	--				RchiOBHmChr3g0493301	2.09579	5.45551e-12	up	--	--	--
RchiOBHmChr2g0103281	1.88677	0.000156336	up	--	--	--				RchiOBHmChr1g0368011	2.59596	5.45796e-12	up	--	--	--
RchiOBHmChr2g0159081	1.10091	0.000158449	up	--	--	--				RchiOBHmChr7g0186231	1.49466	5.52088e-12	up	--	--	--
RchiOBHmChr5g0074781	1.94862	0.000158882	up	--	--	--				novel.1006	2.69218	5.53676e-12	up	--	--	--
RchiOBHmChr7g0181751	1.39227	0.000161423	up	NAC	TF	NAC				novel.18337	3.59195	5.58833e-12	up	--	--	--
RchiOBHmChr3g0490301	1.35155	0.000161727	up	--	--	--				RchiOBHmChr2g0147311	3.25919	5.78513e-12	up	--	--	--
RchiOBHmChr4g0435751	1.52287	0.000162785	up	--	--	--				RchiOBHmChr2g0163451	2.05066	5.82451e-12	up	--	--	--
RchiOBHmChr1g0362961	1.16652	0.000163585	up	--	--	--				RchiOBHmChr6g0276311	2.69346	5.88241e-12	up	--	--	--
RchiOBHmChr5g0066111	1.08387	0.000167906	up	GARP-G2-like	TF	GARP->GARP-G2-like				RchiOBHmChr5g0037741	1.90735	5.89833e-12	up	--	--	--
RchiOBHmChr2g0147641	4.88858	0.000169882	up	--	--	--				RchiOBHmChr4g0418601	3.35731	6.02212e-12	up	--	--	--
RchiOBHmChr4g0418701	1.37355	0.000170201	up	--	--	--				RchiOBHmChr1g0329661	2.09823	6.11337e-12	up	--	--	--
RchiOBHmChr4g0427091	1.18463	0.000171521	up	--	--	--				RchiOBHmChr2g0086051	1.67431	6.45636e-12	up	--	--	--
RchiOBHmChr1g0325441	5.81515	0.000175678	up	--	--	--				RchiOBHmChr3g0452451	2.1948	6.46308e-12	up	--	--	--
RchiOBHmChr2g0094491	1.64948	0.000177629	up	MYB	TF	MYB->MYB				RchiOBHmChr7g0178241	1.8525	6.58054e-12	up	--	--	--
RchiOBHmChr4g0444071	1.54169	0.000179694	up	--	--	--				RchiOBHmChr3g0475661	2.74893	6.68155e-12	up	--	--	--
RchiOBHmChr5g0061751	1.11579	0.000180925	up	--	--	--				RchiOBHmChr4g0439011	1.94604	6.88152e-12	up	--	--	--
RchiOBHmChr4g0425851	1.07461	0.000182687	up	--	--	--				RchiOBHmChr2g0128411	1.93174	7.09544e-12	up	--	--	--
RchiOBHmChr6g0259601	1.2295	0.000183192	up	--	--	--				RchiOBHmChr2g0135001	1.95032	7.11974e-12	up	--	--	--
RchiOBHmChr5g0033121	3.11007	0.000184765	up	--	--	--				RchiOBHmChr4g0385491	2.23267	7.23748e-12	up	--	--	--
novel.6022	1.85178	0.000185761	up	--	--	--				RchiOBHmChr5g0001001	3.14275	7.31348e-12	up	--	--	--
RchiOBHmChr2g0163741	1.81529	0.000187292	up	--	--	--				RchiOBHmChr5g0007331	2.29377	7.60427e-12	up	--	--	--
RchiOBHmChr5g0069201	1.47622	0.000187362	up	--	--	--				RchiOBHmChr1g0317051	1.88589	7.63599e-12	up	--	--	--
RchiOBHmChr2g0105501	1.67768	0.000188535	up	AP2/ERF-ERF	TF	AP2/ERF->AP2/ERF-ERF				RchiOBHmChr5g0073981	3.76664	7.65417e-12	up	--	--	--
RchiOBHmChr5g0011081	2.77842	0.000188745	up	--	--	--				RchiOBHmChr6g0246011	2.91643	7.68716e-12	up	--	--	--
RchiOBHmChr1g0363361	1.64046	0.000191786	up	--	--	--				RchiOBHmChr3g0457621	5.10426	8.04165e-12	up	--	--	--
RchiOBHmChr1g0358711	2.04102	0.000192514	up	--	--	--				RchiOBHmChr3g0467251	1.90994	8.09511e-12	up	PHD	TR	PHD
RchiOBHmChr6g0297521	1.10047	0.000194606	up	--	--	--				RchiOBHmChr4g0406521	1.81294	8.12652e-12	up	FAR1	TF	FAR1
RchiOBHmChr4g0426001	1.49415	0.000194714	up	--	--	--				RchiOBHmChr4g0435851	1.47219	8.25625e-12	up	--	--	--
RchiOBHmChr2g0166081	1.06313	0.000194801	up	--	--	--				RchiOBHmChr1g0367091	2.55398	8.30156e-12	up	--	--	--
RchiOBHmChr1g0371271	2.13691	0.000194845	up	--	--	--				RchiOBHmChr6g0305421	1.77857	8.62697e-12	up	--	--	--
RchiOBHmChr4g0428921	1.06005	0.000195876	up	--	--	--				RchiOBHmChr6g0308051	1.64536	8.64331e-12	up	--	--	--
RchiOBHmChr1g0372021	1.13971	0.000197409	up	--	--	--				RchiOBHmChr1g0360741	3.53754	9.03857e-12	up	--	--	--
RchiOBHmChr5g0051491	1.24858	0.000199057	up	--	--	--				RchiOBHmChr2g0086371	5.50522	9.3364e-12	up	--	--	--
RchiOBHmChr2g0166901	1.53575	0.000200144	up	--	--	--				RchiOBHmChr6g0298081	1.50213	9.48931e-12	up	--	--	--
RchiOBHmChr3g0495211	2.12408	0.000204494	up	--	--	--				novel.1537	4.89146	9.57384e-12	up	--	--	--
RchiOBHmChr2g0134191	1.87466	0.000207018	up	--	--	--				RchiOBHmChr7g0224731	2.5603	9.86725e-12	up	--	--	--
RchiOBHmChr5g0004691	1.38362	0.000207403	up	--	--	--				RchiOBHmChr5g0058991	1.85406	1.01236e-11	up	--	--	--
RchiOBHmChr3g0496751	1.03897	0.000207776	up	--	--	--				RchiOBHmChr6g0307001	2.04542	1.09528e-11	up	MYB	TF	MYB->MYB
RchiOBHmChr3g0484161	1.61026	0.000208159	up	--	--	--				RchiOBHmChr3g0460711	1.97718	1.09944e-11	up	--	--	--
RchiOBHmChr5g0002761	1.7222	0.000208393	up	--	--	--				RchiOBHmChr2g0171421	4.27937	1.11267e-11	up	--	--	--
RchiOBHmChr2g0163591	2.08006	0.000208722	up	--	--	--				RchiOBHmChr6g0255341	1.83984	1.11397e-11	up	MYB	TF	MYB->MYB
RchiOBHmChr2g0126561	1.40824	0.00021039	up	--	--	--				RchiOBHmChr7g0206421	1.79296	1.13413e-11	up	--	--	--
RchiOBHmChr5g0041061	1.15748	0.000211633	up	--	--	--				RchiOBHmChr3g0467391	2.08241	1.14336e-11	up	--	--	--
RchiOBHmChr4g0405431	1.19122	0.00021366	up	--	--	--				RchiOBHmChr3g0477711	3.07725	1.14534e-11	up	--	--	--
RchiOBHmChr3g0462911	1.82658	0.000213721	up	Trihelix	TF	Trihelix				RchiOBHmChr2g0149631	1.62447	1.15241e-11	up	--	--	--
RchiOBHmChr2g0094031	1.37203	0.00021392	up	--	--	--				RchiOBHmChr5g0030861	1.85298	1.15316e-11	up	--	--	--
RchiOBHmChr6g0280181	1.18186	0.000217248	up	--	--	--				RchiOBHmChr5g0068961	1.98576	1.16857e-11	up	--	--	--
RchiOBHmChr4g0442651	1.82978	0.00022014	up	--	--	--				RchiOBHmChr4g0446531	1.65019	1.16969e-11	up	--	--	--
RchiOBHmChr5g0053821	1.74129	0.000220224	up	--	--	--				RchiOBHmChr2g0103841	2.51343	1.19604e-11	up	--	--	--
RchiOBHmChr4g0429321	1.15664	0.000220459	up	--	--	--				RchiOBHmChr3g0497651	2.47819	1.2328e-11	up	--	--	--
RchiOBHmChr2g0126531	1.2605	0.000222714	up	--	--	--				RchiOBHmChr7g0215401	1.46392	1.24573e-11	up	--	--	--
RchiOBHmChr1g0383981	1.97898	0.000224834	up	--	--	--				RchiOBHmChr1g0325761	1.75705	1.25326e-11	up	--	--	--
RchiOBHmChr4g0441501	1.06166	0.000225837	up	--	--	--				RchiOBHmChr2g0117771	1.96645	1.36614e-11	up	--	--	--
RchiOBHmChr3g0470031	1.24929	0.000226831	up	--	--	--				RchiOBHmChr2g0087281	1.91976	1.4093e-11	up	--	--	--
RchiOBHmChr6g0272921	1.01084	0.000234019	up	--	--	--				RchiOBHmChr7g0242681	1.87371	1.46031e-11	up	--	--	--
RchiOBHmChr7g0218881	1.09404	0.000234968	up	--	--	--				RchiOBHmChr1g0362361	1.8511	1.49944e-11	up	--	--	--
RchiOBHmChr6g0250421	1.01792	0.000237443	up	--	--	--				RchiOBHmChr3g0468151	3.31482	1.51153e-11	up	--	--	--
RchiOBHmChr2g0166861	1.31635	0.000240086	up	--	--	--				RchiOBHmChr6g0270871	2.42763	1.54002e-11	up	--	--	--
RchiOBHmChr6g0276811	1.787	0.000244334	up	--	--	--				RchiOBHmChr7g0186581	1.35312	1.56922e-11	up	--	--	--
RchiOBHmChr1g0366401	1.18901	0.000244639	up	--	--	--				RchiOBHmChr7g0189441	2.01388	1.5873e-11	up	--	--	--
RchiOBHmChr7g0192681	1.20422	0.00024478	up	--	--	--				RchiOBHmChr4g0414101	2.5312	1.63007e-11	up	--	--	--
RchiOBHmChr6g0282601	1.59565	0.000250018	up	--	--	--				RchiOBHmChr4g0403731	2.58604	1.65018e-11	up	--	--	--
RchiOBHmChr1g0378441	1.11265	0.000250472	up	MYB-related	TF	MYB->MYB-related				RchiOBHmChr2g0132311	1.64766	1.65716e-11	up	--	--	--
novel.13097	1.8323	0.000252518	up	--	--	--				RchiOBHmChr1g0369571	2.46039	1.71338e-11	up	--	--	--
RchiOBHmChr6g0301851	1.95703	0.000254398	up	--	--	--				RchiOBHmChr6g0301981	2.96879	1.72225e-11	up	AP2/ERF-ERF	TF	AP2/ERF->AP2/ERF-ERF
RchiOBHmChr3g0460881	1.30928	0.000254689	up	--	--	--				RchiOBHmChr4g0435001	2.69828	1.73102e-11	up	--	--	--
RchiOBHmChr5g0054941	1.09248	0.000259882	up	--	--	--				RchiOBHmChr7g0185721	2.21507	1.79101e-11	up	--	--	--
RchiOBHmChr6g0304041	1.33031	0.000260538	up	--	--	--				RchiOBHmChr7g0185731	2.42404	1.93313e-11	up	--	--	--
RchiOBHmChr5g0078011	1.3599	0.000260748	up	--	--	--				RchiOBHmChr4g0388311	2.64606	1.98036e-11	up	--	--	--
RchiOBHmChr4g0435431	2.13589	0.000261536	up	--	--	--				RchiOBHmChr2g0099371	2.09128	2.02749e-11	up	--	--	--
RchiOBHmChr4g0390071	1.15064	0.000261616	up	--	--	--				RchiOBHmChr1g0313211	2.39433	2.05713e-11	up	--	--	--
RchiOBHmChr3g0471801	2.31223	0.000263577	up	--	--	--				RchiOBHmChr7g0238331	2.19467	2.07268e-11	up	--	--	--
novel.15903	1.29149	0.000264121	up	--	--	--				RchiOBHmChr4g0431971	1.46924	2.07357e-11	up	--	--	--
novel.16565	1.59765	0.000268211	up	--	--	--				RchiOBHmChr6g0307571	4.83257	2.10039e-11	up	B3	TF	B3->B3
RchiOBHmChr6g0291231	1.24809	0.000269869	up	--	--	--				RchiOBHmChr5g0073581	1.34553	2.19401e-11	up	--	--	--
RchiOBHmChr6g0310621	1.06748	0.000273523	up	--	--	--				RchiOBHmChr5g0006591	1.79256	2.19563e-11	up	--	--	--
RchiOBHmChr3g0464971	1.8286	0.000275199	up	--	--	--				RchiOBHmChr6g0301551	4.17335	2.23804e-11	up	--	--	--
RchiOBHmChr3g0450871	1.83543	0.000276848	up	--	--	--				RchiOBHmChr4g0440951	1.54635	2.38701e-11	up	--	--	--
RchiOBHmChr4g0399771	1.20509	0.00027686	up	--	--	--				RchiOBHmChr7g0223451	1.41877	2.44443e-11	up	--	--	--
RchiOBHmChr3g0462851	1.74441	0.000278247	up	--	--	--				RchiOBHmChr5g0029031	3.55512	2.47657e-11	up	--	--	--
RchiOBHmChr4g0428431	1.09266	0.000278736	up	--	--	--				RchiOBHmChr2g0084791	1.58006	2.49522e-11	up	--	--	--
RchiOBHmChr5g0028041	1.70588	0.000278747	up	--	--	--				RchiOBHmChr4g0408201	1.7889	2.50689e-11	up	--	--	--
RchiOBHmChr7g0242951	3.22217	0.000278787	up	--	--	--				RchiOBHmChr6g0286591	2.69054	2.62267e-11	up	--	--	--
RchiOBHmChr2g0167331	1.7101	0.000281471	up	--	--	--				novel.9613	3.27665	2.64955e-11	up	--	--	--
RchiOBHmChr2g0172411	2.98003	0.000287564	up	--	--	--				RchiOBHmChr5g0078171	1.78531	2.66415e-11	up	--	--	--
RchiOBHmChr7g0197761	1.86585	0.000301605	up	--	--	--				RchiOBHmChr5g0037241	1.75052	2.68613e-11	up	--	--	--
RchiOBHmChr2g0163981	2.78099	0.000301717	up	--	--	--				RchiOBHmChr2g0144681	1.47726	2.69638e-11	up	--	--	--
RchiOBHmChr5g0004471	1.27277	0.000301793	up	bHLH	TF	bHLH				RchiOBHmChr4g0439511	1.62023	2.70081e-11	up	--	--	--
RchiOBHmChr5g0046551	1.34385	0.000303902	up	--	--	--				RchiOBHmChr1g0353091	1.72063	2.71215e-11	up	--	--	--
RchiOBHmChr7g0185721	1.35318	0.000304653	up	--	--	--				RchiOBHmChr7g0215411	1.80565	2.71277e-11	up	RWP-RK	TF	RWP-RK
RchiOBHmChr6g0310991	1.0764	0.000306691	up	--	--	--				RchiOBHmChr1g0376601	1.73459	2.74232e-11	up	--	--	--
RchiOBHmChr0c22g0500691	1.82569	0.000309811	up	--	--	--				RchiOBHmChr6g0293841	2.47337	2.79536e-11	up	--	--	--
RchiOBHmChr3g0459321	1.09232	0.000313757	up	--	--	--				RchiOBHmChr7g0201491	2.44157	2.80494e-11	up	--	--	--
RchiOBHmChr7g0194491	1.9858	0.000315741	up	--	--	--				RchiOBHmChr2g0120811	1.51341	2.8262e-11	up	--	--	--
RchiOBHmChr5g0014941	1.36821	0.000321258	up	--	--	--				RchiOBHmChr5g0036291	1.50849	2.85366e-11	up	--	--	--
RchiOBHmChr6g0299261	1.01221	0.000325815	up	--	--	--				RchiOBHmChr7g0213931	2.61124	2.88195e-11	up	--	--	--
RchiOBHmChr2g0095411	1.06599	0.000327128	up	--	--	--				RchiOBHmChr6g0274591	2.42211	2.90127e-11	up	AP2/ERF-ERF	TF	AP2/ERF->AP2/ERF-ERF
RchiOBHmChr4g0408501	1.31426	0.000328761	up	--	--	--				RchiOBHmChr2g0132341	1.80904	3.05193e-11	up	--	--	--
RchiOBHmChr2g0086061	1.80947	0.000329085	up	--	--	--				RchiOBHmChr1g0368341	1.41892	3.13384e-11	up	--	--	--
RchiOBHmChr6g0294341	2.46846	0.000329369	up	--	--	--				RchiOBHmChr7g0177861	1.77056	3.17164e-11	up	--	--	--
RchiOBHmChr5g0040921	1.06902	0.000331232	up	Rcd1-like	TR	Rcd1-like				novel.15957	1.5804	3.22968e-11	up	--	--	--
RchiOBHmChr6g0276851	1.58636	0.000332731	up	--	--	--				RchiOBHmChr5g0004471	2.2536	3.25117e-11	up	bHLH	TF	bHLH
RchiOBHmChr5g0030831	2.21345	0.000334119	up	--	--	--				RchiOBHmChr6g0278841	1.63997	3.49947e-11	up	--	--	--
RchiOBHmChr3g0484171	1.46639	0.000339665	up	--	--	--				RchiOBHmChr4g0385361	1.93164	3.51231e-11	up	--	--	--
RchiOBHmChr5g0077971	1.58618	0.000341896	up	--	--	--				RchiOBHmChr6g0283481	1.84973	3.51585e-11	up	--	--	--
RchiOBHmChr6g0299891	1.0687	0.000343421	up	--	--	--				RchiOBHmChr4g0427091	1.81004	3.58158e-11	up	--	--	--
RchiOBHmChr5g0031621	1.76508	0.000346649	up	--	--	--				RchiOBHmChr3g0461821	8.63713	3.59001e-11	up	--	--	--
RchiOBHmChr4g0444591	1.83017	0.000355152	up	--	--	--				RchiOBHmChr2g0094011	1.72617	3.61243e-11	up	--	--	--
RchiOBHmChr7g0178241	1.24076	0.000357191	up	--	--	--				RchiOBHmChr1g0341381	3.40161	3.72993e-11	up	--	--	--
RchiOBHmChr5g0019231	2.21806	0.000358751	up	LOB	TF	LOB				RchiOBHmChr2g0099911	1.67608	3.78208e-11	up	--	--	--
RchiOBHmChr4g0427151	1.24933	0.000366041	up	--	--	--				novel.5799	2.56076	3.84435e-11	up	--	--	--
RchiOBHmChr4g0416721	1.29338	0.000366241	up	--	--	--				RchiOBHmChr2g0151631	1.53228	3.86259e-11	up	--	--	--
RchiOBHmChr3g0452181	1.19676	0.000368494	up	--	--	--				novel.12845	2.13052	3.89696e-11	up	--	--	--
RchiOBHmChr2g0140471	3.75243	0.000371722	up	--	--	--				RchiOBHmChr4g0424431	1.65694	3.95733e-11	up	CAMTA	TF	CAMTA
RchiOBHmChr5g0053891	1.97745	0.000377808	up	--	--	--				RchiOBHmChr5g0000621	1.48352	4.00579e-11	up	--	--	--
RchiOBHmChr2g0136381	1.40709	0.00038654	up	--	--	--				RchiOBHmChr1g0364661	1.6353	4.13737e-11	up	--	--	--
RchiOBHmChr1g0360091	1.05737	0.000387448	up	--	--	--				RchiOBHmChr7g0232171	1.84971	4.14186e-11	up	--	--	--
RchiOBHmChr6g0311191	1.11035	0.000389217	up	--	--	--				RchiOBHmChr2g0087631	2.72616	4.19861e-11	up	--	--	--
RchiOBHmChr6g0259531	1.6916	0.000390538	up	--	--	--				RchiOBHmChr6g0294191	1.91494	4.21892e-11	up	--	--	--
RchiOBHmChr5g0057741	1.13172	0.000396444	up	--	--	--				novel.18182	2.93789	4.2254e-11	up	--	--	--
RchiOBHmChr5g0024561	2.57829	0.000398823	up	--	--	--				RchiOBHmChr4g0422131	1.77852	4.35702e-11	up	--	--	--
RchiOBHmChr4g0433981	2.09664	0.000399147	up	--	--	--				RchiOBHmChr2g0129081	1.84612	4.41677e-11	up	--	--	--
RchiOBHmChr2g0119481	1.24208	0.000399443	up	--	--	--				RchiOBHmChr5g0074241	1.40449	4.4268e-11	up	--	--	--
RchiOBHmChr4g0392501	1.44566	0.000400003	up	AP2/ERF-ERF	TF	AP2/ERF->AP2/ERF-ERF				RchiOBHmChr3g0450491	1.73987	4.49437e-11	up	--	--	--
RchiOBHmChr5g0000141	1.73851	0.000400863	up	--	--	--				novel.12488	3.68016	4.53845e-11	up	--	--	--
RchiOBHmChr6g0278281	2.19518	0.000400873	up	--	--	--				RchiOBHmChr6g0247681	2.24264	4.5772e-11	up	--	--	--
RchiOBHmChr7g0207721	1.54007	0.000403832	up	--	--	--				RchiOBHmChr7g0204371	1.84131	4.66234e-11	up	--	--	--
RchiOBHmChr1g0383341	1.66218	0.000413323	up	--	--	--				RchiOBHmChr2g0127461	3.08306	4.66805e-11	up	--	--	--
RchiOBHmChr2g0152081	2.09939	0.000413715	up	--	--	--				RchiOBHmChr5g0010841	1.81852	4.72999e-11	up	--	--	--
novel.15780	1.81444	0.000415549	up	--	--	--				RchiOBHmChr1g0335311	2.47815	4.75552e-11	up	MYB	TF	MYB->MYB
RchiOBHmChr2g0100801	1.83544	0.000424162	up	--	--	--				novel.16119	2.4514	4.85423e-11	up	--	--	--
RchiOBHmChr2g0108341	2.06471	0.000425791	up	--	--	--				RchiOBHmChr3g0459721	2.1744	4.89184e-11	up	--	--	--
RchiOBHmChr1g0357171	1.00023	0.000429928	up	--	--	--				RchiOBHmChr4g0403601	1.8756	4.90828e-11	up	--	--	--
RchiOBHmChr4g0439451	1.05455	0.000435071	up	NAC	TF	NAC				RchiOBHmChr5g0006321	2.08747	5.04425e-11	up	--	--	--
RchiOBHmChr6g0274751	1.25201	0.000438191	up	NAC	TF	NAC				RchiOBHmChr2g0168721	1.65489	5.06255e-11	up	--	--	--
RchiOBHmChr3g0468161	1.57872	0.000447015	up	--	--	--				RchiOBHmChr1g0370931	1.45029	5.0986e-11	up	--	--	--
RchiOBHmChr7g0188241	1.12174	0.000447078	up	--	--	--				RchiOBHmChr6g0311681	1.85197	5.40336e-11	up	MYB	TF	MYB->MYB
RchiOBHmChr5g0055581	1.006	0.000451141	up	--	--	--				RchiOBHmChr6g0294861	2.03196	5.53427e-11	up	--	--	--
RchiOBHmChr4g0428941	1.129	0.000452211	up	Trihelix	TF	Trihelix				RchiOBHmChr4g0427611	3.95004	5.55257e-11	up	--	--	--
RchiOBHmChr4g0437841	2.74665	0.000458287	up	MADS-MIKC	TF	MADS->MADS-MIKC				RchiOBHmChr5g0041571	1.42521	5.65892e-11	up	PHD	TR	PHD
RchiOBHmChr3g0467641	2.76936	0.000462529	up	--	--	--				RchiOBHmChr3g0464061	1.98639	5.72625e-11	up	--	--	--
RchiOBHmChr2g0174621	1.32853	0.000465437	up	--	--	--				RchiOBHmChr3g0492241	1.83351	5.79535e-11	up	--	--	--
RchiOBHmChr4g0431201	1.78538	0.000469514	up	--	--	--				RchiOBHmChr2g0086681	2.04375	5.83179e-11	up	--	--	--
RchiOBHmChr1g0314251	1.37459	0.000470397	up	--	--	--				novel.2220	4.31905	5.86687e-11	up	--	--	--
RchiOBHmChr5g0013281	1.7145	0.000475281	up	--	--	--				RchiOBHmChr3g0467261	2.44069	5.90047e-11	up	--	--	--
RchiOBHmChr5g0053881	1.08599	0.00047968	up	--	--	--				novel.13107	2.68433	5.90109e-11	up	--	--	--
novel.2428	1.05793	0.000482098	up	--	--	--				RchiOBHmChr2g0115091	2.42917	5.97583e-11	up	--	--	--
RchiOBHmChr2g0096951	1.24454	0.000494478	up	--	--	--				RchiOBHmChr3g0452261	2.53102	6.04941e-11	up	--	--	--
RchiOBHmChr5g0001141	1.14279	0.000496502	up	--	--	--				RchiOBHmChr2g0126551	2.18132	6.1269e-11	up	--	--	--
RchiOBHmChr7g0221741	1.53403	0.00050545	up	--	--	--				novel.9248	1.91783	6.16513e-11	up	--	--	--
RchiOBHmChr6g0309641	1.30075	0.000510436	up	--	--	--				RchiOBHmChr2g0090541	1.89903	6.21298e-11	up	--	--	--
RchiOBHmChr3g0487571	1.34126	0.000514904	up	--	--	--				RchiOBHmChr6g0285241	4.98679	6.2651e-11	up	--	--	--
RchiOBHmChr4g0437331	2.13089	0.000515519	up	--	--	--				novel.9250	1.66925	6.29561e-11	up	--	--	--
RchiOBHmChr1g0382861	1.0112	0.000516575	up	--	--	--				novel.14316	4.2654	6.36684e-11	up	--	--	--
RchiOBHmChr4g0436651	2.04934	0.00051988	up	--	--	--				RchiOBHmChr4g0446691	1.45162	6.38596e-11	up	--	--	--
RchiOBHmChr6g0293101	2.08126	0.000520152	up	--	--	--				RchiOBHmChr4g0439681	2.56303	6.41542e-11	up	--	--	--
RchiOBHmChr2g0087621	2.43669	0.000520482	up	--	--	--				RchiOBHmChr7g0205651	2.25208	6.46919e-11	up	Trihelix	TF	Trihelix
RchiOBHmChr4g0446951	1.11991	0.000520796	up	--	--	--				RchiOBHmChr1g0324951	3.18719	6.71156e-11	up	--	--	--
RchiOBHmChr6g0289571	1.26158	0.000521533	up	AUX/IAA	TR	AUX/IAA				RchiOBHmChr5g0013641	1.78178	6.72839e-11	up	--	--	--
RchiOBHmChr5g0004611	1.82674	0.00053189	up	--	--	--				RchiOBHmChr5g0023341	3.30715	6.8156e-11	up	--	--	--
RchiOBHmChr3g0457041	1.40138	0.000533992	up	--	--	--				RchiOBHmChr3g0495561	1.45868	6.94863e-11	up	--	--	--
RchiOBHmChr4g0388291	2.01968	0.000534111	up	--	--	--				RchiOBHmChr5g0061701	1.5593	6.96835e-11	up	--	--	--
RchiOBHmChr3g0486551	1.21743	0.000534658	up	--	--	--				RchiOBHmChr5g0028821	1.4311	7.00979e-11	up	--	--	--
RchiOBHmChr5g0072521	1.02078	0.00054168	up	--	--	--				RchiOBHmChr6g0305911	1.98839	7.09634e-11	up	--	--	--
RchiOBHmChr2g0160251	1.50523	0.000552687	up	--	--	--				RchiOBHmChr4g0401991	2.47149	7.23121e-11	up	--	--	--
RchiOBHmChr4g0398751	1.8038	0.000554085	up	--	--	--				RchiOBHmChr6g0301861	2.69638	7.52364e-11	up	--	--	--
RchiOBHmChr2g0090011	1.90862	0.00057161	up	--	--	--				RchiOBHmChr2g0115101	3.77008	7.53882e-11	up	--	--	--
RchiOBHmChr6g0302941	1.66179	0.000583565	up	--	--	--				RchiOBHmChr4g0408501	2.36919	7.60909e-11	up	--	--	--
RchiOBHmChr2g0126781	1.0458	0.000591574	up	--	--	--				RchiOBHmChr7g0237111	2.23884	7.87335e-11	up	--	--	--
RchiOBHmChr3g0453131	1.75633	0.00059236	up	--	--	--				RchiOBHmChr1g0373061	2.58926	7.91122e-11	up	--	--	--
RchiOBHmChr2g0087401	1.09687	0.000604558	up	--	--	--				RchiOBHmChr2g0173481	1.65562	7.97112e-11	up	--	--	--
RchiOBHmChr7g0189711	1.55087	0.000610273	up	--	--	--				RchiOBHmChr7g0240701	1.68417	8.00164e-11	up	--	--	--
RchiOBHmChr2g0090721	2.7983	0.000612247	up	--	--	--				RchiOBHmChr1g0314841	1.98267	8.08937e-11	up	--	--	--
RchiOBHmChr1g0334341	1.61452	0.00061251	up	--	--	--				RchiOBHmChr2g0174621	2.78685	8.22285e-11	up	--	--	--
RchiOBHmChr2g0119191	2.17867	0.000614067	up	--	--	--				RchiOBHmChr7g0193051	1.94237	8.26363e-11	up	--	--	--
RchiOBHmChr5g0062361	1.21974	0.000615124	up	--	--	--				novel.2717	1.59326	8.38118e-11	up	--	--	--
RchiOBHmChr3g0456301	1.06255	0.00061727	up	--	--	--				RchiOBHmChr7g0209431	1.91133	8.64129e-11	up	--	--	--
RchiOBHmChr6g0304181	1.01466	0.000621614	up	--	--	--				RchiOBHmChr6g0254491	1.44134	8.7888e-11	up	--	--	--
RchiOBHmChr5g0041211	2.16686	0.000642841	up	--	--	--				novel.15778	2.77616	8.88684e-11	up	--	--	--
RchiOBHmChr1g0324951	2.31231	0.000643492	up	--	--	--				RchiOBHmChr5g0078151	1.77112	8.89217e-11	up	EIL	TF	EIL
RchiOBHmChr6g0254161	2.0867	0.000659047	up	--	--	--				RchiOBHmChr1g0327601	2.39038	8.90486e-11	up	--	--	--
RchiOBHmChr3g0488691	1.10052	0.0006694	up	--	--	--				RchiOBHmChr1g0383281	1.27742	9.00056e-11	up	--	--	--
RchiOBHmChr5g0026341	1.10009	0.000670919	up	--	--	--				novel.16170	4.23019	9.12896e-11	up	--	--	--
RchiOBHmChr2g0085991	2.36822	0.000675789	up	--	--	--				RchiOBHmChr4g0440481	1.93095	9.43429e-11	up	--	--	--
RchiOBHmChr5g0052051	1.98637	0.000676241	up	--	--	--				novel.3703	2.57956	9.8422e-11	up	--	--	--
RchiOBHmChr4g0424041	2.20495	0.000680503	up	--	--	--				RchiOBHmChr3g0457971	2.46103	1.0072e-10	up	--	--	--
RchiOBHmChr1g0318411	1.94452	0.000682221	up	--	--	--				RchiOBHmChr3g0460501	1.55311	1.00772e-10	up	B3	TF	B3->B3
novel.16912	1.44758	0.000682355	up	--	--	--				RchiOBHmChr3g0451171	1.73237	1.02892e-10	up	--	--	--
RchiOBHmChr4g0388301	2.15264	0.000695891	up	--	--	--				RchiOBHmChr5g0030941	1.45735	1.03754e-10	up	--	--	--
RchiOBHmChr5g0052531	2.47195	0.00069741	up	--	--	--				RchiOBHmChr5g0011801	1.42357	1.04198e-10	up	--	--	--
RchiOBHmChr2g0145191	1.86344	0.000701358	up	MYB	TF	MYB->MYB				RchiOBHmChr6g0305041	2.31716	1.05012e-10	up	--	--	--
RchiOBHmChr2g0138241	2.30219	0.000710349	up	--	--	--				RchiOBHmChr2g0138401	1.91211	1.05807e-10	up	--	--	--
RchiOBHmChr4g0438621	1.15334	0.000711478	up	--	--	--				RchiOBHmChr3g0486211	2.04139	1.06129e-10	up	--	--	--
RchiOBHmChr2g0098351	1.33089	0.000713316	up	--	--	--				RchiOBHmChr5g0052341	1.58723	1.06688e-10	up	--	--	--
RchiOBHmChr6g0305041	1.21704	0.000716572	up	--	--	--				RchiOBHmChr1g0328521	1.86769	1.11627e-10	up	--	--	--
RchiOBHmChr2g0138981	1.48322	0.000716971	up	--	--	--				novel.8062	2.64656	1.11985e-10	up	--	--	--
RchiOBHmChr2g0159641	1.07607	0.000719794	up	--	--	--				RchiOBHmChr3g0452731	2.73893	1.15206e-10	up	--	--	--
RchiOBHmChr6g0263721	1.91065	0.00072154	up	--	--	--				RchiOBHmChr5g0060751	1.60765	1.15417e-10	up	--	--	--
RchiOBHmChr2g0111921	1.18857	0.000728897	up	--	--	--				RchiOBHmChr6g0295821	1.57132	1.156e-10	up	--	--	--
RchiOBHmChr6g0305421	1.07248	0.000732786	up	--	--	--				RchiOBHmChr7g0207721	2.09492	1.17692e-10	up	--	--	--
RchiOBHmChr7g0195271	1.02945	0.000735746	up	--	--	--				RchiOBHmChr7g0241671	1.21993	1.18653e-10	up	--	--	--
RchiOBHmChr5g0064821	1.21419	0.000737868	up	--	--	--				novel.1583	2.41643	1.22299e-10	up	--	--	--
RchiOBHmChr6g0280881	1.32557	0.000741748	up	--	--	--				RchiOBHmChr7g0197721	1.37743	1.22663e-10	up	--	--	--
RchiOBHmChr5g0073111	2.43066	0.000749352	up	--	--	--				RchiOBHmChr6g0279491	1.67886	1.23699e-10	up	--	--	--
RchiOBHmChr6g0277781	1.36285	0.000755043	up	--	--	--				novel.10112	2.81256	1.23828e-10	up	--	--	--
RchiOBHmChr3g0463271	1.25052	0.000755132	up	--	--	--				RchiOBHmChr5g0043441	2.22186	1.2889e-10	up	--	--	--
RchiOBHmChr3g0456711	2.30878	0.000760774	up	C2C2-GATA	TF	C2C2->C2C2-GATA				RchiOBHmChr2g0112051	2.58977	1.30574e-10	up	--	--	--
novel.14446	1.42998	0.00076344	up	--	--	--				RchiOBHmChr3g0483481	2.93116	1.38816e-10	up	--	--	--
RchiOBHmChr4g0422341	1.60738	0.000778018	up	--	--	--				RchiOBHmChr4g0424811	1.50234	1.40593e-10	up	--	--	--
RchiOBHmChr6g0297501	1.01448	0.000779073	up	--	--	--				RchiOBHmChr5g0006101	2.73578	1.41133e-10	up	--	--	--
RchiOBHmChr5g0005981	1.02461	0.000780303	up	--	--	--				RchiOBHmChr6g0310391	1.69655	1.42065e-10	up	--	--	--
RchiOBHmChr5g0072501	2.93664	0.000781894	up	--	--	--				RchiOBHmChr2g0167781	1.93981	1.42998e-10	up	--	--	--
RchiOBHmChr2g0169431	1.54046	0.000792767	up	--	--	--				RchiOBHmChr6g0287691	1.70134	1.44945e-10	up	--	--	--
RchiOBHmChr5g0037021	2.8566	0.000794682	up	--	--	--				novel.14152	2.40727	1.45054e-10	up	--	--	--
novel.1898	2.20302	0.0007973	up	--	--	--				RchiOBHmChr1g0344481	1.75634	1.45111e-10	up	--	--	--
RchiOBHmChr7g0207461	1.78849	0.000798127	up	--	--	--				RchiOBHmChr3g0494041	1.86897	1.45416e-10	up	--	--	--
RchiOBHmChr6g0302831	1.13041	0.000798283	up	--	--	--				RchiOBHmChr4g0440341	1.86114	1.47372e-10	up	--	--	--
RchiOBHmChr2g0087161	1.30885	0.000805805	up	--	--	--				RchiOBHmChr4g0421311	1.29049	1.47971e-10	up	--	--	--
RchiOBHmChr1g0379601	2.67855	0.000805898	up	--	--	--				RchiOBHmChr3g0496751	1.64733	1.48767e-10	up	--	--	--
RchiOBHmChr1g0348731	1.07179	0.000808577	up	--	--	--				RchiOBHmChr7g0181751	3.10013	1.51449e-10	up	NAC	TF	NAC
RchiOBHmChr5g0066881	1.26519	0.000812084	up	--	--	--				RchiOBHmChr5g0023331	3.08	1.54872e-10	up	--	--	--
RchiOBHmChr5g0006811	1.91176	0.000824923	up	--	--	--				RchiOBHmChr7g0189191	2.09763	1.55401e-10	up	--	--	--
RchiOBHmChr5g0066951	1.23213	0.000830013	up	--	--	--				RchiOBHmChr2g0084361	2.13187	1.58435e-10	up	--	--	--
RchiOBHmChr4g0426141	1.06431	0.000830493	up	--	--	--				novel.10569	8.42019	1.62235e-10	up	--	--	--
RchiOBHmChr4g0441851	1.33709	0.000833963	up	--	--	--				RchiOBHmChr7g0188071	1.95117	1.62963e-10	up	--	--	--
RchiOBHmChr5g0080511	2.5695	0.000835368	up	--	--	--				novel.11701	3.3254	1.63423e-10	up	--	--	--
RchiOBHmChr7g0182151	1.69305	0.000837712	up	--	--	--				novel.1719	4.42881	1.63824e-10	up	--	--	--
RchiOBHmChr4g0397111	1.41119	0.000839779	up	--	--	--				RchiOBHmChr2g0174631	2.05031	1.66902e-10	up	--	--	--
RchiOBHmChr2g0093301	1.25888	0.000840197	up	--	--	--				RchiOBHmChr7g0240841	1.54389	1.69076e-10	up	--	--	--
RchiOBHmChr1g0315851	1.21329	0.000840416	up	--	--	--				RchiOBHmChr4g0440531	1.70488	1.6951e-10	up	--	--	--
RchiOBHmChr6g0276881	1.51412	0.000843518	up	--	--	--				RchiOBHmChr4g0446951	2.60376	1.69672e-10	up	--	--	--
RchiOBHmChr7g0213161	1.28576	0.000846704	up	--	--	--				RchiOBHmMTg0498791	3.69999	1.71877e-10	up	--	--	--
RchiOBHmChr2g0087851	2.50364	0.000850308	up	--	--	--				RchiOBHmChr6g0264211	1.7112	1.73649e-10	up	--	--	--
RchiOBHmChr6g0277361	1.37901	0.000852465	up	--	--	--				RchiOBHmChr5g0029081	3.3136	1.75544e-10	up	--	--	--
RchiOBHmChr4g0430051	1.96635	0.000865613	up	--	--	--				RchiOBHmChr2g0172461	3.67248	1.80265e-10	up	--	--	--
RchiOBHmChr1g0372691	1.10417	0.000868104	up	--	--	--				novel.9055	2.18151	1.83607e-10	up	--	--	--
RchiOBHmChr4g0406221	1.47469	0.000871716	up	--	--	--				RchiOBHmChr4g0399651	1.48131	1.89222e-10	up	--	--	--
RchiOBHmChr3g0469541	2.03082	0.000876123	up	--	--	--				RchiOBHmChr3g0480421	2.06189	1.9081e-10	up	--	--	--
RchiOBHmChr5g0047411	1.92117	0.000883821	up	--	--	--				RchiOBHmChr1g0373211	2.0977	1.92024e-10	up	--	--	--
RchiOBHmChr4g0443661	1.18307	0.000884794	up	--	--	--				RchiOBHmChr3g0467201	3.57074	1.97421e-10	up	--	--	--
RchiOBHmChr5g0055821	1.06225	0.000891834	up	--	--	--				RchiOBHmChr7g0187981	1.80343	1.97465e-10	up	--	--	--
RchiOBHmChr6g0286591	1.24483	0.000896343	up	--	--	--				RchiOBHmChr6g0257121	2.1247	2.1001e-10	up	--	--	--
RchiOBHmChr3g0488101	1.48811	0.000903356	up	--	--	--				RchiOBHmChr7g0225521	1.52218	2.1116e-10	up	--	--	--
RchiOBHmChr4g0429271	1.16768	0.000905215	up	Tify	TF	Tify				RchiOBHmChr5g0000981	1.77132	2.15156e-10	up	--	--	--
RchiOBHmChr7g0207681	1.48878	0.000924438	up	--	--	--				RchiOBHmChr5g0027901	1.9873	2.16243e-10	up	--	--	--
RchiOBHmChr3g0462091	1.70104	0.000930677	up	--	--	--				RchiOBHmChr6g0309401	1.86225	2.17726e-10	up	--	--	--
RchiOBHmChr6g0310661	1.3913	0.000932087	up	--	--	--				RchiOBHmChr1g0349151	1.69465	2.19985e-10	up	--	--	--
RchiOBHmChr1g0361101	1.03257	0.000935759	up	--	--	--				RchiOBHmChr2g0159291	1.33558	2.28443e-10	up	--	--	--
RchiOBHmChr2g0167001	1.16844	0.000941465	up	--	--	--				RchiOBHmChr4g0414501	2.68148	2.29135e-10	up	--	--	--
RchiOBHmChr2g0115961	1.16189	0.000981472	up	--	--	--				RchiOBHmChr6g0274251	1.78879	2.38224e-10	up	--	--	--
RchiOBHmChr1g0375281	1.02568	0.000986133	up	--	--	--				RchiOBHmChr3g0449291	1.29054	2.4013e-10	up	--	--	--
RchiOBHmChr4g0424451	1.00311	0.000987862	up	--	--	--				RchiOBHmChr7g0240941	1.81247	2.42226e-10	up	--	--	--
RchiOBHmChr1g0373221	2.42793	0.000998546	up	--	--	--				RchiOBHmChr2g0086061	3.37245	2.50063e-10	up	--	--	--
RchiOBHmChr1g0330191	1.31838	0.000999157	up	--	--	--				RchiOBHmChr1g0328141	2.30339	2.50748e-10	up	--	--	--
RchiOBHmChr3g0454371	2.92448	0.00100651	up	--	--	--				RchiOBHmChr5g0073741	2.28197	2.51276e-10	up	--	--	--
RchiOBHmChr3g0456561	2.20918	0.00101445	up	--	--	--				RchiOBHmChr2g0098781	1.26238	2.51619e-10	up	--	--	--
RchiOBHmChr7g0192201	1.39137	0.00101458	up	--	--	--				RchiOBHmChr6g0250421	1.59277	2.52826e-10	up	--	--	--
RchiOBHmChr3g0479411	1.2234	0.00102297	up	--	--	--				RchiOBHmChr7g0240161	1.6171	2.55979e-10	up	--	--	--
RchiOBHmChr6g0306881	2.20958	0.00102652	up	--	--	--				RchiOBHmChr5g0043901	3.16995	2.69339e-10	up	--	--	--
RchiOBHmChr5g0071521	1.36757	0.00103759	up	--	--	--				RchiOBHmChr1g0369121	1.66295	2.69371e-10	up	--	--	--
novel.17673	2.24883	0.00104034	up	--	--	--				RchiOBHmChr2g0116231	1.31867	2.75314e-10	up	--	--	--
novel.10008	1.52681	0.00104579	up	--	--	--				RchiOBHmChr3g0486721	1.70734	2.76724e-10	up	--	--	--
RchiOBHmChr2g0105901	1.54091	0.00105539	up	--	--	--				RchiOBHmChr3g0471501	1.58514	2.77949e-10	up	--	--	--
RchiOBHmChr2g0140571	1.1878	0.00105691	up	--	--	--				RchiOBHmChr2g0085451	2.06361	2.81775e-10	up	--	--	--
RchiOBHmChr7g0219141	1.33668	0.00105924	up	--	--	--				RchiOBHmChr1g0355951	1.73057	2.84886e-10	up	--	--	--
RchiOBHmChr5g0010631	1.14588	0.00106523	up	bHLH	TF	bHLH				RchiOBHmChr4g0429311	2.22659	2.8643e-10	up	--	--	--
novel.15667	1.64522	0.00106756	up	--	--	--				RchiOBHmChr3g0452131	2.38408	2.87541e-10	up	--	--	--
RchiOBHmChr7g0206611	1.66568	0.00107468	up	--	--	--				RchiOBHmChr2g0095421	8.31088	2.89736e-10	up	--	--	--
RchiOBHmChr6g0300251	1.20558	0.00107558	up	--	--	--				RchiOBHmChr2g0119591	1.70706	2.92063e-10	up	--	--	--
RchiOBHmChr6g0270871	1.67363	0.00107591	up	--	--	--				RchiOBHmChr7g0192201	3.04825	2.93861e-10	up	--	--	--
RchiOBHmChr7g0188001	1.53597	0.0010843	up	--	--	--				RchiOBHmChr2g0135861	1.6505	2.95531e-10	up	--	--	--
RchiOBHmChr7g0191831	1.05535	0.00108629	up	TAZ	TR	TAZ				RchiOBHmChr6g0297611	1.45357	2.97014e-10	up	--	--	--
RchiOBHmChr5g0076161	1.99525	0.0011002	up	--	--	--				RchiOBHmChr1g0381481	1.74663	2.97439e-10	up	--	--	--
RchiOBHmChr5g0026701	1.4686	0.0011041	up	--	--	--				RchiOBHmChr1g0382791	1.61777	2.99404e-10	up	--	--	--
RchiOBHmChr2g0171421	1.55915	0.0011089	up	--	--	--				RchiOBHmChr6g0295811	2.3612	3.03473e-10	up	--	--	--
RchiOBHmChr1g0375351	1.0238	0.00111671	up	--	--	--				RchiOBHmChr4g0438691	1.29688	3.05488e-10	up	--	--	--
RchiOBHmChr1g0352091	1.25895	0.00112242	up	--	--	--				RchiOBHmMTg0498711	4.44359	3.058e-10	up	--	--	--
RchiOBHmChr2g0101941	1.4122	0.00112571	up	--	--	--				RchiOBHmChr5g0067011	2.12	3.07068e-10	up	--	--	--
RchiOBHmChr6g0256571	1.12441	0.00112869	up	--	--	--				RchiOBHmChr7g0190351	1.40159	3.11419e-10	up	SWI/SNF-BAF60b	TR	SWI/SNF-BAF60b
RchiOBHmChr6g0245601	1.2202	0.00112989	up	--	--	--				RchiOBHmChr2g0165731	2.24262	3.12819e-10	up	--	--	--
RchiOBHmChr6g0301891	1.69192	0.00113409	up	--	--	--				RchiOBHmChr1g0348061	1.40938	3.14268e-10	up	--	--	--
RchiOBHmChr3g0461871	2.09886	0.0011351	up	--	--	--				novel.11179	3.63168	3.20306e-10	up	--	--	--
RchiOBHmChr4g0387361	1.35463	0.00114418	up	--	--	--				RchiOBHmChr6g0253681	1.9526	3.24146e-10	up	--	--	--
novel.2300	1.14926	0.00115985	up	--	--	--				RchiOBHmChr1g0378241	1.84394	3.2647e-10	up	--	--	--
RchiOBHmChr7g0179451	2.75444	0.00118552	up	--	--	--				RchiOBHmChr4g0432661	2.40679	3.36928e-10	up	--	--	--
RchiOBHmChr1g0381491	1.07666	0.00118955	up	--	--	--				RchiOBHmChr2g0087771	1.48802	3.42189e-10	up	--	--	--
RchiOBHmChr4g0396071	1.21519	0.00119381	up	--	--	--				RchiOBHmChr7g0199191	1.69849	3.45673e-10	up	--	--	--
RchiOBHmChr5g0062791	1.58744	0.00123254	up	--	--	--				RchiOBHmChr4g0399711	1.43666	3.45808e-10	up	--	--	--
RchiOBHmChr3g0477361	1.06524	0.00125122	up	--	--	--				RchiOBHmChr2g0092151	2.48386	3.50269e-10	up	--	--	--
RchiOBHmChr4g0387671	1.33599	0.00127714	up	--	--	--				RchiOBHmChr6g0307701	1.90796	3.59988e-10	up	--	--	--
RchiOBHmChr3g0448421	1.82734	0.0012823	up	--	--	--				RchiOBHmChr6g0262171	2.92133	3.61079e-10	up	--	--	--
RchiOBHmChr6g0304071	1.48315	0.00128867	up	--	--	--				RchiOBHmChr7g0220931	2.23318	3.69271e-10	up	--	--	--
novel.15825	1.59047	0.00129235	up	--	--	--				RchiOBHmChr4g0402891	1.94564	3.69756e-10	up	--	--	--
RchiOBHmChr7g0188381	1.73332	0.00129368	up	--	--	--				RchiOBHmChr3g0467401	1.86466	3.70238e-10	up	--	--	--
RchiOBHmChr5g0044301	1.05906	0.00130063	up	--	--	--				RchiOBHmChr6g0285151	3.77222	3.7893e-10	up	--	--	--
RchiOBHmChr1g0371771	1.70742	0.00130897	up	--	--	--				RchiOBHmChr4g0433871	2.36008	3.80574e-10	up	--	--	--
RchiOBHmChr6g0305961	1.68839	0.00131372	up	--	--	--				RchiOBHmChr5g0056561	1.64765	3.84653e-10	up	--	--	--
RchiOBHmChr2g0113471	1.12094	0.00131876	up	--	--	--				RchiOBHmChr2g0092131	1.40776	4.0777e-10	up	--	--	--
RchiOBHmChr6g0262961	1.33519	0.00132078	up	--	--	--				RchiOBHmChr4g0426341	2.33267	4.08588e-10	up	--	--	--
RchiOBHmChr2g0086371	1.61373	0.00132433	up	--	--	--				novel.6376	2.37559	4.11609e-10	up	--	--	--
RchiOBHmChr6g0280841	1.783	0.00132765	up	--	--	--				RchiOBHmChr5g0008301	1.29195	4.12282e-10	up	--	--	--
RchiOBHmChr7g0183311	1.2216	0.00135303	up	--	--	--				RchiOBHmChr6g0261111	2.00975	4.21981e-10	up	--	--	--
RchiOBHmChr5g0023111	1.03993	0.00136199	up	--	--	--				RchiOBHmChr2g0168381	2.18835	4.22291e-10	up	--	--	--
RchiOBHmChr5g0029511	2.27184	0.00136493	up	--	--	--				RchiOBHmChr1g0325821	2.57657	4.24397e-10	up	--	--	--
RchiOBHmChr6g0302381	1.23935	0.00137546	up	--	--	--				RchiOBHmChr5g0031821	1.21874	4.26152e-10	up	--	--	--
RchiOBHmChr7g0177791	1.14727	0.00139077	up	--	--	--				RchiOBHmChr2g0115711	2.21215	4.27833e-10	up	--	--	--
RchiOBHmChr3g0474581	1.07569	0.00139431	up	--	--	--				RchiOBHmChr5g0008441	1.92799	4.424e-10	up	--	--	--
RchiOBHmChr2g0131351	1.04288	0.00141685	up	--	--	--				RchiOBHmChr6g0292141	2.04361	4.49499e-10	up	--	--	--
RchiOBHmChr2g0092641	1.67941	0.0014335	up	--	--	--				RchiOBHmChr3g0470981	3.09118	4.49872e-10	up	--	--	--
RchiOBHmChr2g0109641	1.51351	0.00144121	up	--	--	--				RchiOBHmChr5g0077291	1.33478	4.59685e-10	up	--	--	--
RchiOBHmChr7g0204981	2.87655	0.00144306	up	--	--	--				RchiOBHmChr1g0327241	1.94904	4.62547e-10	up	--	--	--
RchiOBHmChr1g0374681	1.19546	0.0014644	up	--	--	--				RchiOBHmChr3g0452191	1.52703	4.67166e-10	up	GeBP	TF	GeBP
novel.3355	2.18889	0.00146612	up	--	--	--				RchiOBHmChr7g0208641	1.37091	4.80221e-10	up	--	--	--
RchiOBHmChr5g0073811	1.18619	0.00148193	up	--	--	--				RchiOBHmChr5g0011981	1.35295	4.81997e-10	up	--	--	--
RchiOBHmChr3g0454061	2.41316	0.00148237	up	--	--	--				RchiOBHmChr4g0418621	2.30129	4.88779e-10	up	--	--	--
RchiOBHmChr6g0285601	1.09705	0.00148433	up	--	--	--				RchiOBHmChr6g0276891	4.14964	4.96131e-10	up	--	--	--
RchiOBHmChr1g0351561	1.67526	0.00150028	up	--	--	--				RchiOBHmChr1g0332761	1.56719	5.00821e-10	up	--	--	--
RchiOBHmChr6g0262231	1.40518	0.00151173	up	--	--	--				RchiOBHmChr3g0452241	1.81405	5.01108e-10	up	--	--	--
RchiOBHmChr1g0358951	1.54958	0.0015193	up	--	--	--				RchiOBHmChr7g0180221	1.90526	5.10227e-10	up	--	--	--
RchiOBHmChr6g0306721	1.05266	0.0015325	up	--	--	--				RchiOBHmChr5g0061751	1.78039	5.19481e-10	up	--	--	--
RchiOBHmChr3g0467401	1.23153	0.00155081	up	--	--	--				RchiOBHmChr2g0091051	1.72493	5.27756e-10	up	--	--	--
RchiOBHmChr4g0429671	1.04351	0.00157895	up	--	--	--				RchiOBHmChr2g0087271	1.66867	5.3389e-10	up	--	--	--
RchiOBHmChr2g0096481	1.15945	0.00158189	up	--	--	--				RchiOBHmChr5g0030871	1.39289	5.40729e-10	up	TUB	TF	TUB
novel.17908	1.21435	0.0015858	up	--	--	--				novel.6928	2.94462	5.45171e-10	up	--	--	--
RchiOBHmChr2g0160191	1.37907	0.0015914	up	--	--	--				RchiOBHmCPg0502041	1.46271	5.46396e-10	up	--	--	--
RchiOBHmChr3g0490641	1.26109	0.00159705	up	--	--	--				RchiOBHmChr2g0126531	2.31185	5.47577e-10	up	--	--	--
RchiOBHmChr2g0174991	1.33801	0.00160471	up	--	--	--				RchiOBHmChr3g0468431	1.67556	5.58547e-10	up	C3H	TF	C3H
RchiOBHmChr4g0422301	1.05362	0.00161305	up	--	--	--				RchiOBHmChr3g0471741	2.65237	5.6717e-10	up	--	--	--
RchiOBHmChr4g0428021	1.63223	0.00162153	up	--	--	--				RchiOBHmChr2g0109681	1.56602	5.70459e-10	up	--	--	--
RchiOBHmChr3g0464261	1.29959	0.00162585	up	--	--	--				RchiOBHmChr5g0075591	1.5568	5.72322e-10	up	--	--	--
RchiOBHmChr6g0248441	1.13031	0.0016489	up	--	--	--				RchiOBHmChr1g0318501	1.66101	5.84161e-10	up	--	--	--
RchiOBHmChr2g0086561	1.29806	0.00165554	up	--	--	--				novel.8533	3.00051	5.86125e-10	up	--	--	--
RchiOBHmChr1g0334581	1.38293	0.00166278	up	--	--	--				RchiOBHmChr2g0112141	2.06884	5.89756e-10	up	--	--	--
RchiOBHmChr5g0004711	1.78693	0.00167548	up	--	--	--				novel.1750	3.50409	5.89912e-10	up	--	--	--
RchiOBHmChr6g0259001	1.2402	0.00168036	up	--	--	--				RchiOBHmChr6g0244081	3.48275	5.91545e-10	up	--	--	--
RchiOBHmChr2g0147631	2.00972	0.00169223	up	--	--	--				RchiOBHmChr5g0076961	1.57651	5.94403e-10	up	--	--	--
RchiOBHmChr6g0300581	1.35963	0.00170985	up	--	--	--				RchiOBHmChr7g0233021	1.72311	6.00267e-10	up	--	--	--
RchiOBHmChr1g0348781	1.20505	0.00171956	up	bHLH	TF	bHLH				RchiOBHmChr3g0488851	1.60769	6.02474e-10	up	--	--	--
novel.8232	1.89588	0.00172828	up	--	--	--				RchiOBHmChr5g0061971	1.67526	6.10126e-10	up	--	--	--
RchiOBHmChr3g0469041	1.27869	0.00173962	up	--	--	--				RchiOBHmChr5g0062361	2.08479	6.1926e-10	up	--	--	--
RchiOBHmChr6g0248341	2.90459	0.001752	up	--	--	--				RchiOBHmChr2g0086021	1.53077	6.37404e-10	up	--	--	--
novel.959	2.78568	0.00175242	up	--	--	--				RchiOBHmChr5g0068411	1.90475	6.53895e-10	up	--	--	--
RchiOBHmChr3g0477261	1.23042	0.0017529	up	--	--	--				RchiOBHmChr4g0417911	2.02095	6.67587e-10	up	--	--	--
RchiOBHmChr6g0292861	1.39951	0.00175297	up	--	--	--				RchiOBHmChr7g0188151	1.30625	6.68671e-10	up	--	--	--
RchiOBHmChr7g0198931	3.16484	0.00175782	up	--	--	--				RchiOBHmChr7g0198981	1.98383	6.69065e-10	up	--	--	--
RchiOBHmChr2g0096691	1.08818	0.00177675	up	--	--	--				RchiOBHmChr6g0248431	1.55635	6.71788e-10	up	--	--	--
RchiOBHmChr7g0235771	1.2418	0.0017965	up	--	--	--				RchiOBHmChr1g0375961	2.68707	6.79466e-10	up	--	--	--
RchiOBHmChr4g0420311	1.806	0.00179854	up	--	--	--				novel.17988	1.76901	6.95971e-10	up	--	--	--
RchiOBHmChr3g0466961	1.56288	0.00182071	up	--	--	--				RchiOBHmChr7g0192571	2.78932	7.00625e-10	up	--	--	--
RchiOBHmChr5g0054461	1.35977	0.0018526	up	MYB-related	TF	MYB->MYB-related				novel.154	2.962	7.00692e-10	up	--	--	--
RchiOBHmChr4g0445201	1.39411	0.00185633	up	--	--	--				RchiOBHmChr3g0452371	1.98894	7.2426e-10	up	--	--	--
RchiOBHmChr7g0237971	1.04819	0.0018585	up	--	--	--				RchiOBHmChr7g0190241	3.72191	7.29574e-10	up	--	--	--
novel.11027	2.36553	0.00186787	up	--	--	--				RchiOBHmChr6g0244781	2.04409	7.45733e-10	up	--	--	--
RchiOBHmChr4g0428201	1.36415	0.00188132	up	--	--	--				novel.6455	3.17648	7.73425e-10	up	--	--	--
RchiOBHmChr7g0187791	1.55049	0.00188638	up	--	--	--				RchiOBHmChr3g0480761	1.44133	7.79811e-10	up	--	--	--
RchiOBHmChr5g0002451	2.08274	0.00190042	up	--	--	--				RchiOBHmChr7g0220921	2.1732	8.02345e-10	up	--	--	--
RchiOBHmChr2g0109401	1.4197	0.0019163	up	--	--	--				RchiOBHmChr4g0399141	2.89185	8.21032e-10	up	--	--	--
RchiOBHmChr6g0299771	1.01404	0.00194341	up	AP2/ERF-ERF	TF	AP2/ERF->AP2/ERF-ERF				RchiOBHmChr1g0318441	1.48118	8.24295e-10	up	--	--	--
RchiOBHmChr2g0134391	1.72056	0.00195366	up	CSD	TF	CSD				RchiOBHmChr4g0445551	1.59234	8.24411e-10	up	--	--	--
RchiOBHmChr1g0363001	1.01612	0.00196018	up	--	--	--				RchiOBHmChr1g0366401	2.53739	8.28912e-10	up	--	--	--
RchiOBHmChr4g0435001	1.01117	0.00196691	up	--	--	--				RchiOBHmChr4g0438631	1.82295	8.31045e-10	up	--	--	--
RchiOBHmChr1g0374511	2.41046	0.00196949	up	--	--	--				RchiOBHmChr7g0212111	1.4215	8.31702e-10	up	--	--	--
RchiOBHmChr2g0100331	1.48731	0.00198275	up	--	--	--				RchiOBHmChr2g0103821	2.61009	8.37397e-10	up	--	--	--
RchiOBHmChr5g0070601	1.4022	0.00203247	up	--	--	--				RchiOBHmChr1g0380451	2.05259	8.46513e-10	up	--	--	--
RchiOBHmChr1g0352701	1.46724	0.00203663	up	--	--	--				RchiOBHmChr7g0178001	2.0979	8.52726e-10	up	--	--	--
RchiOBHmChr7g0212111	1.05686	0.00204012	up	--	--	--				RchiOBHmChr6g0304361	1.53167	8.53926e-10	up	--	--	--
RchiOBHmChr1g0384231	2.01043	0.00204544	up	--	--	--				RchiOBHmChr7g0217701	2.32609	9.33034e-10	up	--	--	--
RchiOBHmChr7g0187811	1.45892	0.00207659	up	--	--	--				RchiOBHmChr2g0155811	1.61806	9.34661e-10	up	--	--	--
RchiOBHmChr2g0135581	1.56767	0.00208461	up	--	--	--				RchiOBHmChr6g0303011	2.08928	9.38045e-10	up	--	--	--
RchiOBHmChr4g0395971	2.50625	0.00209091	up	--	--	--				RchiOBHmChr1g0372481	2.09936	9.4422e-10	up	--	--	--
RchiOBHmChr7g0209861	1.01566	0.00210012	up	--	--	--				RchiOBHmChr6g0294891	1.59249	9.59741e-10	up	SET	TR	SET
RchiOBHmChr5g0070551	1.37862	0.00210704	up	--	--	--				RchiOBHmChr2g0152121	3.06002	9.93146e-10	up	--	--	--
RchiOBHmChr1g0363831	1.14282	0.00211123	up	--	--	--				RchiOBHmChr2g0097821	2.11237	9.93168e-10	up	--	--	--
RchiOBHmChr4g0436411	1.00055	0.0021642	up	--	--	--				RchiOBHmChr6g0286581	1.60843	9.97812e-10	up	--	--	--
RchiOBHmChr1g0345271	1.12961	0.00218105	up	--	--	--				RchiOBHmChr1g0376931	1.61474	1.00289e-09	up	--	--	--
RchiOBHmChr6g0277681	1.9667	0.00218475	up	--	--	--				RchiOBHmChr1g0364011	1.32942	1.01316e-09	up	--	--	--
novel.17607	1.42612	0.00219826	up	--	--	--				novel.6888	2.60256	1.01544e-09	up	--	--	--
novel.6637	1.54447	0.00221961	up	--	--	--				novel.4080	3.02795	1.01707e-09	up	--	--	--
RchiOBHmChr7g0190241	1.41241	0.00222091	up	--	--	--				RchiOBHmChr5g0053361	1.73436	1.04109e-09	up	--	--	--
RchiOBHmChr1g0368821	1.18749	0.00222556	up	--	--	--				RchiOBHmChr3g0479261	1.68816	1.05627e-09	up	--	--	--
RchiOBHmChr5g0061721	1.71851	0.00222689	up	--	--	--				RchiOBHmChr1g0378611	1.32334	1.07379e-09	up	--	--	--
RchiOBHmChr2g0090331	1.12889	0.00226293	up	--	--	--				novel.5938	5.05268	1.07845e-09	up	--	--	--
RchiOBHmChr4g0394281	1.16155	0.00229308	up	--	--	--				RchiOBHmMTg0498511	2.40375	1.08827e-09	up	--	--	--
RchiOBHmChr7g0235401	1.13804	0.00229809	up	--	--	--				RchiOBHmChr7g0187761	1.4155	1.09395e-09	up	--	--	--
RchiOBHmChr6g0310701	1.57708	0.00229847	up	--	--	--				RchiOBHmChr5g0037651	2.05007	1.09528e-09	up	--	--	--
RchiOBHmChr4g0392361	1.21468	0.00231842	up	--	--	--				RchiOBHmChr2g0142351	2.25596	1.09884e-09	up	--	--	--
RchiOBHmChr3g0457021	2.14995	0.00233002	up	--	--	--				RchiOBHmChr5g0075881	5.95174	1.10025e-09	up	--	--	--
RchiOBHmChr5g0027151	1.82056	0.00233023	up	--	--	--				RchiOBHmChr5g0069441	1.43859	1.11252e-09	up	--	--	--
RchiOBHmChr5g0006681	1.05583	0.00233772	up	--	--	--				RchiOBHmChr2g0174291	1.52023	1.11284e-09	up	--	--	--
RchiOBHmChr2g0140921	1.29169	0.00234331	up	--	--	--				RchiOBHmChr6g0276801	2.85536	1.12878e-09	up	--	--	--
RchiOBHmChr1g0313611	1.52315	0.0023457	up	--	--	--				RchiOBHmChr6g0303371	2.00166	1.14027e-09	up	--	--	--
RchiOBHmChr2g0100701	2.08514	0.00234692	up	--	--	--				RchiOBHmChr6g0299521	1.77846	1.15691e-09	up	--	--	--
RchiOBHmChr5g0007731	1.16858	0.00235794	up	--	--	--				RchiOBHmChr2g0116551	1.33791	1.15829e-09	up	--	--	--
RchiOBHmChr1g0355121	1.07392	0.00236859	up	--	--	--				RchiOBHmChr3g0466961	2.54775	1.17449e-09	up	--	--	--
RchiOBHmChr3g0467091	1.25495	0.00238594	up	--	--	--				RchiOBHmChr2g0090751	2.45714	1.19271e-09	up	MBF1	TR	MBF1
novel.11959	2.31985	0.00239276	up	--	--	--				RchiOBHmChr3g0457501	1.49976	1.19481e-09	up	--	--	--
RchiOBHmChr3g0458841	1.18247	0.00239709	up	--	--	--				RchiOBHmChr1g0328021	1.59566	1.20175e-09	up	--	--	--
novel.10021	1.13888	0.00242191	up	--	--	--				RchiOBHmChr1g0384381	4.7124	1.20733e-09	up	--	--	--
novel.17394	2.25193	0.0024426	up	--	--	--				RchiOBHmChr5g0058841	1.26589	1.21948e-09	up	--	--	--
RchiOBHmChr5g0075651	1.55146	0.0024518	up	--	--	--				RchiOBHmChr6g0309921	1.90597	1.23656e-09	up	--	--	--
RchiOBHmChr6g0276311	1.0111	0.00246409	up	--	--	--				novel.12324	2.65448	1.2623e-09	up	--	--	--
RchiOBHmChr2g0154061	1.50507	0.00247457	up	--	--	--				RchiOBHmChr3g0455431	1.51545	1.26553e-09	up	--	--	--
RchiOBHmChr5g0010391	1.73146	0.00247969	up	--	--	--				RchiOBHmChr3g0479231	2.17403	1.27171e-09	up	--	--	--
novel.9647	1.61679	0.0025322	up	--	--	--				RchiOBHmChr3g0480561	2.87599	1.28179e-09	up	--	--	--
RchiOBHmChr4g0424511	1.36137	0.00253257	up	--	--	--				RchiOBHmChr5g0062781	2.00905	1.28527e-09	up	--	--	--
RchiOBHmChr2g0138921	1.65012	0.00256055	up	--	--	--				RchiOBHmChr5g0064541	1.6421	1.31656e-09	up	--	--	--
RchiOBHmChr3g0458911	2.18781	0.00256405	up	--	--	--				RchiOBHmChr1g0380251	1.43195	1.31998e-09	up	--	--	--
RchiOBHmChr7g0240021	1.05516	0.00259523	up	--	--	--				RchiOBHmChr4g0446701	1.48864	1.3374e-09	up	--	--	--
RchiOBHmChr6g0284851	1.06344	0.00260905	up	--	--	--				RchiOBHmChr2g0161131	2.11784	1.36394e-09	up	--	--	--
RchiOBHmChr2g0111211	2.52592	0.00262313	up	--	--	--				RchiOBHmChr3g0497321	2.00298	1.36588e-09	up	GARP-G2-like	TF	GARP->GARP-G2-like
RchiOBHmChr2g0087071	1.07046	0.00263863	up	--	--	--				RchiOBHmChr2g0104701	1.51391	1.38648e-09	up	GARP-G2-like	TF	GARP->GARP-G2-like
RchiOBHmChr2g0096601	1.79452	0.00264141	up	--	--	--				RchiOBHmChr2g0099781	1.61515	1.40111e-09	up	--	--	--
RchiOBHmChr5g0061081	1.40238	0.00266819	up	--	--	--				RchiOBHmChr4g0408441	1.41292	1.41089e-09	up	--	--	--
RchiOBHmChr7g0179851	1.07751	0.00267133	up	Others	TR	Others				RchiOBHmChr6g0283721	3.06672	1.41862e-09	up	--	--	--
novel.6844	2.53415	0.0027041	up	--	--	--				RchiOBHmChr1g0318291	2.30278	1.43541e-09	up	--	--	--
RchiOBHmChr1g0371381	1.47218	0.00270658	up	--	--	--				RchiOBHmChr1g0338881	2.46581	1.4422e-09	up	MYB	TF	MYB->MYB
RchiOBHmChr6g0274111	1.18313	0.00272276	up	--	--	--				RchiOBHmChr6g0259611	2.03535	1.44706e-09	up	--	--	--
RchiOBHmChr1g0335211	1.04474	0.00273907	up	--	--	--				RchiOBHmChr6g0279501	3.04479	1.46032e-09	up	--	--	--
RchiOBHmChr2g0090491	1.5896	0.00274132	up	--	--	--				RchiOBHmChr2g0128961	2.90125	1.47389e-09	up	--	--	--
RchiOBHmChr6g0276221	1.33649	0.00274781	up	--	--	--				RchiOBHmChr5g0012801	1.72775	1.48005e-09	up	--	--	--
RchiOBHmChr3g0447981	1.3545	0.00275321	up	--	--	--				RchiOBHmChr4g0385881	1.98274	1.4905e-09	up	--	--	--
RchiOBHmChr1g0380811	1.20148	0.00278642	up	--	--	--				RchiOBHmChr7g0187941	2.98614	1.4959e-09	up	--	--	--
RchiOBHmChr4g0418221	1.30833	0.00278995	up	--	--	--				RchiOBHmMTg0498571	2.56777	1.49788e-09	up	--	--	--
RchiOBHmChr7g0210561	1.03886	0.0028221	up	--	--	--				RchiOBHmChr1g0362861	2.18592	1.50196e-09	up	--	--	--
RchiOBHmChr6g0274591	1.02424	0.00284608	up	AP2/ERF-ERF	TF	AP2/ERF->AP2/ERF-ERF				RchiOBHmChr7g0196081	1.69417	1.51342e-09	up	--	--	--
RchiOBHmChr1g0324721	1.26083	0.00290674	up	NAC	TF	NAC				RchiOBHmMTg0498381	3.63924	1.51932e-09	up	--	--	--
RchiOBHmChr4g0423521	1.06565	0.00291198	up	--	--	--				novel.8792	2.06717	1.54357e-09	up	--	--	--
RchiOBHmChr1g0378471	1.01436	0.00291494	up	--	--	--				RchiOBHmChr4g0436751	1.39572	1.55849e-09	up	--	--	--
RchiOBHmChr2g0132851	1.57815	0.00291523	up	--	--	--				RchiOBHmChr7g0180201	2.15181	1.57945e-09	up	--	--	--
RchiOBHmChr3g0457491	1.34308	0.0029239	up	--	--	--				RchiOBHmChr1g0313031	1.37514	1.58386e-09	up	--	--	--
RchiOBHmChr7g0240161	1.0818	0.00292413	up	--	--	--				novel.1022	2.76693	1.59896e-09	up	--	--	--
RchiOBHmChr3g0491411	2.14945	0.00295963	up	--	--	--				RchiOBHmChr2g0134391	3.45623	1.62007e-09	up	CSD	TF	CSD
RchiOBHmChr6g0299211	1.15662	0.00296052	up	--	--	--				RchiOBHmChr7g0182151	2.91396	1.63064e-09	up	--	--	--
RchiOBHmChr7g0181321	3.05956	0.00297372	up	--	--	--				RchiOBHmChr6g0304841	1.28447	1.65306e-09	up	--	--	--
RchiOBHmChr5g0044321	1.08971	0.00304568	up	--	--	--				RchiOBHmChr2g0132701	1.96604	1.67709e-09	up	--	--	--
RchiOBHmChr5g0050381	2.27212	0.0030911	up	--	--	--				RchiOBHmChr3g0485611	1.74048	1.69827e-09	up	--	--	--
RchiOBHmChr2g0166461	1.59627	0.00310911	up	--	--	--				RchiOBHmChr6g0292071	1.64275	1.70114e-09	up	--	--	--
RchiOBHmChr4g0443591	1.74597	0.00311333	up	--	--	--				RchiOBHmChr5g0041891	1.34257	1.70981e-09	up	--	--	--
RchiOBHmChr6g0262291	1.37932	0.00312205	up	--	--	--				RchiOBHmChr2g0136851	2.0549	1.74139e-09	up	--	--	--
novel.7297	2.28339	0.0031758	up	--	--	--				RchiOBHmChr4g0440591	2.1052	1.75969e-09	up	--	--	--
RchiOBHmChr4g0386431	1.78746	0.00325301	up	--	--	--				RchiOBHmChr2g0084981	1.75097	1.84599e-09	up	--	--	--
RchiOBHmChr6g0293951	1.49498	0.00325339	up	--	--	--				RchiOBHmChr6g0309381	2.00259	1.89506e-09	up	LOB	TF	LOB
RchiOBHmChr2g0134291	1.4337	0.00327665	up	--	--	--				RchiOBHmChr6g0272001	1.53075	1.92558e-09	up	--	--	--
RchiOBHmChr1g0359511	1.49501	0.003285	up	--	--	--				RchiOBHmChr6g0302621	1.50009	1.93649e-09	up	--	--	--
RchiOBHmChr2g0139081	1.70299	0.00328928	up	--	--	--				RchiOBHmChr5g0059601	1.47045	1.95425e-09	up	--	--	--
RchiOBHmChr1g0324821	1.18322	0.00330708	up	NAC	TF	NAC				RchiOBHmChr6g0279351	1.67059	1.95735e-09	up	--	--	--
RchiOBHmChr6g0310861	1.03552	0.00333126	up	--	--	--				RchiOBHmChr5g0078021	2.52444	1.96956e-09	up	--	--	--
RchiOBHmChr4g0430071	1.13772	0.00334554	up	--	--	--				RchiOBHmChr6g0251821	1.28046	1.97046e-09	up	bZIP	TF	bZIP
RchiOBHmChr5g0064341	1.51868	0.00336336	up	--	--	--				RchiOBHmChr6g0305061	1.51003	1.97315e-09	up	--	--	--
RchiOBHmChr7g0222941	1.2578	0.00336971	up	--	--	--				RchiOBHmChr4g0388391	1.50377	2.01051e-09	up	--	--	--
RchiOBHmChr4g0388281	1.17881	0.00341758	up	--	--	--				RchiOBHmChr2g0108661	2.55562	2.02506e-09	up	--	--	--
novel.7628	1.64745	0.00341975	up	--	--	--				RchiOBHmChr7g0233001	2.29343	2.07818e-09	up	--	--	--
RchiOBHmChr3g0454501	1.07811	0.00343796	up	--	--	--				RchiOBHmChr2g0109561	1.20647	2.11947e-09	up	--	--	--
RchiOBHmChr7g0187941	1.21905	0.00348708	up	--	--	--				novel.10365	3.84481	2.12697e-09	up	--	--	--
RchiOBHmChr7g0218961	1.16502	0.00348727	up	--	--	--				RchiOBHmChr6g0251901	2.2409	2.17984e-09	up	--	--	--
RchiOBHmChr6g0287061	1.31151	0.00349985	up	--	--	--				RchiOBHmChr4g0416221	1.2389	2.19066e-09	up	--	--	--
RchiOBHmChr5g0029361	1.02998	0.00353205	up	--	--	--				RchiOBHmChr4g0403671	3.1536	2.23029e-09	up	--	--	--
RchiOBHmChr6g0274401	1.05752	0.0035384	up	--	--	--				RchiOBHmChr2g0086781	1.63854	2.25189e-09	up	DBP	TF	DBP
novel.10521	1.92557	0.00353988	up	--	--	--				RchiOBHmChr4g0444141	1.73927	2.25753e-09	up	--	--	--
RchiOBHmChr5g0009731	1.1399	0.00354419	up	--	--	--				RchiOBHmChr6g0300291	1.5841	2.27042e-09	up	--	--	--
RchiOBHmChr4g0428421	1.38701	0.00356321	up	--	--	--				RchiOBHmChr5g0067791	1.59871	2.28281e-09	up	--	--	--
RchiOBHmChr5g0033261	1.3153	0.00364319	up	--	--	--				RchiOBHmChr1g0330861	1.92283	2.29377e-09	up	--	--	--
RchiOBHmChr6g0254191	1.31551	0.00365219	up	--	--	--				RchiOBHmChr2g0111221	1.57874	2.30135e-09	up	--	--	--
RchiOBHmChr6g0291621	1.52339	0.00368651	up	--	--	--				novel.9869	4.61171	2.30514e-09	up	--	--	--
RchiOBHmChr1g0343581	2.11005	0.00370293	up	--	--	--				RchiOBHmChr1g0360081	2.23452	2.31322e-09	up	AP2/ERF-ERF	TF	AP2/ERF->AP2/ERF-ERF
RchiOBHmChr3g0466861	1.06072	0.00371012	up	--	--	--				RchiOBHmChr6g0284251	2.43685	2.31668e-09	up	--	--	--
RchiOBHmChr5g0073441	2.34439	0.00371154	up	--	--	--				RchiOBHmChr2g0092461	1.44248	2.31726e-09	up	--	--	--
RchiOBHmChr3g0490291	1.9994	0.00373459	up	--	--	--				RchiOBHmChr4g0437421	1.76964	2.35493e-09	up	--	--	--
novel.2832	1.04129	0.00380699	up	--	--	--				RchiOBHmChr5g0052741	2.0572	2.35975e-09	up	--	--	--
RchiOBHmChr3g0463651	1.12909	0.0038092	up	--	--	--				RchiOBHmChr5g0009351	1.54461	2.36411e-09	up	--	--	--
RchiOBHmChr4g0439681	1.86949	0.0038746	up	--	--	--				novel.2428	1.97079	2.38598e-09	up	--	--	--
RchiOBHmChr6g0285841	1.75711	0.00387661	up	--	--	--				novel.9148	4.05931	2.39401e-09	up	--	--	--
RchiOBHmChr3g0493951	2.10996	0.00390004	up	--	--	--				RchiOBHmChr2g0115621	2.03198	2.45628e-09	up	--	--	--
RchiOBHmChr5g0016041	1.04266	0.00390153	up	--	--	--				RchiOBHmChr6g0286891	1.84216	2.45972e-09	up	--	--	--
RchiOBHmChr5g0009141	1.45978	0.00391133	up	--	--	--				RchiOBHmChr2g0146191	2.16488	2.50391e-09	up	--	--	--
RchiOBHmChr3g0469001	1.59101	0.00391604	up	--	--	--				RchiOBHmChr6g0293811	1.67375	2.54119e-09	up	--	--	--
RchiOBHmChr4g0423641	1.16013	0.00394286	up	--	--	--				RchiOBHmChr3g0466971	1.76516	2.54436e-09	up	--	--	--
RchiOBHmChr7g0239251	1.20157	0.00399856	up	--	--	--				RchiOBHmChr4g0410471	1.34809	2.58166e-09	up	--	--	--
RchiOBHmChr2g0098341	1.05613	0.00400409	up	--	--	--				novel.18445	1.81553	2.59642e-09	up	--	--	--
RchiOBHmChr2g0167671	2.08622	0.0040341	up	--	--	--				RchiOBHmChr1g0366121	2.67956	2.63865e-09	up	C2H2	TF	C2H2
RchiOBHmChr6g0284951	1.28677	0.00405094	up	--	--	--				RchiOBHmChr6g0301091	1.49823	2.6398e-09	up	--	--	--
RchiOBHmChr5g0050341	1.13566	0.0040745	up	--	--	--				novel.9870	1.69882	2.65736e-09	up	--	--	--
RchiOBHmChr1g0363431	1.70837	0.00407982	up	--	--	--				RchiOBHmChr5g0043161	3.3159	2.68343e-09	up	--	--	--
RchiOBHmChr2g0108571	1.10022	0.00408399	up	--	--	--				RchiOBHmChr6g0277801	1.77496	2.73301e-09	up	--	--	--
RchiOBHmChr5g0036041	1.04693	0.00410552	up	--	--	--				RchiOBHmChr6g0301571	1.9684	2.7957e-09	up	--	--	--
RchiOBHmChr6g0293581	1.30525	0.00412266	up	--	--	--				RchiOBHmChr2g0105071	1.35338	2.82354e-09	up	--	--	--
RchiOBHmChr1g0378621	1.20007	0.0041752	up	WRKY	TF	WRKY				RchiOBHmChr4g0414431	2.46442	2.82636e-09	up	--	--	--
RchiOBHmChr3g0490591	1.28977	0.0042043	up	--	--	--				RchiOBHmChr7g0180561	1.6733	2.8762e-09	up	--	--	--
RchiOBHmChr1g0371831	1.64093	0.0042431	up	--	--	--				RchiOBHmChr6g0247801	2.01033	2.87941e-09	up	--	--	--
RchiOBHmChr6g0285821	1.11276	0.00426686	up	--	--	--				RchiOBHmChr4g0427061	2.65545	2.93065e-09	up	--	--	--
RchiOBHmChr2g0127191	2.06672	0.00426991	up	--	--	--				RchiOBHmChr6g0289401	1.4196	2.96901e-09	up	--	--	--
RchiOBHmChr4g0440101	1.28648	0.0042849	up	--	--	--				RchiOBHmChr2g0106661	1.37028	2.97463e-09	up	--	--	--
RchiOBHmChr7g0196931	1.60599	0.0043252	up	--	--	--				RchiOBHmChr6g0308781	1.49284	3.01234e-09	up	--	--	--
RchiOBHmChr1g0380131	1.23182	0.00433578	up	--	--	--				RchiOBHmChr2g0093101	2.47057	3.01721e-09	up	--	--	--
novel.17107	2.41164	0.0043584	up	--	--	--				novel.6823	2.76498	3.0239e-09	up	--	--	--
RchiOBHmChr4g0432271	1.68489	0.00440978	up	--	--	--				RchiOBHmChr4g0428141	2.04513	3.05798e-09	up	--	--	--
RchiOBHmChr3g0454961	1.24484	0.00441891	up	--	--	--				RchiOBHmChr7g0241161	1.63225	3.07718e-09	up	--	--	--
RchiOBHmChr5g0002891	1.06209	0.00453704	up	--	--	--				RchiOBHmChr5g0002361	1.67435	3.07777e-09	up	--	--	--
RchiOBHmChr2g0133361	1.11727	0.00454904	up	--	--	--				RchiOBHmChr6g0290811	2.22155	3.15829e-09	up	--	--	--
RchiOBHmChr2g0105571	2.06877	0.00465314	up	--	--	--				RchiOBHmChr7g0192761	1.2756	3.16978e-09	up	--	--	--
RchiOBHmChr5g0076681	1.33711	0.00468337	up	--	--	--				RchiOBHmChr6g0300881	1.3037	3.17564e-09	up	--	--	--
RchiOBHmChr6g0248001	1.0464	0.00472334	up	--	--	--				RchiOBHmChr5g0002571	1.99105	3.21875e-09	up	--	--	--
RchiOBHmChr5g0003371	1.2684	0.00472518	up	--	--	--				novel.1779	1.70074	3.24992e-09	up	--	--	--
RchiOBHmChr4g0389511	1.34436	0.00477027	up	--	--	--				RchiOBHmChr4g0416191	3.16028	3.26021e-09	up	--	--	--
RchiOBHmChr4g0416191	1.77081	0.00480302	up	--	--	--				RchiOBHmChr6g0276881	3.22068	3.33394e-09	up	--	--	--
RchiOBHmChr5g0068961	1.1204	0.0048244	up	--	--	--				RchiOBHmChr3g0494111	1.55859	3.38366e-09	up	--	--	--
RchiOBHmChr6g0268241	1.61015	0.00483552	up	--	--	--				RchiOBHmChr7g0177011	3.60052	3.38774e-09	up	--	--	--
RchiOBHmChr7g0237881	1.07718	0.0048591	up	--	--	--				RchiOBHmChr6g0268301	1.49012	3.41854e-09	up	--	--	--
RchiOBHmChr7g0192821	1.43098	0.00492011	up	--	--	--				RchiOBHmChr2g0086961	1.39706	3.42585e-09	up	--	--	--
RchiOBHmChr7g0211191	1.42489	0.00492441	up	--	--	--				RchiOBHmChr4g0424391	1.52299	3.43157e-09	up	--	--	--
RchiOBHmChr4g0434861	2.02388	0.00493765	up	--	--	--				RchiOBHmChr5g0027341	1.90644	3.4336e-09	up	--	--	--
RchiOBHmChr7g0208111	1.37879	0.00496344	up	--	--	--				RchiOBHmChr2g0113011	1.6407	3.45744e-09	up	--	--	--
novel.10522	1.71518	0.00499159	up	--	--	--				RchiOBHmChr6g0298671	1.79926	3.47005e-09	up	--	--	--
RchiOBHmChr1g0360621	1.47963	0.00500992	up	--	--	--				RchiOBHmChr3g0475961	1.35995	3.47597e-09	up	HB-BELL	TF	HB->HB-BELL
RchiOBHmChr2g0109661	1.42918	0.00504948	up	--	--	--				RchiOBHmChr5g0045751	1.63462	3.53622e-09	up	--	--	--
novel.9859	1.82977	0.00512545	up	TCP	TF	TCP				novel.10551	5.78021	3.55732e-09	up	--	--	--
RchiOBHmChr7g0183141	1.07916	0.0051617	up	--	--	--				RchiOBHmChr7g0192281	5.25858	3.56058e-09	up	--	--	--
RchiOBHmChr6g0301861	1.23263	0.00523451	up	--	--	--				RchiOBHmChr5g0012981	2.30244	3.62034e-09	up	--	--	--
RchiOBHmChr4g0446831	1.54278	0.00524498	up	--	--	--				RchiOBHmMTg0498391	2.45597	3.64775e-09	up	--	--	--
RchiOBHmChr4g0445871	1.9129	0.00529821	up	--	--	--				RchiOBHmChr5g0008451	1.37923	3.67343e-09	up	--	--	--
RchiOBHmChr1g0368991	1.10655	0.00529879	up	--	--	--				novel.9753	4.29546	3.72367e-09	up	--	--	--
RchiOBHmChr4g0395401	1.10877	0.00531809	up	--	--	--				novel.5220	4.6054	3.75125e-09	up	--	--	--
RchiOBHmChr2g0140461	1.11714	0.00532231	up	MYB-related	TF	MYB->MYB-related				RchiOBHmChr4g0391281	1.80658	3.7748e-09	up	Others	TR	Others
novel.6183	1.20006	0.00535901	up	--	--	--				RchiOBHmChr7g0208391	2.09341	3.80544e-09	up	--	--	--
RchiOBHmChr2g0151401	-4.08467	4.78421e-16	down	--	--	--				RchiOBHmChr2g0108351	1.95825	3.83334e-09	up	--	--	--
RchiOBHmChr2g0160761	-3.6168	7.09173e-14	down	--	--	--				novel.15267	1.58249	3.86834e-09	up	--	--	--
RchiOBHmChr2g0152071	-3.86034	3.01548e-12	down	--	--	--				RchiOBHmChr5g0073541	1.83914	3.89236e-09	up	--	--	--
RchiOBHmChr7g0196281	-3.83616	2.65495e-11	down	--	--	--				RchiOBHmChr6g0277841	1.30793	3.92819e-09	up	--	--	--
RchiOBHmChr7g0243471	-4.02508	3.37395e-11	down	--	--	--				RchiOBHmChr6g0298491	2.88957	3.98706e-09	up	--	--	--
RchiOBHmChr6g0302011	-3.1986	4.42107e-11	down	--	--	--				RchiOBHmChr5g0028971	1.38229	4.21681e-09	up	--	--	--
RchiOBHmChr6g0296521	-2.49885	1.7325e-10	down	--	--	--				RchiOBHmChr4g0393381	1.67977	4.22454e-09	up	--	--	--
RchiOBHmChr4g0402961	-2.93693	1.8509e-10	down	--	--	--				novel.15831	4.00007	4.35235e-09	up	--	--	--
RchiOBHmChr2g0118101	-3.49392	2.23675e-10	down	--	--	--				RchiOBHmChr2g0090921	1.57834	4.37387e-09	up	--	--	--
RchiOBHmChr4g0401741	-2.12289	2.27747e-10	down	--	--	--				RchiOBHmChr5g0014391	4.07663	4.47544e-09	up	Tify	TF	Tify
RchiOBHmChr6g0263471	-2.42391	2.67821e-10	down	--	--	--				RchiOBHmChr1g0382931	1.82026	4.59173e-09	up	--	--	--
RchiOBHmChr4g0402981	-3.5333	3.54961e-10	down	--	--	--				RchiOBHmChr4g0431931	1.77179	4.59471e-09	up	--	--	--
RchiOBHmChr3g0463551	-1.82825	4.84492e-10	down	--	--	--				RchiOBHmChr2g0110761	2.43268	4.67903e-09	up	--	--	--
RchiOBHmChr4g0417511	-2.80273	5.35136e-10	down	--	--	--				RchiOBHmChr2g0112391	1.85245	4.73716e-09	up	--	--	--
RchiOBHmChr4g0438821	-2.91253	8.34893e-10	down	--	--	--				RchiOBHmChr2g0168751	2.31138	4.7643e-09	up	--	--	--
novel.11113	-4.42481	8.68152e-10	down	--	--	--				RchiOBHmChr6g0309651	1.41285	4.77409e-09	up	--	--	--
RchiOBHmChr5g0023721	-2.31473	1.30324e-09	down	--	--	--				RchiOBHmChr6g0268341	1.76492	4.83523e-09	up	--	--	--
RchiOBHmChr6g0302821	-1.86063	1.39116e-09	down	--	--	--				RchiOBHmChr2g0094541	2.55131	4.91387e-09	up	GRF	TF	GRF
RchiOBHmChr4g0392691	-2.78374	1.39817e-09	down	--	--	--				RchiOBHmChr4g0395521	1.67261	4.93383e-09	up	--	--	--
RchiOBHmChr4g0398631	-2.02761	2.18155e-09	down	--	--	--				RchiOBHmChr1g0323791	1.99204	5.05059e-09	up	--	--	--
RchiOBHmChr4g0415681	-2.70247	2.19663e-09	down	GNAT	TR	GNAT				RchiOBHmChr6g0291531	1.29322	5.06906e-09	up	--	--	--
RchiOBHmChr2g0144811	-2.87482	3.46626e-09	down	--	--	--				RchiOBHmChr1g0382831	2.35311	5.07387e-09	up	--	--	--
RchiOBHmChr2g0089171	-2.59831	4.33829e-09	down	--	--	--				RchiOBHmChr3g0461281	1.31721	5.10411e-09	up	--	--	--
RchiOBHmChr7g0243541	-3.50458	4.69477e-09	down	--	--	--				RchiOBHmChr5g0011091	4.84875	5.10481e-09	up	--	--	--
RchiOBHmChr0c28g0500931	-3.86932	6.44428e-09	down	--	--	--				RchiOBHmChr6g0245611	1.30933	5.11432e-09	up	--	--	--
RchiOBHmChr7g0185411	-3.00058	6.92867e-09	down	C2C2-CO-like	TF	C2C2->C2C2-CO-like				RchiOBHmChr2g0109461	2.58568	5.12425e-09	up	--	--	--
RchiOBHmChr5g0002331	-3.23176	8.51687e-09	down	--	--	--				RchiOBHmChr3g0470691	1.7931	5.1403e-09	up	--	--	--
RchiOBHmChr7g0196271	-3.00945	8.95654e-09	down	--	--	--				RchiOBHmChr2g0174561	2.96346	5.14285e-09	up	--	--	--
RchiOBHmChr1g0380151	-1.5613	1.42644e-08	down	--	--	--				RchiOBHmChr1g0381001	1.74956	5.22609e-09	up	--	--	--
RchiOBHmChr6g0259401	-1.33076	1.44302e-08	down	--	--	--				RchiOBHmChr6g0294391	1.48619	5.40738e-09	up	--	--	--
RchiOBHmChr6g0295481	-2.3765	1.70554e-08	down	AP2/ERF-ERF	TF	AP2/ERF->AP2/ERF-ERF				RchiOBHmChr4g0413371	4.13581	5.44907e-09	up	--	--	--
RchiOBHmChr5g0024921	-2.49173	1.8177e-08	down	--	--	--				RchiOBHmChr6g0312111	2.33069	5.48225e-09	up	--	--	--
RchiOBHmChr6g0311181	-2.85672	1.90624e-08	down	--	--	--				RchiOBHmChr5g0039071	3.22032	5.52095e-09	up	--	--	--
RchiOBHmChr7g0243481	-4.06014	2.46047e-08	down	--	--	--				novel.1393	3.07414	5.54935e-09	up	--	--	--
RchiOBHmChr3g0448071	-2.18511	3.27627e-08	down	--	--	--				RchiOBHmChr4g0442151	3.95504	5.65079e-09	up	--	--	--
RchiOBHmChr5g0036541	-2.53167	4.54279e-08	down	--	--	--				RchiOBHmChr5g0063611	1.16326	5.66017e-09	up	--	--	--
novel.1223	-2.60235	4.80879e-08	down	--	--	--				RchiOBHmChr6g0254511	1.79781	5.67952e-09	up	--	--	--
RchiOBHmChr6g0311611	-1.71101	5.08372e-08	down	--	--	--				novel.232	2.46615	5.69404e-09	up	--	--	--
RchiOBHmChr6g0291491	-2.70206	5.36177e-08	down	--	--	--				RchiOBHmChr4g0392091	1.78806	5.92541e-09	up	--	--	--
RchiOBHmChr0c28g0500921	-3.20057	5.5336e-08	down	--	--	--				RchiOBHmChr1g0382851	1.7777	5.95982e-09	up	mTERF	TR	mTERF
RchiOBHmChr7g0215071	-2.44619	5.83e-08	down	--	--	--				RchiOBHmChr4g0440551	6.68475	5.97675e-09	up	--	--	--
RchiOBHmChr2g0101791	-1.70683	6.99174e-08	down	--	--	--				RchiOBHmChr7g0179831	1.44503	6.00376e-09	up	--	--	--
RchiOBHmChr4g0393501	-2.46538	7.08986e-08	down	--	--	--				RchiOBHmChr5g0019941	1.44465	6.11879e-09	up	--	--	--
RchiOBHmChr2g0088411	-1.6777	9.57233e-08	down	--	--	--				RchiOBHmChr2g0162411	1.62275	6.28307e-09	up	--	--	--
RchiOBHmChr4g0399481	-2.22128	1.0069e-07	down	Others	TR	Others				RchiOBHmChr2g0085461	1.66227	6.33882e-09	up	--	--	--
RchiOBHmChr6g0307001	-1.78981	1.04734e-07	down	MYB	TF	MYB->MYB				RchiOBHmChr2g0121751	1.31279	6.35715e-09	up	--	--	--
RchiOBHmChr7g0178461	-2.62483	1.25995e-07	down	--	--	--				novel.13739	1.48266	6.36876e-09	up	--	--	--
RchiOBHmChr5g0032731	-1.46652	1.28545e-07	down	--	--	--				RchiOBHmChr4g0423771	1.5946	6.46792e-09	up	--	--	--
RchiOBHmChr6g0247801	-1.44383	1.30503e-07	down	--	--	--				RchiOBHmChr5g0063461	2.12019	6.53787e-09	up	--	--	--
RchiOBHmChr1g0358201	-1.81081	1.54218e-07	down	--	--	--				RchiOBHmChr6g0277561	1.77541	6.54755e-09	up	--	--	--
RchiOBHmChr2g0144551	-1.67641	1.61796e-07	down	--	--	--				RchiOBHmChr6g0282191	2.68704	6.58108e-09	up	--	--	--
novel.14331	-6.40584	1.77589e-07	down	--	--	--				RchiOBHmChr7g0207961	2.84377	6.63161e-09	up	--	--	--
RchiOBHmChr7g0232421	-1.76591	1.86711e-07	down	--	--	--				novel.12340	6.56119	6.79199e-09	up	--	--	--
RchiOBHmChr7g0178831	-1.94524	1.97441e-07	down	--	--	--				RchiOBHmChr6g0311091	1.27991	6.82025e-09	up	--	--	--
RchiOBHmChr3g0463691	-2.05973	2.10326e-07	down	--	--	--				RchiOBHmChr2g0167691	1.27811	6.84403e-09	up	--	--	--
RchiOBHmChr2g0123401	-1.64602	2.50325e-07	down	--	--	--				RchiOBHmChr2g0096481	2.50042	6.96315e-09	up	--	--	--
RchiOBHmChr6g0280861	-2.62924	2.52691e-07	down	--	--	--				RchiOBHmChr6g0283921	5.20966	6.98309e-09	up	--	--	--
novel.3690	-2.43749	2.95118e-07	down	--	--	--				novel.10288	6.08704	6.98635e-09	up	--	--	--
RchiOBHmChr2g0087601	-2.66252	3.07104e-07	down	--	--	--				RchiOBHmChr6g0278491	1.31176	7.06299e-09	up	--	--	--
RchiOBHmChr6g0248931	-1.81879	3.10884e-07	down	--	--	--				RchiOBHmChr7g0213871	2.70741	7.06679e-09	up	--	--	--
RchiOBHmChr2g0156761	-2.15712	3.20572e-07	down	GRAS	TF	GRAS				RchiOBHmChr5g0066421	1.33934	7.09424e-09	up	--	--	--
RchiOBHmChr4g0429051	-2.63821	3.53658e-07	down	--	--	--				RchiOBHmChr1g0371671	1.54812	7.0955e-09	up	HB-WOX	TF	HB->HB-WOX
RchiOBHmChr5g0048851	-1.54321	3.56851e-07	down	--	--	--				RchiOBHmChr3g0484051	2.13066	7.12833e-09	up	--	--	--
RchiOBHmChr7g0241911	-2.09045	3.59676e-07	down	--	--	--				RchiOBHmChr4g0416751	1.44377	7.20312e-09	up	--	--	--
RchiOBHmChr5g0001831	-1.18808	4.20194e-07	down	--	--	--				RchiOBHmChr7g0182651	1.92804	7.27186e-09	up	MYB-related	TF	MYB->MYB-related
RchiOBHmChr7g0218261	-1.57772	4.25779e-07	down	--	--	--				RchiOBHmChr1g0365211	1.55452	7.29851e-09	up	--	--	--
RchiOBHmChr2g0100571	-1.80538	4.25874e-07	down	bZIP	TF	bZIP				RchiOBHmChr6g0310451	2.05115	7.34527e-09	up	--	--	--
RchiOBHmChr7g0189021	-1.83857	4.2791e-07	down	bHLH	TF	bHLH				RchiOBHmChr6g0297351	1.80975	7.37598e-09	up	--	--	--
RchiOBHmChr7g0193431	-3.31734	4.57033e-07	down	--	--	--				RchiOBHmChr1g0353991	1.25315	7.59503e-09	up	--	--	--
RchiOBHmChr3g0479821	-1.84968	4.63861e-07	down	--	--	--				RchiOBHmChr3g0497221	1.22257	7.59823e-09	up	--	--	--
RchiOBHmChr3g0467431	-2.25061	5.0014e-07	down	--	--	--				RchiOBHmChr2g0122871	1.88609	7.63501e-09	up	NAC	TF	NAC
RchiOBHmChr6g0292101	-2.04967	5.03001e-07	down	--	--	--				RchiOBHmChr2g0150081	1.43024	7.82189e-09	up	--	--	--
RchiOBHmChr7g0202271	-2.73067	5.18952e-07	down	--	--	--				RchiOBHmChr4g0400941	1.23025	7.82584e-09	up	--	--	--
RchiOBHmChr3g0491251	-2.54221	6.2237e-07	down	--	--	--				RchiOBHmChr7g0204641	1.47681	7.83845e-09	up	AP2/ERF-ERF	TF	AP2/ERF->AP2/ERF-ERF
RchiOBHmChr7g0210241	-1.54548	6.34797e-07	down	--	--	--				RchiOBHmChr4g0435941	1.62384	7.91343e-09	up	--	--	--
RchiOBHmChr4g0424021	-2.30088	6.55147e-07	down	--	--	--				RchiOBHmChr6g0305821	2.25013	7.91701e-09	up	--	--	--
RchiOBHmChr1g0376641	-1.82997	6.93933e-07	down	AP2/ERF-ERF	TF	AP2/ERF->AP2/ERF-ERF				RchiOBHmChr2g0129031	1.22892	7.94084e-09	up	--	--	--
RchiOBHmChr6g0303671	-1.59562	7.41238e-07	down	--	--	--				RchiOBHmChr4g0418211	1.56975	7.97877e-09	up	--	--	--
RchiOBHmChr2g0105011	-1.67734	7.83937e-07	down	--	--	--				RchiOBHmChr6g0258411	1.53372	8.00442e-09	up	--	--	--
RchiOBHmChr6g0299751	-2.0977	8.1079e-07	down	--	--	--				novel.6327	7.79058	8.19982e-09	up	--	--	--
RchiOBHmChr2g0148651	-1.46751	8.95445e-07	down	--	--	--				RchiOBHmChr5g0072661	1.40157	8.24084e-09	up	--	--	--
RchiOBHmChr5g0060011	-1.65509	9.49188e-07	down	B3-ARF	TF	B3->B3-ARF				RchiOBHmChr1g0371751	1.28546	8.25473e-09	up	--	--	--
RchiOBHmChr2g0142961	-2.70595	1.04889e-06	down	--	--	--				RchiOBHmChr5g0046911	1.60663	8.50958e-09	up	--	--	--
RchiOBHmChr7g0203111	-2.50747	1.06174e-06	down	--	--	--				RchiOBHmChr1g0332591	1.65955	8.57699e-09	up	--	--	--
RchiOBHmChr2g0130331	-1.94754	1.11818e-06	down	--	--	--				RchiOBHmChr7g0232081	1.99602	8.61707e-09	up	--	--	--
RchiOBHmChr2g0149751	-2.09607	1.1886e-06	down	--	--	--				RchiOBHmChr5g0014411	1.87121	8.64185e-09	up	--	--	--
RchiOBHmChr7g0239911	-1.48305	1.1949e-06	down	--	--	--				RchiOBHmChr4g0446451	2.97709	8.67212e-09	up	--	--	--
RchiOBHmChr2g0086131	-2.15086	1.4292e-06	down	Others	TR	Others				RchiOBHmChr3g0469331	1.89843	8.69865e-09	up	--	--	--
RchiOBHmChr5g0009481	-2.26097	1.44029e-06	down	--	--	--				RchiOBHmChr7g0203221	1.66969	8.78029e-09	up	--	--	--
RchiOBHmChr4g0432531	-1.68416	1.46086e-06	down	--	--	--				RchiOBHmChr2g0136881	2.42062	8.78256e-09	up	--	--	--
RchiOBHmChr2g0170601	-2.38982	1.51177e-06	down	--	--	--				novel.15196	1.81588	8.79415e-09	up	--	--	--
RchiOBHmChr7g0197791	-1.73409	1.6364e-06	down	--	--	--				RchiOBHmChr4g0426321	1.48399	8.825e-09	up	--	--	--
RchiOBHmChr6g0279781	-1.58215	2.0318e-06	down	--	--	--				RchiOBHmChr4g0412341	1.55601	8.89405e-09	up	--	--	--
RchiOBHmChr3g0487121	-2.3004	2.11465e-06	down	--	--	--				novel.10552	7.81992	8.93234e-09	up	--	--	--
RchiOBHmChr7g0195201	-3.93605	2.31679e-06	down	--	--	--				RchiOBHmChr5g0072571	1.87404	9.04161e-09	up	--	--	--
RchiOBHmChr5g0013971	-2.107	2.69711e-06	down	--	--	--				RchiOBHmChr3g0454661	1.73823	9.08012e-09	up	--	--	--
RchiOBHmChr2g0085171	-2.34566	2.8871e-06	down	--	--	--				RchiOBHmChr4g0430001	1.23957	9.41397e-09	up	--	--	--
RchiOBHmChr4g0435141	-1.74707	3.3932e-06	down	--	--	--				RchiOBHmChr2g0166271	1.64437	9.4931e-09	up	--	--	--
RchiOBHmChr7g0177841	-1.6087	3.505e-06	down	--	--	--				RchiOBHmChr7g0202901	1.28436	9.53605e-09	up	--	--	--
RchiOBHmChr5g0068071	-2.95942	3.76499e-06	down	--	--	--				RchiOBHmChr4g0403081	1.46763	9.5548e-09	up	--	--	--
RchiOBHmChr6g0311511	-1.35714	4.0303e-06	down	Alfin-like	TF	Alfin-like				RchiOBHmChr7g0195591	1.19141	9.69825e-09	up	--	--	--
RchiOBHmChr2g0157951	-1.8979	4.89064e-06	down	--	--	--				RchiOBHmChr2g0152551	3.90049	9.77135e-09	up	--	--	--
RchiOBHmChr6g0253491	-1.9113	4.89235e-06	down	C2H2	TF	C2H2				RchiOBHmChr3g0467221	1.63708	9.77467e-09	up	--	--	--
RchiOBHmChr7g0241131	-1.9102	5.13561e-06	down	--	--	--				RchiOBHmChr7g0202471	2.28885	9.86269e-09	up	--	--	--
RchiOBHmChr4g0399751	-2.52556	5.52563e-06	down	--	--	--				RchiOBHmChr5g0075871	1.16643	9.99275e-09	up	--	--	--
RchiOBHmChr2g0113381	-2.43532	5.73221e-06	down	--	--	--				RchiOBHmChr7g0193901	1.76957	1.01162e-08	up	--	--	--
RchiOBHmChr3g0475901	-1.68065	5.7822e-06	down	--	--	--				RchiOBHmChr3g0455691	1.62907	1.01276e-08	up	--	--	--
RchiOBHmChr2g0142901	-2.25183	5.91697e-06	down	--	--	--				RchiOBHmChr3g0464661	1.52673	1.02315e-08	up	--	--	--
RchiOBHmChr4g0440141	-2.06714	6.10884e-06	down	HB-HD-ZIP	TF	HB->HB-HD-ZIP				RchiOBHmChr1g0358521	1.57123	1.02824e-08	up	--	--	--
RchiOBHmChr3g0456181	-4.07413	6.95622e-06	down	--	--	--				RchiOBHmChr1g0336861	1.61648	1.03796e-08	up	NF-YC	TF	NF-Y->NF-YC
RchiOBHmChr5g0024041	-1.0769	6.99884e-06	down	--	--	--				RchiOBHmChr2g0159931	1.90385	1.04065e-08	up	--	--	--
RchiOBHmChr2g0139301	-1.64117	7.08154e-06	down	AUX/IAA	TR	AUX/IAA				RchiOBHmChr7g0201051	2.76251	1.0408e-08	up	--	--	--
RchiOBHmChr7g0215351	-1.50076	7.11817e-06	down	--	--	--				RchiOBHmChr3g0493331	1.71715	1.06594e-08	up	--	--	--
RchiOBHmChr5g0001591	-2.17642	7.18429e-06	down	--	--	--				RchiOBHmChr6g0271711	2.4038	1.11213e-08	up	--	--	--
RchiOBHmChr5g0002341	-2.61001	7.29874e-06	down	--	--	--				RchiOBHmChr4g0420901	2.66014	1.11342e-08	up	--	--	--
RchiOBHmChr2g0144201	-2.15503	7.30563e-06	down	--	--	--				RchiOBHmChr5g0045191	1.60919	1.11547e-08	up	--	--	--
RchiOBHmChr2g0108611	-1.52034	7.54308e-06	down	--	--	--				RchiOBHmChr3g0455361	1.48853	1.1281e-08	up	--	--	--
RchiOBHmChr5g0003181	-2.20588	7.6232e-06	down	--	--	--				RchiOBHmChr3g0472891	1.42754	1.13543e-08	up	--	--	--
RchiOBHmChr2g0120531	-1.6573	7.73076e-06	down	--	--	--				RchiOBHmChr6g0270231	1.55574	1.14446e-08	up	--	--	--
RchiOBHmChr7g0187841	-1.18	7.74596e-06	down	--	--	--				RchiOBHmChr2g0092921	1.29344	1.15028e-08	up	--	--	--
RchiOBHmChr4g0428851	-1.47777	8.00314e-06	down	--	--	--				RchiOBHmChr2g0110601	2.23497	1.16135e-08	up	--	--	--
RchiOBHmChr2g0112491	-1.29169	8.09434e-06	down	--	--	--				RchiOBHmChr6g0273431	1.60658	1.16449e-08	up	NAC	TF	NAC
RchiOBHmChr4g0388941	-1.8717	8.66323e-06	down	--	--	--				RchiOBHmChr6g0253721	1.83493	1.21387e-08	up	--	--	--
RchiOBHmChr3g0491671	-1.19863	8.88633e-06	down	--	--	--				RchiOBHmChr1g0368491	2.13594	1.22184e-08	up	--	--	--
RchiOBHmChr5g0001251	-2.00424	9.18748e-06	down	--	--	--				RchiOBHmChr3g0495481	2.32145	1.22804e-08	up	--	--	--
RchiOBHmChr1g0354631	-1.91757	9.51297e-06	down	--	--	--				RchiOBHmChr4g0421171	2.51808	1.25211e-08	up	--	--	--
RchiOBHmChr7g0190491	-1.86496	9.55741e-06	down	--	--	--				RchiOBHmChr4g0443781	2.02001	1.26635e-08	up	--	--	--
RchiOBHmChr1g0373631	-2.01525	9.57739e-06	down	AP2/ERF-ERF	TF	AP2/ERF->AP2/ERF-ERF				RchiOBHmChr2g0116521	1.57256	1.27922e-08	up	--	--	--
RchiOBHmChr7g0196441	-2.3882	9.93348e-06	down	--	--	--				RchiOBHmChr2g0089431	1.62567	1.28638e-08	up	--	--	--
RchiOBHmChr5g0079461	-3.55406	9.98808e-06	down	--	--	--				RchiOBHmChr7g0181731	2.61104	1.28726e-08	up	--	--	--
RchiOBHmChr2g0151701	-1.49316	1.00026e-05	down	--	--	--				RchiOBHmChr4g0433911	1.50323	1.29465e-08	up	--	--	--
RchiOBHmChr4g0416321	-1.98275	1.0454e-05	down	--	--	--				RchiOBHmChr7g0242951	2.64647	1.31151e-08	up	--	--	--
RchiOBHmChr5g0039841	-2.39041	1.04777e-05	down	--	--	--				RchiOBHmChr4g0429841	1.57054	1.3175e-08	up	--	--	--
RchiOBHmChr7g0228041	-1.60649	1.05857e-05	down	SET	TR	SET				RchiOBHmChr7g0217541	1.6124	1.31838e-08	up	--	--	--
RchiOBHmChr5g0063971	-1.37887	1.09271e-05	down	C2C2-Dof	TF	C2C2->C2C2-Dof				novel.14302	4.16636	1.32043e-08	up	--	--	--
RchiOBHmChr4g0433101	-1.41104	1.11158e-05	down	--	--	--				RchiOBHmChr2g0089401	1.87214	1.32283e-08	up	--	--	--
RchiOBHmChr2g0164841	-3.05604	1.14507e-05	down	--	--	--				novel.17626	2.5489	1.33224e-08	up	--	--	--
RchiOBHmChr2g0091881	-1.21573	1.21935e-05	down	--	--	--				RchiOBHmChr1g0318281	2.02913	1.33456e-08	up	MADS-MIKC	TF	MADS->MADS-MIKC
RchiOBHmChr3g0458701	-2.19611	1.23247e-05	down	bHLH	TF	bHLH				RchiOBHmChr5g0005031	1.25705	1.33553e-08	up	--	--	--
RchiOBHmChr3g0485761	-1.76081	1.25165e-05	down	--	--	--				RchiOBHmChr7g0243431	1.82061	1.3413e-08	up	--	--	--
novel.17835	-3.61306	1.32299e-05	down	--	--	--				RchiOBHmChr6g0263171	1.46872	1.34449e-08	up	--	--	--
RchiOBHmChr7g0230701	-3.49768	1.34324e-05	down	--	--	--				RchiOBHmChr7g0227991	5.28457	1.34554e-08	up	--	--	--
RchiOBHmChr4g0444751	-1.71708	1.37417e-05	down	--	--	--				RchiOBHmChr6g0311951	2.083	1.37624e-08	up	--	--	--
RchiOBHmChr3g0492391	-1.85469	1.46947e-05	down	--	--	--				RchiOBHmChr1g0346561	1.7806	1.38489e-08	up	--	--	--
RchiOBHmChr2g0103121	-1.94831	1.47996e-05	down	--	--	--				RchiOBHmChr2g0094161	1.24913	1.38663e-08	up	--	--	--
RchiOBHmChr5g0072371	-1.40759	1.52305e-05	down	--	--	--				RchiOBHmChr7g0207681	2.30449	1.44335e-08	up	--	--	--
RchiOBHmChr4g0401201	-2.85135	1.61704e-05	down	--	--	--				RchiOBHmChr2g0158121	1.71908	1.44393e-08	up	--	--	--
RchiOBHmChr4g0399741	-2.33104	1.64179e-05	down	--	--	--				RchiOBHmChr2g0176291	2.00069	1.44439e-08	up	--	--	--
RchiOBHmChr6g0281421	-2.66751	1.64397e-05	down	--	--	--				RchiOBHmChr2g0148151	1.41667	1.44519e-08	up	--	--	--
RchiOBHmChr6g0307351	-1.8254	1.75929e-05	down	--	--	--				RchiOBHmChr6g0309901	1.70087	1.44747e-08	up	--	--	--
RchiOBHmChr3g0463721	-2.13461	1.76205e-05	down	--	--	--				RchiOBHmChr7g0212611	1.66012	1.46567e-08	up	--	--	--
RchiOBHmChr7g0186981	-1.94584	1.77379e-05	down	--	--	--				novel.8857	5.06417	1.46627e-08	up	--	--	--
RchiOBHmChr4g0442011	-2.27978	1.82946e-05	down	--	--	--				novel.6976	3.62434	1.4684e-08	up	--	--	--
RchiOBHmChr2g0176781	-2.20315	1.92614e-05	down	--	--	--				novel.7933	2.75462	1.47e-08	up	--	--	--
RchiOBHmChr2g0091731	-1.74015	2.01205e-05	down	--	--	--				RchiOBHmChr2g0089991	1.52055	1.47095e-08	up	CPP	TF	CPP
RchiOBHmChr2g0113781	-1.90769	2.15411e-05	down	--	--	--				RchiOBHmChr3g0452231	1.40471	1.4956e-08	up	--	--	--
RchiOBHmChr5g0032861	-2.10697	2.34182e-05	down	SBP	TF	SBP				RchiOBHmChr6g0299801	2.02568	1.51551e-08	up	--	--	--
RchiOBHmChr5g0040441	-1.36925	2.39244e-05	down	--	--	--				RchiOBHmChr2g0098341	2.37876	1.52318e-08	up	--	--	--
RchiOBHmChr5g0073531	-1.16823	2.46941e-05	down	AP2/ERF-ERF	TF	AP2/ERF->AP2/ERF-ERF				novel.16994	5.12958	1.53245e-08	up	--	--	--
RchiOBHmChr1g0362891	-1.74155	2.49828e-05	down	--	--	--				RchiOBHmChr3g0497551	1.29776	1.53491e-08	up	--	--	--
RchiOBHmChr5g0020711	-2.1567	2.63603e-05	down	--	--	--				novel.2919	2.54364	1.53625e-08	up	--	--	--
RchiOBHmChr3g0475291	-2.90948	2.7311e-05	down	OFP	TF	OFP				RchiOBHmChr6g0268231	1.74992	1.53942e-08	up	--	--	--
novel.3007	-2.72258	2.79546e-05	down	--	--	--				RchiOBHmChr6g0298651	1.80485	1.54222e-08	up	--	--	--
RchiOBHmChr6g0307761	-1.59899	2.90222e-05	down	--	--	--				RchiOBHmChr4g0413271	7.53644	1.55724e-08	up	--	--	--
RchiOBHmChr7g0209291	-2.48401	2.97306e-05	down	--	--	--				RchiOBHmChr5g0006621	1.56133	1.55828e-08	up	--	--	--
RchiOBHmChr1g0334861	-1.26693	3.00733e-05	down	--	--	--				RchiOBHmChr2g0135731	1.65143	1.56176e-08	up	--	--	--
RchiOBHmChr7g0199981	-2.3056	3.03617e-05	down	--	--	--				RchiOBHmChr1g0329911	2.87792	1.56292e-08	up	--	--	--
RchiOBHmChr4g0399131	-1.19985	3.04232e-05	down	--	--	--				RchiOBHmChr3g0479761	1.93047	1.56891e-08	up	--	--	--
RchiOBHmChr5g0066901	-1.84856	3.04346e-05	down	--	--	--				RchiOBHmChr7g0193551	1.745	1.57103e-08	up	--	--	--
RchiOBHmChr5g0041551	-1.77289	3.20447e-05	down	--	--	--				novel.15422	3.01609	1.58042e-08	up	--	--	--
RchiOBHmChr5g0008971	-1.07217	3.24037e-05	down	AP2/ERF-ERF	TF	AP2/ERF->AP2/ERF-ERF				novel.17591	4.79375	1.61905e-08	up	--	--	--
RchiOBHmChr5g0015601	-1.69087	3.40672e-05	down	--	--	--				RchiOBHmChr4g0443601	1.66013	1.62606e-08	up	--	--	--
RchiOBHmChr6g0253481	-2.02987	3.54262e-05	down	--	--	--				RchiOBHmChr4g0404011	1.83848	1.63011e-08	up	--	--	--
RchiOBHmChr5g0066331	-2.46784	3.54462e-05	down	--	--	--				RchiOBHmChr2g0098961	1.6408	1.64998e-08	up	--	--	--
RchiOBHmChr2g0090891	-1.51179	3.60508e-05	down	--	--	--				RchiOBHmChr3g0455851	1.70586	1.69621e-08	up	--	--	--
RchiOBHmChr2g0136511	-4.15812	3.6783e-05	down	--	--	--				RchiOBHmChr4g0432681	1.54221	1.7122e-08	up	--	--	--
RchiOBHmChr6g0249871	-2.33332	3.72777e-05	down	--	--	--				RchiOBHmChr5g0002401	5.11514	1.72275e-08	up	--	--	--
RchiOBHmChr3g0473561	-1.99441	3.73875e-05	down	--	--	--				RchiOBHmChr4g0411601	1.50993	1.72806e-08	up	--	--	--
RchiOBHmChr7g0215501	-2.45337	3.83718e-05	down	--	--	--				RchiOBHmChr3g0462611	2.71952	1.73515e-08	up	--	--	--
RchiOBHmChr7g0196421	-2.2056	4.11822e-05	down	--	--	--				RchiOBHmChr6g0269261	1.56297	1.78762e-08	up	--	--	--
RchiOBHmChr2g0102731	-1.65632	4.12622e-05	down	--	--	--				RchiOBHmChr6g0276341	1.41352	1.79458e-08	up	--	--	--
RchiOBHmChr5g0045421	-1.47171	4.16086e-05	down	--	--	--				RchiOBHmChr6g0270931	1.22138	1.8184e-08	up	--	--	--
RchiOBHmChr3g0496251	-1.1959	4.16205e-05	down	--	--	--				RchiOBHmChr6g0274761	1.41285	1.82684e-08	up	NAC	TF	NAC
RchiOBHmChr4g0440331	-2.2369	4.17365e-05	down	--	--	--				RchiOBHmChr1g0351631	2.68818	1.83063e-08	up	--	--	--
RchiOBHmChr2g0165301	-2.12351	4.20922e-05	down	--	--	--				RchiOBHmChr4g0420971	2.22664	1.83975e-08	up	--	--	--
RchiOBHmChr4g0446441	-2.5297	4.31484e-05	down	--	--	--				RchiOBHmChr5g0008061	2.43083	1.84027e-08	up	--	--	--
RchiOBHmChr6g0266401	-2.66533	4.45034e-05	down	--	--	--				RchiOBHmChr2g0160251	1.82455	1.84632e-08	up	--	--	--
RchiOBHmChr7g0196521	-1.62759	4.51143e-05	down	--	--	--				RchiOBHmChr4g0445201	1.88215	1.88593e-08	up	--	--	--
RchiOBHmChr2g0156971	-2.03328	4.62691e-05	down	--	--	--				RchiOBHmChr2g0123771	1.23592	1.90254e-08	up	--	--	--
RchiOBHmChr2g0131891	-1.71266	4.78705e-05	down	--	--	--				RchiOBHmChr3g0490771	1.6599	1.90635e-08	up	--	--	--
RchiOBHmChr1g0315871	-2.44989	4.7891e-05	down	--	--	--				RchiOBHmChr2g0100121	1.34815	1.94413e-08	up	--	--	--
RchiOBHmChr5g0017141	-4.07233	4.86864e-05	down	--	--	--				RchiOBHmMTg0498961	4.80047	1.95321e-08	up	--	--	--
novel.5145	-1.38203	4.89157e-05	down	--	--	--				RchiOBHmChr2g0108271	1.94653	1.96444e-08	up	--	--	--
RchiOBHmChr2g0175491	-2.22362	4.99896e-05	down	--	--	--				RchiOBHmChr1g0375141	1.90167	1.98089e-08	up	--	--	--
RchiOBHmChr5g0080431	-1.81738	5.05479e-05	down	--	--	--				RchiOBHmChr3g0460961	1.10601	2.0329e-08	up	--	--	--
RchiOBHmChr2g0087371	-2.74784	5.16984e-05	down	--	--	--				RchiOBHmChr2g0098261	1.36427	2.09565e-08	up	--	--	--
RchiOBHmChr5g0059051	-1.21166	5.17425e-05	down	--	--	--				RchiOBHmChr4g0431001	2.03682	2.12368e-08	up	--	--	--
RchiOBHmChr7g0185311	-2.1763	5.25243e-05	down	AP2/ERF-ERF	TF	AP2/ERF->AP2/ERF-ERF				RchiOBHmChr1g0322791	2.19012	2.21958e-08	up	--	--	--
RchiOBHmChr1g0371561	-2.24575	5.4576e-05	down	--	--	--				RchiOBHmChr4g0395321	2.28711	2.22196e-08	up	--	--	--
RchiOBHmChr5g0024931	-2.43549	5.49897e-05	down	--	--	--				novel.15862	4.37956	2.22695e-08	up	--	--	--
RchiOBHmChr2g0174211	-1.512	5.62565e-05	down	--	--	--				RchiOBHmChr6g0294341	3.12138	2.23599e-08	up	--	--	--
RchiOBHmChr7g0182491	-2.07871	5.66003e-05	down	--	--	--				RchiOBHmChr6g0283691	1.15386	2.25055e-08	up	--	--	--
RchiOBHmChr2g0099271	-1.50429	5.70594e-05	down	--	--	--				RchiOBHmChr5g0012421	1.9764	2.2565e-08	up	--	--	--
RchiOBHmChr2g0138541	-1.21466	5.81208e-05	down	--	--	--				RchiOBHmChr4g0446281	1.60549	2.26679e-08	up	--	--	--
RchiOBHmChr2g0156741	-1.60412	5.81754e-05	down	Others	TR	Others				novel.17499	7.54508	2.27116e-08	up	--	--	--
RchiOBHmChr7g0228651	-1.33577	6.01441e-05	down	--	--	--				RchiOBHmChr1g0334721	1.94786	2.27213e-08	up	--	--	--
RchiOBHmChr1g0340151	-1.5672	6.0337e-05	down	--	--	--				RchiOBHmChr7g0203801	1.41154	2.28175e-08	up	--	--	--
RchiOBHmChr1g0380441	-2.20042	6.07512e-05	down	--	--	--				RchiOBHmChr1g0334961	1.19333	2.2994e-08	up	--	--	--
RchiOBHmChr4g0391661	-1.53692	6.15027e-05	down	--	--	--				RchiOBHmChr2g0096531	1.72336	2.3012e-08	up	--	--	--
RchiOBHmChr5g0043401	-2.06424	6.17845e-05	down	--	--	--				RchiOBHmChr6g0309391	1.46874	2.30944e-08	up	C2H2	TF	C2H2
RchiOBHmChr4g0408611	-1.10867	6.23373e-05	down	--	--	--				RchiOBHmChr6g0277351	2.02875	2.31242e-08	up	--	--	--
novel.1834	-2.61774	6.26653e-05	down	--	--	--				novel.1657	2.59516	2.31699e-08	up	--	--	--
RchiOBHmChr5g0029471	-1.44001	6.43168e-05	down	--	--	--				RchiOBHmChr5g0046561	1.12818	2.34254e-08	up	--	--	--
RchiOBHmChr1g0339721	-1.45406	6.59065e-05	down	--	--	--				RchiOBHmChr5g0009001	2.08075	2.36538e-08	up	--	--	--
RchiOBHmChr3g0488561	-2.53266	6.60916e-05	down	--	--	--				RchiOBHmChr6g0255351	1.37945	2.37019e-08	up	--	--	--
RchiOBHmChr2g0086421	-2.87836	6.77547e-05	down	--	--	--				RchiOBHmChr3g0451331	2.44255	2.38021e-08	up	--	--	--
RchiOBHmChr2g0094741	-2.11172	6.78045e-05	down	--	--	--				RchiOBHmChr6g0256581	2.07253	2.42307e-08	up	--	--	--
RchiOBHmChr2g0115021	-1.53071	6.82929e-05	down	--	--	--				RchiOBHmChr7g0224461	1.41702	2.426e-08	up	bZIP	TF	bZIP
RchiOBHmChr2g0112311	-1.37651	7.03982e-05	down	HB-HD-ZIP	TF	HB->HB-HD-ZIP				RchiOBHmChr3g0471731	1.48231	2.45972e-08	up	Trihelix	TF	Trihelix
RchiOBHmChr6g0310311	-1.59927	7.20816e-05	down	--	--	--				RchiOBHmChr5g0069461	1.4366	2.47758e-08	up	--	--	--
RchiOBHmChr6g0269381	-1.26907	7.3814e-05	down	--	--	--				RchiOBHmChr4g0442751	1.9466	2.48935e-08	up	--	--	--
RchiOBHmChr2g0107651	-1.39539	7.39604e-05	down	--	--	--				RchiOBHmChr4g0430251	1.52412	2.51251e-08	up	--	--	--
RchiOBHmChr6g0292681	-1.31063	7.46669e-05	down	--	--	--				RchiOBHmChr2g0137911	2.00145	2.55875e-08	up	--	--	--
RchiOBHmChr1g0317571	-2.17613	7.67929e-05	down	--	--	--				RchiOBHmChr1g0382861	1.74634	2.57095e-08	up	--	--	--
novel.5396	-1.19654	7.78249e-05	down	--	--	--				RchiOBHmChr3g0464641	1.96019	2.58335e-08	up	--	--	--
RchiOBHmChr2g0092311	-1.56849	8.04496e-05	down	--	--	--				RchiOBHmChr2g0089391	1.88334	2.59743e-08	up	--	--	--
RchiOBHmChr5g0009381	-1.95409	8.24162e-05	down	B3-ARF	TF	B3->B3-ARF				RchiOBHmChr1g0373231	5.4214	2.61677e-08	up	--	--	--
novel.10740	-2.6837	8.24723e-05	down	--	--	--				RchiOBHmChr6g0272161	1.60634	2.6486e-08	up	C2H2	TF	C2H2
RchiOBHmChr1g0366491	-1.53918	8.30926e-05	down	--	--	--				RchiOBHmChr4g0436651	2.6366	2.65509e-08	up	--	--	--
RchiOBHmChr2g0176761	-2.25163	8.48327e-05	down	--	--	--				RchiOBHmChr6g0302561	2.92107	2.66386e-08	up	--	--	--
RchiOBHmChr4g0417531	-1.67422	8.69509e-05	down	--	--	--				RchiOBHmChr2g0090061	1.96979	2.69167e-08	up	--	--	--
RchiOBHmChr5g0041501	-2.91015	8.76817e-05	down	--	--	--				RchiOBHmChr5g0002421	1.35814	2.71633e-08	up	--	--	--
RchiOBHmChr6g0289671	-1.06634	8.93007e-05	down	--	--	--				RchiOBHmChr7g0191281	2.67188	2.72953e-08	up	--	--	--
RchiOBHmChr6g0291131	-1.62015	8.97104e-05	down	--	--	--				RchiOBHmChr5g0027311	1.53048	2.73897e-08	up	--	--	--
RchiOBHmChr7g0222591	-2.57273	9.12426e-05	down	--	--	--				RchiOBHmChr1g0325281	2.13515	2.7535e-08	up	--	--	--
RchiOBHmChr1g0351771	-2.54929	9.13102e-05	down	--	--	--				RchiOBHmChr5g0036301	1.21392	2.75752e-08	up	Others	TR	Others
RchiOBHmChr6g0279601	-1.17784	9.29022e-05	down	--	--	--				RchiOBHmChr5g0040071	4.06534	2.80767e-08	up	--	--	--
RchiOBHmChr2g0130951	-2.6155	9.64585e-05	down	--	--	--				RchiOBHmChr7g0194661	1.58984	2.83039e-08	up	--	--	--
novel.396	-2.84057	9.70358e-05	down	--	--	--				RchiOBHmMTg0499151	2.45823	2.90027e-08	up	--	--	--
RchiOBHmChr5g0014731	-1.39588	9.9076e-05	down	--	--	--				RchiOBHmChr5g0079021	1.56565	2.92333e-08	up	--	--	--
RchiOBHmChr4g0412031	-1.61004	9.95355e-05	down	--	--	--				novel.10767	1.54259	2.93433e-08	up	--	--	--
RchiOBHmChr3g0469281	-1.86417	0.000101865	down	--	--	--				RchiOBHmChr6g0268171	1.46371	2.94822e-08	up	--	--	--
RchiOBHmChr6g0291461	-1.127	0.0001031	down	--	--	--				RchiOBHmChr5g0044701	1.5658	2.9891e-08	up	--	--	--
RchiOBHmChr6g0308181	-2.05928	0.000103199	down	--	--	--				RchiOBHmChr1g0375061	1.44438	2.99425e-08	up	--	--	--
RchiOBHmChr4g0438161	-2.01531	0.000104545	down	--	--	--				RchiOBHmChr6g0261051	1.65365	3.0022e-08	up	--	--	--
novel.3678	-3.01794	0.000106432	down	--	--	--				RchiOBHmChr2g0123381	1.20142	3.00965e-08	up	--	--	--
RchiOBHmChr4g0436541	-2.34013	0.000108537	down	--	--	--				RchiOBHmChr7g0185281	2.03657	3.02016e-08	up	--	--	--
RchiOBHmChr1g0377981	-1.05965	0.000108995	down	--	--	--				RchiOBHmChr5g0057731	2.08923	3.02472e-08	up	--	--	--
RchiOBHmChr4g0439131	-2.37958	0.000112629	down	--	--	--				RchiOBHmChr1g0351791	1.41972	3.02505e-08	up	--	--	--
RchiOBHmChr4g0391651	-1.56191	0.000113185	down	--	--	--				RchiOBHmChr2g0110471	2.14696	3.02786e-08	up	--	--	--
RchiOBHmChr4g0384801	-1.881	0.000114236	down	--	--	--				RchiOBHmChr1g0325681	1.71174	3.03466e-08	up	--	--	--
RchiOBHmChr2g0093661	-1.61708	0.000115511	down	--	--	--				RchiOBHmChr4g0429851	2.35041	3.03754e-08	up	WRKY	TF	WRKY
RchiOBHmChr6g0278711	-1.10115	0.000115532	down	--	--	--				novel.9664	2.84337	3.04028e-08	up	--	--	--
RchiOBHmChr3g0448011	-2.96916	0.000118649	down	--	--	--				RchiOBHmChr6g0291611	1.85081	3.05021e-08	up	--	--	--
RchiOBHmChr2g0090911	-1.48557	0.00011923	down	--	--	--				RchiOBHmChr4g0435701	1.64923	3.06836e-08	up	GARP-G2-like	TF	GARP->GARP-G2-like
RchiOBHmChr1g0371101	-1.22705	0.000119424	down	--	--	--				RchiOBHmChr6g0260861	2.23666	3.07228e-08	up	--	--	--
RchiOBHmChr4g0434111	-1.26374	0.000121823	down	--	--	--				novel.11583	5.9606	3.08297e-08	up	--	--	--
RchiOBHmChr4g0397751	-1.5446	0.000122615	down	--	--	--				RchiOBHmChr5g0068121	1.58239	3.1041e-08	up	--	--	--
RchiOBHmChr1g0341581	-1.20908	0.00012394	down	--	--	--				RchiOBHmChr1g0349291	1.84292	3.11057e-08	up	--	--	--
RchiOBHmChr1g0369771	-2.83156	0.000124165	down	--	--	--				RchiOBHmChr3g0456851	1.46435	3.15204e-08	up	--	--	--
RchiOBHmChr7g0203561	-1.51781	0.000127227	down	--	--	--				RchiOBHmChr6g0302201	2.3432	3.19748e-08	up	--	--	--
RchiOBHmChr2g0095161	-1.93734	0.000128855	down	--	--	--				novel.17338	3.3508	3.21352e-08	up	--	--	--
RchiOBHmChr7g0239581	-1.14256	0.000130252	down	Alfin-like	TF	Alfin-like				novel.6397	1.477	3.32695e-08	up	--	--	--
RchiOBHmChr6g0255061	-1.22295	0.000131031	down	--	--	--				RchiOBHmChr4g0423821	2.08809	3.34074e-08	up	--	--	--
RchiOBHmChr2g0161231	-1.3493	0.000131224	down	--	--	--				RchiOBHmChr6g0265491	1.40045	3.34483e-08	up	--	--	--
RchiOBHmChr4g0397231	-1.32779	0.000133111	down	--	--	--				RchiOBHmChr4g0432921	1.18903	3.35618e-08	up	--	--	--
RchiOBHmChr2g0130881	-1.5773	0.000134146	down	--	--	--				RchiOBHmChr6g0279691	2.56684	3.3748e-08	up	--	--	--
RchiOBHmChr1g0373481	-2.42972	0.000136859	down	--	--	--				RchiOBHmChr4g0439081	1.50561	3.37753e-08	up	--	--	--
RchiOBHmChr2g0132211	-1.22548	0.000137568	down	--	--	--				RchiOBHmChr2g0149701	1.98257	3.39458e-08	up	--	--	--
RchiOBHmChr2g0150371	-1.01915	0.000139492	down	--	--	--				RchiOBHmChr7g0217731	1.4742	3.43279e-08	up	SET	TR	SET
RchiOBHmChr3g0484861	-1.73901	0.000140562	down	--	--	--				RchiOBHmChr3g0480751	1.25167	3.43888e-08	up	bHLH	TF	bHLH
RchiOBHmChr2g0106281	-2.00886	0.000140879	down	--	--	--				RchiOBHmChr2g0167111	1.64035	3.45178e-08	up	--	--	--
novel.13301	-1.34216	0.000143353	down	--	--	--				RchiOBHmChr4g0428211	1.75788	3.46111e-08	up	--	--	--
RchiOBHmChr5g0047131	-1.6748	0.000147795	down	--	--	--				RchiOBHmChr1g0331931	1.37827	3.47669e-08	up	--	--	--
RchiOBHmChr6g0307951	-4.02657	0.000147998	down	--	--	--				RchiOBHmChr2g0119181	1.58234	3.49154e-08	up	Trihelix	TF	Trihelix
RchiOBHmChr5g0006301	-1.48185	0.000148295	down	--	--	--				RchiOBHmChr7g0177851	1.55258	3.49907e-08	up	--	--	--
RchiOBHmChr6g0297391	-1.87556	0.000148303	down	--	--	--				RchiOBHmChr7g0190251	1.47968	3.52195e-08	up	--	--	--
novel.992	-2.40091	0.000150561	down	--	--	--				RchiOBHmChr5g0056201	1.27682	3.55109e-08	up	SWI/SNF-BAF60b	TR	SWI/SNF-BAF60b
RchiOBHmChr2g0170391	-2.07013	0.000153532	down	--	--	--				RchiOBHmChr4g0433131	2.02129	3.58454e-08	up	--	--	--
RchiOBHmChr3g0476501	-2.13452	0.000153817	down	--	--	--				RchiOBHmChr3g0491001	1.71152	3.58769e-08	up	--	--	--
RchiOBHmChr4g0424031	-2.81964	0.00015762	down	--	--	--				RchiOBHmChr3g0466241	1.1182	3.5881e-08	up	--	--	--
RchiOBHmChr4g0416961	-2.59806	0.000158381	down	--	--	--				RchiOBHmChr6g0262791	2.30244	3.72457e-08	up	--	--	--
RchiOBHmChr2g0102821	-1.27964	0.000161492	down	--	--	--				RchiOBHmChr1g0360091	2.81076	3.76342e-08	up	--	--	--
RchiOBHmChr4g0387741	-1.01376	0.00016165	down	--	--	--				novel.15825	3.16238	3.77228e-08	up	--	--	--
RchiOBHmChr7g0189731	-1.26285	0.000164018	down	--	--	--				novel.2865	3.18339	3.78694e-08	up	--	--	--
RchiOBHmChr4g0425171	-1.14954	0.000168045	down	--	--	--				RchiOBHmChr3g0451341	2.91862	3.79187e-08	up	--	--	--
RchiOBHmChr4g0402951	-3.98784	0.000169338	down	--	--	--				RchiOBHmChr6g0284181	1.36084	3.82664e-08	up	--	--	--
RchiOBHmChr7g0200101	-2.23086	0.000170236	down	--	--	--				RchiOBHmChr5g0020421	1.56887	3.83657e-08	up	--	--	--
RchiOBHmChr2g0114821	-2.25623	0.000171773	down	--	--	--				RchiOBHmChr1g0376781	1.23516	3.8585e-08	up	--	--	--
RchiOBHmChr1g0327481	-3.54584	0.000172094	down	--	--	--				RchiOBHmChr1g0379961	1.73871	3.89101e-08	up	--	--	--
RchiOBHmChr6g0251101	-1.82415	0.00017431	down	--	--	--				RchiOBHmChr5g0069321	4.352	3.95563e-08	up	--	--	--
RchiOBHmChr5g0018551	-2.07643	0.000174574	down	--	--	--				RchiOBHmChr3g0497411	1.65689	3.97858e-08	up	--	--	--
novel.14395	-1.50071	0.000175797	down	--	--	--				RchiOBHmChr2g0086511	2.18454	3.98008e-08	up	--	--	--
RchiOBHmChr5g0075281	-2.13498	0.000177402	down	--	--	--				RchiOBHmChr6g0267601	1.47142	4.00336e-08	up	--	--	--
RchiOBHmChr2g0108031	-1.47535	0.000179871	down	GRAS	TF	GRAS				RchiOBHmChr2g0165871	1.34321	4.0338e-08	up	--	--	--
RchiOBHmChr3g0497251	-2.23821	0.000184498	down	--	--	--				RchiOBHmChr2g0173061	1.78484	4.07726e-08	up	--	--	--
RchiOBHmChr6g0300361	-2.68551	0.00018535	down	--	--	--				RchiOBHmChr5g0056421	1.12431	4.10351e-08	up	--	--	--
RchiOBHmChr6g0305211	-2.20849	0.000187922	down	--	--	--				RchiOBHmChr7g0190311	1.64816	4.10653e-08	up	--	--	--
RchiOBHmChr6g0306191	-3.22534	0.000190142	down	AP2/ERF-ERF	TF	AP2/ERF->AP2/ERF-ERF				RchiOBHmChr6g0278291	1.56832	4.1104e-08	up	--	--	--
RchiOBHmChr5g0013251	-1.42953	0.000195156	down	--	--	--				RchiOBHmChr7g0192711	1.33129	4.11464e-08	up	--	--	--
RchiOBHmChr2g0151711	-1.33179	0.000195932	down	--	--	--				RchiOBHmChr5g0029361	1.20182	4.12609e-08	up	--	--	--
RchiOBHmChr5g0078741	-1.56895	0.000196137	down	--	--	--				novel.13618	2.75905	4.15014e-08	up	--	--	--
RchiOBHmChr4g0391641	-1.50991	0.000196146	down	--	--	--				RchiOBHmChr7g0188341	2.71917	4.22844e-08	up	--	--	--
RchiOBHmChr1g0360481	-1.26576	0.000197815	down	--	--	--				RchiOBHmChr6g0305141	3.69325	4.23521e-08	up	--	--	--
RchiOBHmChr2g0095551	-1.47389	0.000198987	down	B3-ARF	TF	B3->B3-ARF				novel.2918	3.49101	4.26726e-08	up	--	--	--
RchiOBHmChr3g0449501	-1.68726	0.000199772	down	--	--	--				RchiOBHmChr6g0303321	1.57001	4.28032e-08	up	--	--	--
RchiOBHmChr2g0114051	-1.50749	0.000200333	down	--	--	--				RchiOBHmChr2g0175951	1.15354	4.30477e-08	up	--	--	--
RchiOBHmChr2g0102511	-1.65601	0.000202518	down	--	--	--				RchiOBHmChr2g0164241	1.17951	4.3284e-08	up	--	--	--
RchiOBHmChr4g0398661	-1.42281	0.000207436	down	TCP	TF	TCP				RchiOBHmChr4g0444871	1.93555	4.33882e-08	up	--	--	--
RchiOBHmChr2g0170741	-1.50218	0.000208089	down	--	--	--				RchiOBHmChr1g0359511	2.00356	4.3483e-08	up	--	--	--
RchiOBHmChr1g0367821	-1.41469	0.000212329	down	--	--	--				RchiOBHmChr2g0127431	3.93546	4.38259e-08	up	--	--	--
RchiOBHmChr3g0478081	-2.26474	0.00021253	down	--	--	--				RchiOBHmChr7g0213861	2.39287	4.38947e-08	up	--	--	--
RchiOBHmChr5g0072951	-1.0986	0.000214518	down	--	--	--				RchiOBHmChr6g0273521	2.07574	4.40408e-08	up	--	--	--
RchiOBHmChr2g0176111	-2.17463	0.000216014	down	--	--	--				RchiOBHmChr3g0460911	1.39583	4.46298e-08	up	--	--	--
RchiOBHmChr7g0225301	-1.19951	0.000216658	down	--	--	--				RchiOBHmChr4g0427101	1.37178	4.51506e-08	up	--	--	--
RchiOBHmChr4g0407801	-1.32068	0.000223406	down	--	--	--				RchiOBHmChr7g0202051	1.49642	4.51805e-08	up	--	--	--
RchiOBHmChr2g0094931	-2.35076	0.000224678	down	--	--	--				RchiOBHmChr7g0227591	1.48402	4.52987e-08	up	--	--	--
RchiOBHmChr6g0271131	-1.70337	0.000229036	down	--	--	--				RchiOBHmChr5g0020001	1.32178	4.54898e-08	up	--	--	--
RchiOBHmChr1g0382341	-1.79178	0.000230319	down	--	--	--				RchiOBHmChr4g0405611	1.34986	4.56084e-08	up	--	--	--
RchiOBHmChr6g0304311	-1.80789	0.000231721	down	--	--	--				RchiOBHmChr2g0096751	1.67515	4.57303e-08	up	--	--	--
RchiOBHmChr4g0435761	-1.86733	0.000233637	down	--	--	--				RchiOBHmChr4g0426001	3.63125	4.57696e-08	up	--	--	--
RchiOBHmChr7g0199231	-2.28133	0.000234689	down	AP2/ERF-ERF	TF	AP2/ERF->AP2/ERF-ERF				novel.5435	2.54748	4.60037e-08	up	--	--	--
RchiOBHmChr6g0247781	-1.86693	0.000235615	down	--	--	--				novel.7826	2.12853	4.60506e-08	up	--	--	--
RchiOBHmChr2g0137311	-1.82261	0.00023686	down	AUX/IAA	TR	AUX/IAA				RchiOBHmChr5g0029551	3.38155	4.60933e-08	up	--	--	--
RchiOBHmChr3g0449121	-2.44347	0.000241163	down	--	--	--				RchiOBHmChr5g0003931	1.36555	4.61874e-08	up	--	--	--
RchiOBHmChr4g0429091	-1.30365	0.000241812	down	--	--	--				RchiOBHmChr2g0112291	2.35788	4.66421e-08	up	--	--	--
RchiOBHmChr2g0111171	-1.17111	0.000243952	down	--	--	--				RchiOBHmChr1g0363861	1.82431	4.66508e-08	up	--	--	--
RchiOBHmChr5g0040311	-1.3346	0.000244341	down	--	--	--				RchiOBHmChr2g0094551	1.40862	4.69127e-08	up	--	--	--
RchiOBHmChr2g0165201	-1.29836	0.000245542	down	--	--	--				RchiOBHmChr7g0191681	1.44207	4.69842e-08	up	--	--	--
novel.15192	-2.07071	0.000251025	down	--	--	--				RchiOBHmChr2g0145051	1.40357	4.71216e-08	up	--	--	--
RchiOBHmChr2g0088211	-1.23123	0.000257476	down	--	--	--				RchiOBHmChr3g0455841	2.32283	4.71518e-08	up	--	--	--
RchiOBHmChr6g0294261	-1.09921	0.000266342	down	--	--	--				RchiOBHmChr1g0366321	1.64392	4.73633e-08	up	--	--	--
RchiOBHmChr7g0196461	-1.5601	0.000266538	down	--	--	--				RchiOBHmChr2g0095991	1.36301	4.74117e-08	up	--	--	--
RchiOBHmChr4g0421401	-1.62162	0.000268734	down	--	--	--				RchiOBHmChr4g0439541	1.93353	4.74527e-08	up	--	--	--
RchiOBHmChr3g0458711	-1.30393	0.000268943	down	--	--	--				RchiOBHmChr6g0288931	1.24949	4.79142e-08	up	--	--	--
RchiOBHmChr7g0199381	-2.89742	0.000272896	down	AP2/ERF-ERF	TF	AP2/ERF->AP2/ERF-ERF				RchiOBHmChr5g0075371	1.23528	4.80723e-08	up	--	--	--
RchiOBHmChr2g0117891	-1.54974	0.000273644	down	--	--	--				RchiOBHmChr6g0298641	2.41645	4.83625e-08	up	--	--	--
RchiOBHmChr6g0302531	-1.26366	0.000277337	down	--	--	--				RchiOBHmChr6g0244331	1.54392	4.87535e-08	up	--	--	--
RchiOBHmChr2g0093571	-2.23371	0.000278583	down	bHLH	TF	bHLH				RchiOBHmChr6g0292151	1.29244	4.91326e-08	up	--	--	--
RchiOBHmChr2g0166821	-2.37667	0.000279318	down	--	--	--				RchiOBHmChr5g0070801	1.49447	4.96374e-08	up	--	--	--
RchiOBHmChr3g0473971	-2.61768	0.000280235	down	--	--	--				RchiOBHmChr4g0430611	1.92703	4.99715e-08	up	--	--	--
RchiOBHmChr5g0046511	-1.92388	0.000281268	down	--	--	--				RchiOBHmChr7g0188241	1.44607	5.0276e-08	up	--	--	--
RchiOBHmChr6g0302091	-1.4775	0.000287432	down	Others	TR	Others				RchiOBHmChr6g0270221	5.57658	5.03502e-08	up	--	--	--
RchiOBHmChr3g0459081	-1.77678	0.000288154	down	--	--	--				RchiOBHmChr7g0196571	1.84133	5.04422e-08	up	WRKY	TF	WRKY
RchiOBHmChr5g0061421	-1.50198	0.000290671	down	--	--	--				RchiOBHmChr1g0364991	1.21176	5.05252e-08	up	--	--	--
RchiOBHmChr2g0092241	-1.82679	0.000293295	down	--	--	--				RchiOBHmChr2g0091621	1.67813	5.05813e-08	up	--	--	--
RchiOBHmChr6g0280661	-1.94829	0.000295322	down	--	--	--				RchiOBHmChr6g0276811	4.72459	5.10347e-08	up	--	--	--
RchiOBHmChr7g0204611	-1.76112	0.00029534	down	AP2/ERF-ERF	TF	AP2/ERF->AP2/ERF-ERF				RchiOBHmChr4g0419641	1.20573	5.19016e-08	up	--	--	--
RchiOBHmChr1g0324231	-1.56991	0.000296048	down	--	--	--				RchiOBHmChr5g0073411	2.00948	5.25589e-08	up	--	--	--
RchiOBHmChr7g0228631	-1.37778	0.000297955	down	--	--	--				RchiOBHmChr3g0471171	4.62757	5.26088e-08	up	--	--	--
RchiOBHmChr5g0003211	-1.35889	0.000298197	down	--	--	--				RchiOBHmChr7g0199021	1.37156	5.29979e-08	up	--	--	--
RchiOBHmChr1g0366701	-2.0956	0.000298297	down	--	--	--				RchiOBHmChr6g0295741	2.69388	5.44053e-08	up	--	--	--
RchiOBHmChr2g0155891	-1.79673	0.000301103	down	--	--	--				RchiOBHmChr5g0079321	1.37721	5.44368e-08	up	--	--	--
RchiOBHmChr3g0453941	-2.20026	0.000301507	down	--	--	--				RchiOBHmChr4g0443891	1.13855	5.45684e-08	up	--	--	--
RchiOBHmChr7g0187591	-1.12324	0.000303969	down	--	--	--				RchiOBHmChr1g0327201	1.3078	5.48053e-08	up	--	--	--
RchiOBHmChr6g0291431	-1.55585	0.000306871	down	--	--	--				RchiOBHmChr4g0433431	3.07913	5.49849e-08	up	--	--	--
RchiOBHmChr1g0343141	-1.9965	0.000308044	down	--	--	--				RchiOBHmChr5g0075161	2.28373	5.53359e-08	up	--	--	--
RchiOBHmChr5g0042261	-1.61505	0.000308316	down	--	--	--				RchiOBHmChr4g0425841	1.45112	5.53731e-08	up	--	--	--
RchiOBHmChr6g0297921	-1.64201	0.000319754	down	--	--	--				RchiOBHmChr1g0371151	2.45921	5.67778e-08	up	AP2/ERF-ERF	TF	AP2/ERF->AP2/ERF-ERF
RchiOBHmChr2g0144571	-1.27982	0.000321153	down	--	--	--				novel.5732	1.85813	5.73969e-08	up	--	--	--
RchiOBHmChr6g0302671	-1.90415	0.000328531	down	--	--	--				RchiOBHmChr3g0470021	1.95388	5.74068e-08	up	TCP	TF	TCP
RchiOBHmChr5g0078341	-1.59928	0.000332408	down	--	--	--				RchiOBHmChr3g0468001	1.65942	5.79722e-08	up	--	--	--
novel.7482	-1.09134	0.00033264	down	--	--	--				RchiOBHmChr4g0410211	2.12637	5.84833e-08	up	--	--	--
RchiOBHmChr3g0454491	-1.98547	0.000337492	down	--	--	--				RchiOBHmChr6g0294951	1.15293	5.85242e-08	up	--	--	--
RchiOBHmChr5g0017421	-1.83764	0.000340212	down	--	--	--				RchiOBHmChr3g0485501	1.1983	5.94486e-08	up	--	--	--
RchiOBHmChr4g0390341	-1.14769	0.000366323	down	--	--	--				RchiOBHmChr3g0452151	2.1617	5.95003e-08	up	--	--	--
RchiOBHmChr3g0454591	-1.81072	0.000369018	down	--	--	--				RchiOBHmChr5g0004671	1.35846	5.95594e-08	up	--	--	--
RchiOBHmChr6g0273261	-1.18878	0.000375629	down	--	--	--				novel.7108	1.86121	5.95672e-08	up	--	--	--
RchiOBHmChr3g0494301	-1.32773	0.000375679	down	--	--	--				RchiOBHmChr2g0112621	1.67604	5.99062e-08	up	--	--	--
RchiOBHmChr6g0304401	-1.57168	0.000376361	down	--	--	--				RchiOBHmChr5g0002381	1.45393	5.99411e-08	up	--	--	--
RchiOBHmChr6g0267441	-2.29764	0.000376734	down	--	--	--				RchiOBHmChr6g0275701	1.28179	6.02234e-08	up	--	--	--
RchiOBHmChr5g0030081	-1.39826	0.000382151	down	--	--	--				RchiOBHmChr6g0286631	1.80531	6.06027e-08	up	--	--	--
RchiOBHmChr5g0001201	-1.35487	0.000385385	down	--	--	--				RchiOBHmChr6g0294351	2.67015	6.08875e-08	up	--	--	--
RchiOBHmChr2g0091601	-2.36275	0.000387899	down	--	--	--				novel.9200	7.4158	6.11203e-08	up	--	--	--
novel.11600	-1.06805	0.000393227	down	--	--	--				RchiOBHmChr2g0094631	2.58844	6.12568e-08	up	--	--	--
RchiOBHmChr2g0112221	-1.9402	0.000396679	down	bHLH	TF	bHLH				RchiOBHmChr6g0276851	2.91886	6.20311e-08	up	--	--	--
RchiOBHmChr2g0155641	-1.57609	0.000397315	down	--	--	--				RchiOBHmChr4g0413671	1.73104	6.33092e-08	up	--	--	--
RchiOBHmChr7g0208581	-1.57777	0.000398325	down	--	--	--				RchiOBHmChr6g0293831	1.57799	6.35434e-08	up	--	--	--
RchiOBHmChr5g0045681	-1.8481	0.000401309	down	--	--	--				RchiOBHmChr1g0376561	1.2754	6.35989e-08	up	C3H	TF	C3H
RchiOBHmChr6g0304491	-1.44712	0.000405437	down	--	--	--				RchiOBHmChr4g0421601	1.29478	6.37512e-08	up	MYB-related	TF	MYB->MYB-related
RchiOBHmChr6g0311541	-1.44456	0.000410856	down	--	--	--				RchiOBHmChr3g0458631	1.77612	6.38625e-08	up	--	--	--
RchiOBHmChr6g0306751	-1.58162	0.000418639	down	--	--	--				RchiOBHmChr7g0184181	1.83712	6.39706e-08	up	--	--	--
RchiOBHmChr2g0172861	-1.69677	0.000424394	down	--	--	--				RchiOBHmChr7g0187801	2.26699	6.41145e-08	up	--	--	--
RchiOBHmChr7g0208601	-2.5297	0.000424788	down	--	--	--				RchiOBHmChr2g0091861	1.66883	6.41437e-08	up	--	--	--
RchiOBHmChr7g0196401	-1.53611	0.000432381	down	--	--	--				RchiOBHmChr7g0237971	2.69179	6.45961e-08	up	--	--	--
RchiOBHmChr2g0147031	-1.13972	0.000435812	down	--	--	--				RchiOBHmChr4g0443991	2.05381	6.59078e-08	up	--	--	--
RchiOBHmChr7g0184081	-1.74199	0.000438958	down	--	--	--				RchiOBHmChr4g0418221	1.58078	6.59189e-08	up	--	--	--
RchiOBHmChr5g0024731	-2.00177	0.000439397	down	--	--	--				novel.9052	1.25581	6.60732e-08	up	HB-WOX	TF	HB->HB-WOX
RchiOBHmChr2g0172841	-1.43978	0.000441367	down	--	--	--				RchiOBHmChr7g0182091	1.63575	6.61238e-08	up	--	--	--
RchiOBHmChr2g0131561	-2.21849	0.000441619	down	--	--	--				RchiOBHmChr5g0020481	1.9536	6.62716e-08	up	--	--	--
RchiOBHmChr5g0040391	-1.24667	0.000442398	down	--	--	--				RchiOBHmChr4g0425861	2.36047	6.66478e-08	up	--	--	--
RchiOBHmChr1g0369611	-2.26314	0.000449172	down	--	--	--				RchiOBHmChr1g0381971	1.50477	6.67516e-08	up	--	--	--
RchiOBHmChr5g0082561	-1.90956	0.000450645	down	--	--	--				novel.4822	4.56693	6.75253e-08	up	--	--	--
RchiOBHmChr6g0288861	-1.97049	0.000450712	down	--	--	--				RchiOBHmChr3g0476321	1.71627	6.78266e-08	up	--	--	--
RchiOBHmChr7g0181621	-1.53883	0.000458286	down	--	--	--				RchiOBHmChr5g0019581	1.51304	6.83016e-08	up	--	--	--
RchiOBHmChr7g0207871	-1.02992	0.00046542	down	--	--	--				RchiOBHmChr2g0135081	1.45486	6.85001e-08	up	--	--	--
novel.9508	-1.12696	0.000469227	down	--	--	--				RchiOBHmChr2g0137301	1.51158	6.87663e-08	up	AUX/IAA	TR	AUX/IAA
RchiOBHmChr5g0079211	-2.2168	0.000473958	down	--	--	--				RchiOBHmChr7g0195451	1.13452	6.90058e-08	up	--	--	--
RchiOBHmChr5g0032241	-1.86352	0.000476902	down	--	--	--				RchiOBHmChr5g0008041	1.93456	6.92199e-08	up	--	--	--
RchiOBHmChr3g0460181	-1.19014	0.000479235	down	--	--	--				RchiOBHmChr5g0041721	1.44224	6.92331e-08	up	--	--	--
RchiOBHmChr6g0272091	-1.85467	0.000480909	down	--	--	--				RchiOBHmMTg0498431	3.15562	6.95898e-08	up	--	--	--
RchiOBHmChr7g0205311	-1.41875	0.000481666	down	C2C2-GATA	TF	C2C2->C2C2-GATA				RchiOBHmChr2g0146181	1.3105	7.00429e-08	up	--	--	--
novel.874	-1.95152	0.000485915	down	--	--	--				novel.5304	1.8265	7.0799e-08	up	--	--	--
RchiOBHmChr7g0198431	-1.90511	0.000490552	down	--	--	--				RchiOBHmChr4g0441231	2.59796	7.16132e-08	up	--	--	--
RchiOBHmChr1g0384561	-1.30458	0.000491441	down	--	--	--				novel.8282	3.19455	7.27575e-08	up	--	--	--
RchiOBHmChr3g0467231	-2.13247	0.000491861	down	--	--	--				RchiOBHmChr3g0461691	1.90604	7.44899e-08	up	AP2/ERF-ERF	TF	AP2/ERF->AP2/ERF-ERF
RchiOBHmChr4g0428751	-2.1474	0.000497315	down	--	--	--				RchiOBHmChr6g0303591	1.2469	7.47265e-08	up	--	--	--
RchiOBHmChr1g0376671	-1.42044	0.000504614	down	--	--	--				RchiOBHmChr7g0187861	2.03131	7.5841e-08	up	--	--	--
RchiOBHmChr2g0084281	-1.26349	0.000509429	down	--	--	--				RchiOBHmCPg0502431	2.46341	7.67438e-08	up	--	--	--
RchiOBHmChr5g0045551	-1.02116	0.000511637	down	--	--	--				RchiOBHmChr2g0152961	1.82277	7.68371e-08	up	--	--	--
RchiOBHmChr4g0407821	-1.16959	0.000516125	down	--	--	--				RchiOBHmChr7g0195661	1.46934	7.70657e-08	up	AP2/ERF-ERF	TF	AP2/ERF->AP2/ERF-ERF
RchiOBHmChr5g0024901	-1.56657	0.000516287	down	--	--	--				RchiOBHmChr7g0240921	1.20913	7.71746e-08	up	--	--	--
RchiOBHmChr5g0030101	-1.96457	0.000517509	down	--	--	--				RchiOBHmChr2g0142921	2.90092	7.74858e-08	up	--	--	--
RchiOBHmChr7g0196411	-2.18382	0.000519673	down	--	--	--				RchiOBHmChr2g0105081	3.92692	7.77852e-08	up	--	--	--
RchiOBHmChr7g0230541	-1.91774	0.000526216	down	--	--	--				RchiOBHmChr2g0085441	1.35728	7.7925e-08	up	--	--	--
RchiOBHmChr7g0193481	-1.55588	0.000526368	down	--	--	--				novel.16280	4.14681	7.8197e-08	up	--	--	--
RchiOBHmChr5g0031591	-1.39341	0.000532096	down	--	--	--				RchiOBHmChr4g0435131	1.99481	7.85193e-08	up	--	--	--
RchiOBHmChr6g0247001	-1.47635	0.000534674	down	--	--	--				RchiOBHmChr2g0100811	1.55463	7.85642e-08	up	--	--	--
novel.1611	-2.44311	0.000543321	down	--	--	--				RchiOBHmChr1g0373171	1.5731	7.88802e-08	up	--	--	--
RchiOBHmChr1g0381611	-1.12822	0.000545732	down	--	--	--				RchiOBHmChr6g0302321	1.5769	7.90331e-08	up	--	--	--
RchiOBHmChr1g0367831	-1.15762	0.000546221	down	--	--	--				RchiOBHmCPg0502021	1.18642	7.95923e-08	up	--	--	--
RchiOBHmChr4g0417731	-2.08996	0.000547343	down	--	--	--				RchiOBHmChr3g0487371	4.38697	7.97587e-08	up	--	--	--
RchiOBHmChr7g0177531	-1.6545	0.000548434	down	--	--	--				RchiOBHmChr7g0209251	1.63743	7.97862e-08	up	--	--	--
RchiOBHmChr3g0459521	-2.78438	0.000551387	down	--	--	--				RchiOBHmChr4g0429321	2.22085	8.07432e-08	up	--	--	--
RchiOBHmChr6g0312121	-1.76107	0.00055469	down	--	--	--				novel.5168	1.38368	8.08314e-08	up	--	--	--
novel.16946	-1.78339	0.000558977	down	--	--	--				RchiOBHmChr2g0096781	1.14419	8.13767e-08	up	--	--	--
RchiOBHmChr3g0459471	-1.43247	0.000560788	down	C3H	TF	C3H				RchiOBHmChr2g0106671	1.66682	8.20772e-08	up	MYB	TF	MYB->MYB
RchiOBHmChr2g0134911	-1.5336	0.000566894	down	--	--	--				RchiOBHmChr2g0119911	1.31658	8.3477e-08	up	--	--	--
RchiOBHmChr2g0105961	-1.62706	0.000568606	down	--	--	--				RchiOBHmChr7g0233171	1.77398	8.41752e-08	up	--	--	--
RchiOBHmChr5g0065811	-1.54099	0.000571363	down	GRAS	TF	GRAS				RchiOBHmChr7g0242651	1.39418	8.4736e-08	up	--	--	--
RchiOBHmChr7g0185011	-2.82422	0.000573925	down	--	--	--				RchiOBHmChr7g0186341	1.48359	8.57097e-08	up	--	--	--
RchiOBHmChr4g0425031	-1.63751	0.00057399	down	--	--	--				RchiOBHmChr4g0446051	1.63067	8.69337e-08	up	--	--	--
RchiOBHmChr3g0496111	-1.68794	0.000578208	down	--	--	--				RchiOBHmChr6g0312041	2.93172	8.72469e-08	up	--	--	--
RchiOBHmChr2g0176471	-1.46484	0.00057908	down	--	--	--				RchiOBHmChr2g0126321	1.64984	8.79367e-08	up	--	--	--
RchiOBHmChr4g0423931	-1.85386	0.000579119	down	--	--	--				RchiOBHmChr6g0260931	2.60247	8.79663e-08	up	--	--	--
RchiOBHmChr6g0282751	-1.69043	0.000580842	down	--	--	--				novel.8489	3.94086	8.82915e-08	up	--	--	--
RchiOBHmChr5g0082261	-1.08631	0.000589748	down	--	--	--				RchiOBHmChr2g0169231	1.48166	8.87228e-08	up	--	--	--
RchiOBHmChr6g0308731	-1.13641	0.00060266	down	MYB	TF	MYB->MYB				RchiOBHmChr2g0094291	1.76292	8.98382e-08	up	--	--	--
RchiOBHmChr6g0292291	-1.68984	0.000603901	down	--	--	--				RchiOBHmChr5g0036391	1.84677	8.98659e-08	up	--	--	--
RchiOBHmChr1g0349511	-2.03293	0.00060806	down	--	--	--				RchiOBHmChr7g0179941	1.51193	9.00996e-08	up	--	--	--
RchiOBHmChr4g0409301	-1.62431	0.000609096	down	--	--	--				RchiOBHmChr2g0128381	3.03567	9.07136e-08	up	--	--	--
RchiOBHmChr6g0302871	-1.59033	0.000615438	down	--	--	--				RchiOBHmChr6g0258781	1.40587	9.21869e-08	up	--	--	--
RchiOBHmChr3g0453671	-2.02951	0.000618281	down	--	--	--				novel.4577	2.23787	9.38637e-08	up	--	--	--
RchiOBHmChr3g0487771	-2.13908	0.00062332	down	B3-ARF	TF	B3->B3-ARF				RchiOBHmChr2g0134941	3.90972	9.43088e-08	up	--	--	--
novel.6259	-2.24066	0.000625155	down	--	--	--				RchiOBHmChr3g0486201	2.50295	9.52426e-08	up	--	--	--
RchiOBHmChr7g0222281	-1.64449	0.000627043	down	--	--	--				RchiOBHmChr2g0092661	1.56511	9.63953e-08	up	--	--	--
RchiOBHmChr7g0194571	-1.51363	0.000636753	down	--	--	--				RchiOBHmChr4g0407231	1.66595	9.67411e-08	up	--	--	--
RchiOBHmChr1g0363221	-1.29944	0.000646893	down	C2C2-GATA	TF	C2C2->C2C2-GATA				novel.6081	3.99761	9.70468e-08	up	--	--	--
RchiOBHmChr2g0150741	-2.74954	0.000659959	down	--	--	--				RchiOBHmChr7g0191181	2.02696	9.71873e-08	up	--	--	--
RchiOBHmChr5g0027711	-1.89691	0.000661573	down	--	--	--				RchiOBHmChr3g0449781	1.53232	9.72177e-08	up	--	--	--
novel.1805	-1.71592	0.000665949	down	--	--	--				RchiOBHmChr7g0220941	2.39792	9.77471e-08	up	--	--	--
RchiOBHmChr6g0287381	-1.19512	0.000679046	down	--	--	--				RchiOBHmChr2g0150411	1.34773	9.82784e-08	up	IWS1	TR	IWS1
RchiOBHmChr5g0035161	-2.81539	0.000689324	down	--	--	--				RchiOBHmChr4g0419241	1.41567	9.82791e-08	up	--	--	--
RchiOBHmChr1g0325651	-3.27083	0.000699441	down	--	--	--				RchiOBHmChr7g0227581	1.10687	9.85849e-08	up	--	--	--
RchiOBHmChr2g0148731	-1.48953	0.000702283	down	--	--	--				RchiOBHmChr7g0199381	2.17076	9.96533e-08	up	AP2/ERF-ERF	TF	AP2/ERF->AP2/ERF-ERF
RchiOBHmChr2g0095581	-1.64236	0.00070419	down	AP2/ERF-ERF	TF	AP2/ERF->AP2/ERF-ERF				RchiOBHmChr5g0045211	1.71681	9.97731e-08	up	--	--	--
RchiOBHmChr5g0046491	-1.51566	0.000705733	down	--	--	--				RchiOBHmChr6g0245931	1.67053	1.00495e-07	up	--	--	--
RchiOBHmChr1g0378981	-1.65949	0.000724941	down	--	--	--				RchiOBHmChr4g0429951	2.0466	1.02014e-07	up	--	--	--
RchiOBHmChr5g0079881	-1.96772	0.000736009	down	--	--	--				RchiOBHmChr1g0371281	1.6457	1.0206e-07	up	--	--	--
novel.6451	-1.40996	0.000749226	down	--	--	--				RchiOBHmChr3g0450101	1.4674	1.02379e-07	up	Others	TR	Others
RchiOBHmChr7g0228981	-1.77843	0.000749374	down	--	--	--				RchiOBHmChr7g0230661	1.25485	1.02809e-07	up	--	--	--
RchiOBHmChr5g0068321	-1.77736	0.000754873	down	--	--	--				RchiOBHmChr4g0446101	1.13902	1.04848e-07	up	--	--	--
RchiOBHmChr2g0102631	-1.07178	0.000755637	down	BES1	TF	BES1				RchiOBHmChr6g0305881	1.45992	1.05623e-07	up	--	--	--
RchiOBHmChr5g0013311	-1.68938	0.000757281	down	--	--	--				RchiOBHmChr6g0291521	1.15094	1.05682e-07	up	--	--	--
RchiOBHmChr4g0432781	-1.53463	0.000760332	down	--	--	--				RchiOBHmChr4g0427391	1.11868	1.07188e-07	up	--	--	--
RchiOBHmChr5g0024831	-1.98475	0.000760753	down	--	--	--				RchiOBHmChr4g0423171	2.79425	1.07639e-07	up	--	--	--
RchiOBHmChr7g0192631	-1.46656	0.000777456	down	--	--	--				RchiOBHmChr7g0240421	1.58639	1.0835e-07	up	--	--	--
RchiOBHmChr3g0463461	-1.0805	0.000782691	down	--	--	--				RchiOBHmChr1g0382541	1.33367	1.09911e-07	up	--	--	--
RchiOBHmChr6g0248601	-1.38642	0.000783927	down	--	--	--				novel.1780	1.49897	1.11336e-07	up	--	--	--
RchiOBHmChr2g0134551	-1.34667	0.000797	down	--	--	--				novel.1161	2.40603	1.11542e-07	up	--	--	--
RchiOBHmChr5g0047241	-1.55667	0.000814723	down	--	--	--				RchiOBHmChr4g0440431	1.64978	1.12058e-07	up	--	--	--
RchiOBHmChr4g0435831	-1.72717	0.000816951	down	--	--	--				RchiOBHmChr5g0053501	1.49552	1.12143e-07	up	--	--	--
RchiOBHmChr7g0195471	-1.78535	0.000817022	down	--	--	--				RchiOBHmChr2g0116621	1.30913	1.12595e-07	up	--	--	--
novel.14662	-2.71705	0.000820732	down	--	--	--				RchiOBHmChr7g0178201	1.29385	1.1309e-07	up	--	--	--
novel.5550	-1.26756	0.000822241	down	--	--	--				RchiOBHmChr7g0237051	2.23833	1.14874e-07	up	--	--	--
RchiOBHmChr2g0094271	-1.40671	0.000829608	down	--	--	--				RchiOBHmChr4g0404101	1.3856	1.15898e-07	up	--	--	--
RchiOBHmChr4g0393521	-2.01433	0.000833316	down	--	--	--				RchiOBHmChr4g0425501	1.42373	1.16055e-07	up	--	--	--
RchiOBHmChr5g0063351	-1.47621	0.000838733	down	--	--	--				RchiOBHmChr5g0042761	1.48592	1.16131e-07	up	--	--	--
RchiOBHmChr3g0448231	-1.07226	0.000839543	down	--	--	--				RchiOBHmChr7g0217361	1.43129	1.17079e-07	up	--	--	--
RchiOBHmChr1g0380571	-1.44834	0.000846181	down	Jumonji	TR	Jumonji				RchiOBHmChr6g0308271	1.49805	1.17439e-07	up	NAC	TF	NAC
RchiOBHmChr2g0147821	-1.4108	0.00084901	down	--	--	--				RchiOBHmChr1g0321291	1.40033	1.17648e-07	up	--	--	--
RchiOBHmChr6g0288241	-2.26935	0.00085188	down	AP2/ERF-ERF	TF	AP2/ERF->AP2/ERF-ERF				RchiOBHmChr6g0285161	1.47322	1.1832e-07	up	--	--	--
RchiOBHmChr3g0458781	-1.60885	0.000856251	down	--	--	--				RchiOBHmChr1g0330951	3.04626	1.18384e-07	up	--	--	--
RchiOBHmChr5g0049141	-1.46328	0.000866196	down	C2C2-YABBY	TF	C2C2->C2C2-YABBY				RchiOBHmChr1g0339551	2.77969	1.18661e-07	up	--	--	--
RchiOBHmChr5g0012081	-1.48462	0.000871657	down	--	--	--				RchiOBHmChr3g0485051	1.05189	1.19053e-07	up	--	--	--
RchiOBHmChr3g0492631	-1.33514	0.00087733	down	--	--	--				RchiOBHmChr6g0288231	2.1432	1.19112e-07	up	AP2/ERF-ERF	TF	AP2/ERF->AP2/ERF-ERF
RchiOBHmChr5g0060351	-2.11237	0.000878663	down	--	--	--				RchiOBHmChr4g0405031	1.2563	1.19901e-07	up	--	--	--
RchiOBHmChr1g0384501	-1.60418	0.000882833	down	--	--	--				RchiOBHmChr2g0085981	1.26986	1.22345e-07	up	--	--	--
RchiOBHmChr6g0250021	-1.78348	0.000884439	down	--	--	--				RchiOBHmChr3g0456861	1.54332	1.2248e-07	up	--	--	--
RchiOBHmChr1g0347641	-1.98601	0.000886499	down	AP2/ERF-ERF	TF	AP2/ERF->AP2/ERF-ERF				RchiOBHmChr3g0450481	1.46007	1.23615e-07	up	--	--	--
RchiOBHmChr2g0143571	-2.34746	0.000887395	down	--	--	--				RchiOBHmChr7g0193391	1.35305	1.2577e-07	up	--	--	--
RchiOBHmChr1g0372031	-1.59471	0.000905935	down	--	--	--				RchiOBHmChr1g0371761	1.33984	1.25883e-07	up	--	--	--
RchiOBHmChr1g0320971	-1.32707	0.000919766	down	--	--	--				RchiOBHmChr7g0241791	3.26092	1.27225e-07	up	--	--	--
RchiOBHmChr2g0163541	-1.13131	0.000921215	down	--	--	--				RchiOBHmChr5g0036201	1.93191	1.27253e-07	up	--	--	--
RchiOBHmChr3g0481531	-1.30881	0.000925697	down	--	--	--				RchiOBHmChr2g0107321	1.80446	1.30379e-07	up	--	--	--
RchiOBHmChr5g0013201	-1.40965	0.000928031	down	--	--	--				RchiOBHmChr1g0325371	1.16853	1.30719e-07	up	--	--	--
RchiOBHmChr2g0086921	-1.4447	0.00092852	down	--	--	--				RchiOBHmChr2g0129041	1.76609	1.31846e-07	up	--	--	--
RchiOBHmChr5g0024971	-1.54692	0.000931494	down	--	--	--				RchiOBHmChr2g0159631	6.28208	1.31916e-07	up	--	--	--
RchiOBHmChr4g0433111	-1.00018	0.00093462	down	--	--	--				RchiOBHmChr1g0382671	1.61389	1.3268e-07	up	--	--	--
RchiOBHmChr5g0036721	-1.19336	0.000940982	down	--	--	--				RchiOBHmChr4g0439441	1.21448	1.33861e-07	up	--	--	--
RchiOBHmChr6g0306631	-1.56034	0.000955649	down	AUX/IAA	TR	AUX/IAA				RchiOBHmChr6g0286601	2.25953	1.34095e-07	up	AUX/IAA	TR	AUX/IAA
novel.13309	-2.08929	0.000955907	down	--	--	--				RchiOBHmChr3g0456541	1.20728	1.34837e-07	up	--	--	--
RchiOBHmChr4g0413591	-1.93078	0.000961631	down	--	--	--				novel.1160	2.57502	1.35204e-07	up	--	--	--
RchiOBHmChr5g0023001	-2.35145	0.000963927	down	--	--	--				RchiOBHmChr4g0426631	1.71658	1.36024e-07	up	--	--	--
RchiOBHmChr2g0114071	-1.36575	0.00097433	down	--	--	--				RchiOBHmChr1g0316781	1.60818	1.3762e-07	up	--	--	--
RchiOBHmChr5g0081851	-1.47336	0.000980355	down	--	--	--				RchiOBHmChr5g0016751	1.75926	1.37636e-07	up	--	--	--
RchiOBHmChr1g0315211	-2.36736	0.000985524	down	--	--	--				RchiOBHmChr6g0266851	1.15345	1.41995e-07	up	--	--	--
RchiOBHmChr5g0007571	-1.42655	0.000986897	down	--	--	--				RchiOBHmChr1g0371771	3.22871	1.43505e-07	up	--	--	--
RchiOBHmChr6g0265641	-1.05475	0.000988009	down	--	--	--				RchiOBHmChr4g0409601	1.49459	1.46306e-07	up	--	--	--
RchiOBHmChr4g0437041	-1.79781	0.000989774	down	bHLH	TF	bHLH				RchiOBHmChr1g0378111	2.36156	1.47522e-07	up	--	--	--
RchiOBHmChr2g0155401	-1.65701	0.00100195	down	--	--	--				RchiOBHmChr7g0220911	2.44251	1.50046e-07	up	--	--	--
RchiOBHmChr2g0123711	-1.46829	0.00100363	down	--	--	--				RchiOBHmChr2g0153801	1.33381	1.51472e-07	up	--	--	--
RchiOBHmChr5g0008871	-1.89551	0.00100581	down	SBP	TF	SBP				RchiOBHmChr2g0135971	1.1449	1.54359e-07	up	--	--	--
RchiOBHmChr5g0064481	-1.64551	0.00100664	down	--	--	--				RchiOBHmMTg0498361	2.64693	1.54407e-07	up	--	--	--
RchiOBHmChr2g0130861	-1.19995	0.00100758	down	--	--	--				RchiOBHmChr1g0361481	1.48404	1.55726e-07	up	--	--	--
RchiOBHmChr6g0295681	-1.62764	0.00100855	down	--	--	--				RchiOBHmChr6g0272211	2.05271	1.56253e-07	up	GRAS	TF	GRAS
RchiOBHmChr4g0443991	-1.76111	0.00102277	down	--	--	--				RchiOBHmChr7g0202041	1.85806	1.56953e-07	up	--	--	--
RchiOBHmChr5g0026921	-1.70432	0.00103466	down	--	--	--				RchiOBHmChr5g0060311	3.98257	1.57368e-07	up	--	--	--
RchiOBHmChr7g0217221	-1.13746	0.00103505	down	--	--	--				RchiOBHmChr5g0039431	1.18572	1.57976e-07	up	--	--	--
RchiOBHmChr2g0114041	-1.38951	0.00103546	down	--	--	--				RchiOBHmChr2g0102791	1.70444	1.61537e-07	up	--	--	--
RchiOBHmChr1g0378071	-1.66189	0.00103875	down	--	--	--				RchiOBHmChr3g0457721	1.7567	1.63855e-07	up	--	--	--
RchiOBHmChr6g0269501	-1.46383	0.0010407	down	--	--	--				novel.5607	2.14659	1.65189e-07	up	--	--	--
novel.12585	-2.15246	0.00104899	down	--	--	--				RchiOBHmChr3g0457491	1.70072	1.65532e-07	up	--	--	--
RchiOBHmChr5g0006831	-1.16801	0.00105334	down	--	--	--				RchiOBHmChr5g0003481	1.7323	1.66219e-07	up	--	--	--
RchiOBHmChr6g0311061	-2.18904	0.00105871	down	--	--	--				RchiOBHmChr4g0435451	1.35053	1.66537e-07	up	--	--	--
RchiOBHmChr6g0272671	-1.7842	0.00106244	down	--	--	--				RchiOBHmChr3g0471391	1.33973	1.66591e-07	up	--	--	--
RchiOBHmChr7g0177101	-1.94146	0.00107181	down	--	--	--				novel.9841	4.12402	1.6921e-07	up	--	--	--
RchiOBHmChr5g0023161	-1.06223	0.00108273	down	--	--	--				novel.17643	3.42815	1.69955e-07	up	--	--	--
RchiOBHmChr2g0165351	-1.56339	0.00109203	down	--	--	--				RchiOBHmChr3g0474431	1.28985	1.7118e-07	up	--	--	--
novel.8506	-2.06751	0.00110982	down	--	--	--				RchiOBHmChr7g0178271	1.34066	1.71685e-07	up	--	--	--
RchiOBHmChr5g0071511	-1.50187	0.0011099	down	--	--	--				RchiOBHmChr2g0174471	2.614	1.7269e-07	up	--	--	--
RchiOBHmChr5g0000111	-1.21144	0.00111256	down	GARP-G2-like	TF	GARP->GARP-G2-like				RchiOBHmChr4g0430621	2.59458	1.7431e-07	up	--	--	--
RchiOBHmChr5g0055251	-1.42752	0.00111603	down	--	--	--				RchiOBHmChr2g0108341	1.99826	1.74622e-07	up	--	--	--
novel.11643	-1.5328	0.00112461	down	--	--	--				novel.12767	1.49061	1.76598e-07	up	--	--	--
RchiOBHmChr5g0022761	-1.33679	0.00113666	down	C3H	TF	C3H				RchiOBHmChr5g0010461	1.12426	1.76982e-07	up	--	--	--
RchiOBHmChr4g0428291	-1.06331	0.00114268	down	--	--	--				RchiOBHmChr6g0308431	1.35931	1.76985e-07	up	--	--	--
RchiOBHmChr3g0482161	-1.25022	0.00115105	down	--	--	--				RchiOBHmChr1g0365001	1.17812	1.77878e-07	up	--	--	--
RchiOBHmChr2g0090181	-1.50868	0.00116304	down	--	--	--				RchiOBHmChr3g0469341	1.39693	1.78839e-07	up	--	--	--
RchiOBHmChr2g0090651	-1.14369	0.00118796	down	--	--	--				novel.14023	3.29964	1.8248e-07	up	--	--	--
RchiOBHmChr7g0217531	-1.48617	0.00119884	down	--	--	--				RchiOBHmChr4g0432671	1.27951	1.82802e-07	up	--	--	--
RchiOBHmChr3g0490661	-1.32249	0.0012071	down	--	--	--				RchiOBHmChr3g0457581	1.19618	1.85835e-07	up	--	--	--
RchiOBHmChr2g0150911	-1.02496	0.00121313	down	--	--	--				RchiOBHmChr2g0140721	1.24571	1.86823e-07	up	--	--	--
RchiOBHmChr2g0115991	-1.1126	0.00121372	down	--	--	--				RchiOBHmChr4g0439471	1.43608	1.88082e-07	up	--	--	--
RchiOBHmChr2g0141981	-1.58996	0.00121559	down	--	--	--				RchiOBHmChr2g0092211	1.09909	1.90581e-07	up	--	--	--
RchiOBHmChr2g0176611	-1.43408	0.00121969	down	--	--	--				RchiOBHmChr2g0135721	2.11912	1.91097e-07	up	--	--	--
RchiOBHmChr5g0001221	-1.34151	0.00122537	down	--	--	--				RchiOBHmChr2g0119621	2.3248	1.91207e-07	up	--	--	--
RchiOBHmChr3g0488611	-1.17283	0.00124859	down	--	--	--				RchiOBHmChr7g0210361	1.50401	1.93941e-07	up	--	--	--
RchiOBHmChr3g0491141	-1.39924	0.00124869	down	--	--	--				RchiOBHmChr5g0073671	1.70972	1.93965e-07	up	--	--	--
RchiOBHmChr5g0058211	-1.41137	0.001253	down	--	--	--				RchiOBHmChr2g0157431	3.40017	1.94585e-07	up	--	--	--
RchiOBHmChr7g0187501	-1.73691	0.00125641	down	--	--	--				RchiOBHmChr3g0448201	1.19617	1.95072e-07	up	--	--	--
RchiOBHmChr7g0210041	-1.03362	0.00125948	down	--	--	--				RchiOBHmChr7g0230961	1.62113	1.95884e-07	up	--	--	--
RchiOBHmChr5g0026421	-1.58287	0.00126126	down	--	--	--				RchiOBHmChr2g0119391	2.33758	1.97518e-07	up	--	--	--
RchiOBHmChr2g0091721	-1.27524	0.00126295	down	--	--	--				RchiOBHmChr7g0218111	1.87867	1.97557e-07	up	--	--	--
RchiOBHmChr5g0032901	-1.27074	0.00126328	down	--	--	--				RchiOBHmChr5g0039691	1.92739	1.98116e-07	up	--	--	--
RchiOBHmChr3g0461041	-1.31723	0.00126482	down	--	--	--				RchiOBHmChr1g0366471	1.38832	1.98492e-07	up	--	--	--
RchiOBHmChr4g0445011	-2.13255	0.00127859	down	--	--	--				RchiOBHmChr5g0007721	1.37097	2.04619e-07	up	--	--	--
RchiOBHmChr5g0057821	-1.86683	0.00128331	down	--	--	--				RchiOBHmChr2g0161451	1.59733	2.05108e-07	up	--	--	--
RchiOBHmChr2g0088171	-1.0174	0.00129155	down	C2C2-YABBY	TF	C2C2->C2C2-YABBY				RchiOBHmChr4g0421471	1.26973	2.07699e-07	up	--	--	--
RchiOBHmChr5g0001711	-1.17478	0.00129523	down	--	--	--				RchiOBHmChr5g0053621	1.39588	2.07982e-07	up	--	--	--
novel.2317	-2.55855	0.00130661	down	--	--	--				RchiOBHmChr1g0364971	1.42479	2.08541e-07	up	--	--	--
RchiOBHmChr7g0217911	-2.36598	0.00131288	down	--	--	--				RchiOBHmChr6g0257751	2.78723	2.10693e-07	up	--	--	--
RchiOBHmChr5g0013541	-1.04181	0.0013175	down	--	--	--				RchiOBHmChr4g0424511	2.50911	2.11056e-07	up	--	--	--
RchiOBHmChr6g0309891	-2.00191	0.00132102	down	--	--	--				RchiOBHmChr7g0183571	1.26229	2.11163e-07	up	MADS-MIKC	TF	MADS->MADS-MIKC
RchiOBHmChr5g0053651	-2.04398	0.00134557	down	--	--	--				RchiOBHmChr2g0136711	1.47386	2.11201e-07	up	--	--	--
RchiOBHmChr7g0229521	-1.15406	0.00134649	down	--	--	--				RchiOBHmChr6g0254931	1.14233	2.13129e-07	up	--	--	--
RchiOBHmChr7g0236171	-2.43764	0.00134725	down	--	--	--				RchiOBHmChr6g0297361	2.08038	2.15139e-07	up	--	--	--
RchiOBHmChr7g0177021	-1.46385	0.00136292	down	--	--	--				RchiOBHmChr5g0054471	1.73265	2.1699e-07	up	--	--	--
RchiOBHmChr3g0496071	-1.79229	0.00136899	down	--	--	--				RchiOBHmChr1g0352831	3.34841	2.19392e-07	up	--	--	--
RchiOBHmChr1g0345951	-1.40419	0.00137	down	--	--	--				RchiOBHmChr3g0450331	3.19108	2.19903e-07	up	--	--	--
RchiOBHmChr2g0114541	-1.40066	0.00137584	down	--	--	--				RchiOBHmChr7g0189711	1.76897	2.2025e-07	up	--	--	--
RchiOBHmChr5g0002941	-1.53686	0.00138217	down	--	--	--				RchiOBHmChr6g0312681	1.38627	2.22538e-07	up	--	--	--
RchiOBHmChr6g0249851	-1.99653	0.00138328	down	--	--	--				RchiOBHmChr6g0304291	1.56104	2.23452e-07	up	--	--	--
RchiOBHmChr1g0369271	-1.23373	0.00139227	down	--	--	--				novel.5520	1.43262	2.24512e-07	up	--	--	--
RchiOBHmChr3g0491651	-1.13205	0.00140062	down	--	--	--				RchiOBHmChr3g0470441	1.18971	2.24914e-07	up	--	--	--
RchiOBHmChr1g0357211	-1.89788	0.00140156	down	--	--	--				RchiOBHmChr5g0044151	2.88666	2.27989e-07	up	--	--	--
RchiOBHmChr2g0123221	-1.89968	0.00140535	down	--	--	--				RchiOBHmChr2g0109411	1.37988	2.29335e-07	up	--	--	--
RchiOBHmChr2g0091711	-2.57598	0.00141834	down	--	--	--				RchiOBHmChr5g0009211	2.02612	2.30791e-07	up	--	--	--
RchiOBHmChr5g0063831	-2.76089	0.00141961	down	--	--	--				RchiOBHmChr6g0281151	2.58508	2.3122e-07	up	--	--	--
RchiOBHmChr6g0281741	-1.78777	0.00143141	down	--	--	--				RchiOBHmChr3g0477701	1.86339	2.32053e-07	up	--	--	--
RchiOBHmChr3g0468241	-1.22083	0.00144916	down	Pseudo ARR-B	TR	Pseudo ARR-B				RchiOBHmChr7g0207441	2.2575	2.32739e-07	up	--	--	--
RchiOBHmChr5g0045701	-1.83034	0.00144973	down	--	--	--				RchiOBHmChr1g0330941	1.85838	2.33875e-07	up	--	--	--
RchiOBHmChr1g0320901	-1.14318	0.0014524	down	--	--	--				RchiOBHmChr2g0089481	1.39744	2.3425e-07	up	--	--	--
RchiOBHmChr6g0308831	-1.47642	0.00148599	down	--	--	--				RchiOBHmChr3g0451391	1.38658	2.35244e-07	up	--	--	--
RchiOBHmChr5g0080281	-1.33076	0.00150067	down	--	--	--				RchiOBHmChr5g0027331	1.847	2.35674e-07	up	--	--	--
RchiOBHmChr7g0243671	-3.27183	0.001512	down	--	--	--				RchiOBHmChr7g0183091	1.33784	2.37114e-07	up	--	--	--
RchiOBHmChr1g0366731	-1.77195	0.00153169	down	--	--	--				novel.5966	1.78461	2.38888e-07	up	--	--	--
novel.5763	-1.37167	0.00153298	down	--	--	--				RchiOBHmChr5g0055201	1.35099	2.40897e-07	up	--	--	--
RchiOBHmChr2g0120601	-1.12261	0.00154344	down	--	--	--				novel.11223	2.86237	2.4171e-07	up	--	--	--
RchiOBHmChr4g0422991	-1.86085	0.0015492	down	--	--	--				RchiOBHmChr3g0466861	1.78249	2.4206e-07	up	--	--	--
RchiOBHmChr7g0221821	-1.24247	0.00156453	down	--	--	--				RchiOBHmChr3g0480461	3.91867	2.42971e-07	up	--	--	--
RchiOBHmChr7g0193141	-1.31615	0.00157367	down	--	--	--				RchiOBHmChr7g0204511	3.37273	2.4407e-07	up	--	--	--
RchiOBHmChr4g0403951	-2.26713	0.00157662	down	--	--	--				RchiOBHmChr7g0235401	1.4912	2.48953e-07	up	--	--	--
RchiOBHmChr2g0111661	-1.12552	0.00158266	down	--	--	--				RchiOBHmChr6g0293801	1.47613	2.51454e-07	up	--	--	--
RchiOBHmChr5g0010991	-1.12817	0.00158991	down	--	--	--				RchiOBHmChr7g0184331	1.61144	2.55038e-07	up	NF-YB	TF	NF-Y->NF-YB
RchiOBHmChr7g0229201	-1.10551	0.00160413	down	--	--	--				RchiOBHmChr1g0381981	1.14357	2.5569e-07	up	--	--	--
RchiOBHmChr0c20g0500261	-1.28853	0.00160655	down	--	--	--				RchiOBHmChr2g0094921	1.29201	2.56865e-07	up	--	--	--
RchiOBHmChr4g0444411	-1.23796	0.00160729	down	--	--	--				RchiOBHmChr1g0383331	1.3288	2.57247e-07	up	--	--	--
RchiOBHmChr5g0069501	-1.60847	0.0016138	down	--	--	--				RchiOBHmChr6g0306741	1.67857	2.5747e-07	up	--	--	--
RchiOBHmChr6g0249991	-1.91509	0.00164319	down	--	--	--				RchiOBHmChr4g0444891	1.92584	2.57985e-07	up	--	--	--
RchiOBHmChr4g0412541	-1.44453	0.00164545	down	--	--	--				RchiOBHmChr1g0330061	2.338	2.58194e-07	up	--	--	--
RchiOBHmChr2g0151381	-5.12103	0.00164943	down	--	--	--				RchiOBHmChr3g0472461	1.44375	2.59926e-07	up	--	--	--
novel.6166	-1.79899	0.0016583	down	--	--	--				RchiOBHmChr4g0426561	1.34265	2.64158e-07	up	--	--	--
RchiOBHmChr3g0486121	-2.13896	0.00166034	down	--	--	--				RchiOBHmChr7g0191721	1.1849	2.64435e-07	up	--	--	--
RchiOBHmChr5g0010191	-1.37149	0.0016731	down	--	--	--				RchiOBHmChr5g0039391	2.95452	2.64987e-07	up	--	--	--
RchiOBHmChr4g0387691	-1.10134	0.00167959	down	Tify	TF	Tify				RchiOBHmChr3g0472141	1.99821	2.65177e-07	up	--	--	--
RchiOBHmChr6g0283881	-1.25466	0.00170002	down	--	--	--				RchiOBHmChr1g0340051	1.89997	2.65832e-07	up	--	--	--
RchiOBHmChr7g0194581	-1.32249	0.00170118	down	--	--	--				RchiOBHmChr7g0192101	3.29127	2.66132e-07	up	--	--	--
RchiOBHmChr7g0196251	-1.35426	0.00170165	down	--	--	--				RchiOBHmChr4g0385311	1.68201	2.67548e-07	up	--	--	--
RchiOBHmChr7g0243641	-3.22703	0.00170972	down	--	--	--				RchiOBHmChr4g0414011	1.20593	2.69094e-07	up	--	--	--
RchiOBHmChr5g0062991	-1.24771	0.00173242	down	C2H2	TF	C2H2				RchiOBHmChr3g0492501	1.84826	2.7211e-07	up	--	--	--
RchiOBHmChr1g0356851	-1.07928	0.00173254	down	--	--	--				RchiOBHmChr4g0384761	2.82638	2.75735e-07	up	--	--	--
RchiOBHmChr3g0461561	-1.83674	0.00175413	down	--	--	--				RchiOBHmChr6g0280081	1.39685	2.78692e-07	up	--	--	--
RchiOBHmChr5g0083821	-1.42915	0.00175677	down	--	--	--				novel.13172	2.82659	2.78849e-07	up	--	--	--
novel.18366	-1.32816	0.00176082	down	--	--	--				RchiOBHmChr7g0191661	1.49027	2.79701e-07	up	--	--	--
RchiOBHmChr1g0377711	-1.90895	0.0017629	down	--	--	--				RchiOBHmChr2g0163961	1.42451	2.83727e-07	up	--	--	--
RchiOBHmChr2g0132131	-1.17546	0.00176374	down	--	--	--				RchiOBHmChr3g0495601	1.36427	2.84449e-07	up	--	--	--
RchiOBHmChr2g0157631	-1.32245	0.00176474	down	--	--	--				RchiOBHmChr7g0205341	1.24068	2.8903e-07	up	--	--	--
RchiOBHmChr6g0246911	-1.25078	0.00176892	down	--	--	--				RchiOBHmChr6g0286531	5.2368	2.93058e-07	up	--	--	--
RchiOBHmChr2g0084491	-1.29353	0.00179787	down	--	--	--				RchiOBHmChr2g0126791	2.56831	2.96134e-07	up	HB-WOX	TF	HB->HB-WOX
RchiOBHmChr7g0202081	-1.12815	0.00180398	down	--	--	--				RchiOBHmChr4g0444151	2.33988	2.96138e-07	up	--	--	--
RchiOBHmChr4g0435811	-1.24373	0.00181391	down	--	--	--				RchiOBHmChr1g0330051	1.14186	2.99196e-07	up	--	--	--
RchiOBHmChr4g0389461	-2.46912	0.00181638	down	--	--	--				RchiOBHmChr2g0150661	1.41148	3.01686e-07	up	--	--	--
RchiOBHmChr2g0132201	-1.25078	0.00182406	down	--	--	--				RchiOBHmChr6g0297521	1.47453	3.01845e-07	up	--	--	--
RchiOBHmChr6g0253401	-1.84887	0.00182572	down	HB-other	TF	HB->HB-other				novel.8451	3.46359	3.02261e-07	up	--	--	--
RchiOBHmChr2g0115901	-1.10904	0.00183248	down	--	--	--				novel.6438	5.24211	3.08242e-07	up	--	--	--
RchiOBHmChr4g0392511	-1.37819	0.00183557	down	--	--	--				RchiOBHmChr2g0161421	1.65186	3.15323e-07	up	--	--	--
RchiOBHmChr1g0348361	-3.16178	0.00185003	down	--	--	--				RchiOBHmChr6g0304981	1.67052	3.16331e-07	up	--	--	--
RchiOBHmChr5g0079131	-1.30859	0.00185285	down	--	--	--				RchiOBHmChr2g0110621	1.93234	3.17942e-07	up	--	--	--
RchiOBHmChr7g0182501	-1.8585	0.00185782	down	--	--	--				RchiOBHmChr5g0048681	1.57271	3.21225e-07	up	--	--	--
RchiOBHmChr5g0049871	-1.17565	0.0018601	down	--	--	--				RchiOBHmChr7g0176961	1.27819	3.21606e-07	up	--	--	--
RchiOBHmChr7g0190521	-1.90422	0.00186308	down	--	--	--				novel.7921	5.93265	3.24169e-07	up	--	--	--
RchiOBHmChr3g0461031	-1.2802	0.00186852	down	--	--	--				RchiOBHmChr7g0233091	1.17621	3.24893e-07	up	--	--	--
RchiOBHmChr6g0310111	-1.23832	0.00186979	down	--	--	--				RchiOBHmChr5g0044161	1.26164	3.27581e-07	up	--	--	--
RchiOBHmChr5g0068641	-1.28186	0.00188235	down	--	--	--				RchiOBHmChr6g0287311	2.90644	3.28232e-07	up	--	--	--
RchiOBHmChr5g0028611	-2.20867	0.00190049	down	--	--	--				novel.11969	4.02791	3.28817e-07	up	--	--	--
RchiOBHmChr1g0369791	-1.36748	0.00190196	down	--	--	--				RchiOBHmChr7g0199351	2.17432	3.31653e-07	up	AP2/ERF-ERF	TF	AP2/ERF->AP2/ERF-ERF
RchiOBHmChr7g0209281	-1.92918	0.00190201	down	--	--	--				RchiOBHmChr2g0096621	1.21592	3.3225e-07	up	--	--	--
RchiOBHmChr6g0265031	-1.16764	0.00190771	down	--	--	--				RchiOBHmChr5g0062771	3.92459	3.35251e-07	up	--	--	--
RchiOBHmChr6g0282281	-1.42531	0.00190824	down	--	--	--				novel.11735	1.36297	3.35697e-07	up	--	--	--
RchiOBHmChr5g0069841	-1.42226	0.00192713	down	--	--	--				RchiOBHmChr3g0471211	1.82377	3.3614e-07	up	--	--	--
novel.12323	-1.65432	0.00195098	down	C2H2	TF	C2H2				RchiOBHmChr6g0269221	1.39533	3.39626e-07	up	--	--	--
novel.7184	-1.95018	0.00195998	down	--	--	--				RchiOBHmChr2g0112431	2.55107	3.40085e-07	up	--	--	--
RchiOBHmChr3g0490741	-1.21382	0.00196304	down	--	--	--				RchiOBHmChr5g0060041	1.06482	3.40585e-07	up	--	--	--
novel.1574	-2.12786	0.00197374	down	--	--	--				RchiOBHmChr6g0271771	2.86713	3.43893e-07	up	--	--	--
RchiOBHmChr7g0203201	-1.42854	0.00198111	down	--	--	--				RchiOBHmChr2g0119351	2.31805	3.49213e-07	up	--	--	--
RchiOBHmChr1g0336871	-1.55532	0.00198263	down	--	--	--				RchiOBHmChr7g0203921	1.82337	3.49579e-07	up	--	--	--
RchiOBHmChr2g0148111	-1.31108	0.00199457	down	--	--	--				RchiOBHmChr2g0087851	5.34221	3.5388e-07	up	--	--	--
RchiOBHmChr2g0134661	-1.01722	0.0020006	down	--	--	--				RchiOBHmChr3g0450881	1.15071	3.56316e-07	up	--	--	--
RchiOBHmChr4g0438291	-1.22592	0.00200617	down	--	--	--				RchiOBHmChr5g0077971	2.15846	3.56355e-07	up	--	--	--
RchiOBHmChr3g0472321	-1.4756	0.00201668	down	--	--	--				novel.10775	1.70095	3.56767e-07	up	HB-WOX	TF	HB->HB-WOX
RchiOBHmChr5g0024871	-1.36548	0.0020259	down	--	--	--				RchiOBHmChr2g0157621	1.46718	3.59647e-07	up	--	--	--
RchiOBHmChr3g0472451	-1.46564	0.00203466	down	--	--	--				RchiOBHmChr6g0308371	1.24873	3.6616e-07	up	AP2/ERF-ERF	TF	AP2/ERF->AP2/ERF-ERF
RchiOBHmChr2g0131531	-1.65624	0.0020429	down	--	--	--				RchiOBHmChr6g0295331	1.49584	3.67596e-07	up	--	--	--
RchiOBHmChr7g0226351	-1.72203	0.0020486	down	--	--	--				RchiOBHmChr7g0217601	1.89921	3.68617e-07	up	--	--	--
RchiOBHmChr6g0297821	-1.10857	0.00205208	down	AUX/IAA	TR	AUX/IAA				RchiOBHmChr5g0030011	1.75418	3.69518e-07	up	--	--	--
RchiOBHmChr1g0348431	-1.11357	0.00205394	down	--	--	--				novel.4223	1.7472	3.70131e-07	up	--	--	--
RchiOBHmChr4g0387451	-1.63467	0.0020663	down	--	--	--				RchiOBHmChr2g0167961	1.18216	3.76187e-07	up	--	--	--
RchiOBHmChr2g0168581	-1.4603	0.00208566	down	MYB	TF	MYB->MYB				RchiOBHmChr3g0487291	1.7975	3.77578e-07	up	--	--	--
RchiOBHmChr1g0370621	-1.0041	0.00208673	down	--	--	--				RchiOBHmChr1g0325641	1.53904	3.78943e-07	up	--	--	--
RchiOBHmChr1g0336921	-1.87403	0.0021132	down	--	--	--				RchiOBHmChr5g0069331	2.48584	3.80578e-07	up	--	--	--
RchiOBHmChr2g0093951	-1.89555	0.00211966	down	--	--	--				RchiOBHmChr5g0069901	1.44865	3.84808e-07	up	C3H	TF	C3H
RchiOBHmChr7g0227891	-1.63393	0.00212758	down	--	--	--				novel.5078	1.55403	3.86418e-07	up	--	--	--
novel.10816	-2.07802	0.00212916	down	--	--	--				RchiOBHmChr6g0284061	3.03233	3.89387e-07	up	--	--	--
RchiOBHmChr1g0335041	-1.24829	0.00214312	down	--	--	--				novel.17889	3.18424	3.91485e-07	up	--	--	--
novel.12277	-1.61609	0.00214632	down	--	--	--				RchiOBHmChr2g0091061	1.85257	3.92342e-07	up	--	--	--
RchiOBHmChr2g0112501	-1.24494	0.0021526	down	--	--	--				RchiOBHmChr3g0451151	1.50567	3.9431e-07	up	--	--	--
RchiOBHmChr4g0389011	-1.25638	0.00215543	down	--	--	--				RchiOBHmChr5g0066871	1.41956	3.95329e-07	up	--	--	--
RchiOBHmChr5g0017431	-1.58355	0.00217472	down	--	--	--				RchiOBHmChr2g0136951	2.11865	3.9589e-07	up	--	--	--
RchiOBHmChr5g0036521	-1.05173	0.00218936	down	--	--	--				novel.4794	2.63367	3.99133e-07	up	--	--	--
RchiOBHmChr4g0420481	-1.01476	0.00219765	down	--	--	--				RchiOBHmChr3g0456711	2.91702	3.99281e-07	up	C2C2-GATA	TF	C2C2->C2C2-GATA
RchiOBHmChr2g0094901	-1.49202	0.00221923	down	--	--	--				RchiOBHmChr5g0014371	2.0007	4.02301e-07	up	--	--	--
RchiOBHmChr2g0093091	-1.42967	0.00222084	down	--	--	--				RchiOBHmChr7g0227861	2.26067	4.02439e-07	up	--	--	--
RchiOBHmChr6g0282791	-1.00001	0.00222948	down	--	--	--				RchiOBHmChr3g0486881	1.80141	4.0888e-07	up	--	--	--
RchiOBHmChr2g0169251	-2.08952	0.00223573	down	--	--	--				RchiOBHmChr3g0469391	1.45812	4.09588e-07	up	--	--	--
novel.2299	-2.42724	0.00224111	down	--	--	--				RchiOBHmChr2g0084451	1.18821	4.1531e-07	up	--	--	--
RchiOBHmChr5g0035141	-1.6795	0.00225672	down	SWI/SNF-SWI3	TR	SWI/SNF-SWI3				RchiOBHmChr4g0408561	1.7324	4.167e-07	up	--	--	--
RchiOBHmChr4g0423711	-1.25652	0.00226322	down	--	--	--				RchiOBHmChr3g0482721	2.36954	4.195e-07	up	--	--	--
RchiOBHmChr1g0360971	-1.21564	0.00226593	down	NAC	TF	NAC				RchiOBHmChr5g0002281	2.07318	4.24131e-07	up	--	--	--
RchiOBHmChr6g0294491	-1.33432	0.00227893	down	--	--	--				RchiOBHmChr4g0433731	1.20838	4.24919e-07	up	--	--	--
RchiOBHmChr2g0156011	-1.72858	0.00228893	down	--	--	--				RchiOBHmChr6g0309971	2.62669	4.25401e-07	up	--	--	--
RchiOBHmChr2g0138741	-1.31276	0.0022969	down	--	--	--				RchiOBHmChr6g0306951	4.42693	4.36231e-07	up	--	--	--
RchiOBHmChr2g0098791	-1.12463	0.00230696	down	--	--	--				RchiOBHmChr2g0086071	6.88944	4.37183e-07	up	--	--	--
RchiOBHmChr5g0035071	-2.10663	0.00231883	down	--	--	--				RchiOBHmChr7g0177781	1.8458	4.37422e-07	up	GNAT	TR	GNAT
RchiOBHmChr1g0349281	-1.04159	0.00232721	down	--	--	--				RchiOBHmChr3g0454141	1.40683	4.38153e-07	up	--	--	--
RchiOBHmChr4g0421701	-1.20052	0.00233005	down	--	--	--				RchiOBHmChr7g0241451	1.10468	4.43382e-07	up	--	--	--
RchiOBHmChr6g0297761	-1.33945	0.00233746	down	--	--	--				RchiOBHmChr6g0293101	3.26949	4.47034e-07	up	--	--	--
RchiOBHmChr5g0032431	-1.18648	0.00236277	down	--	--	--				RchiOBHmChr3g0496451	1.30722	4.51853e-07	up	--	--	--
RchiOBHmChr5g0084181	-1.01851	0.00237509	down	SNF2	TR	SNF2				RchiOBHmChr7g0188001	2.78034	4.56601e-07	up	--	--	--
RchiOBHmChr5g0046001	-1.57911	0.00239194	down	--	--	--				RchiOBHmChr1g0352351	1.14262	4.59768e-07	up	--	--	--
RchiOBHmChr7g0188141	-1.60789	0.00239712	down	--	--	--				RchiOBHmChr6g0270771	1.13474	4.62134e-07	up	C3H	TF	C3H
RchiOBHmChr4g0421031	-1.80504	0.00239818	down	--	--	--				RchiOBHmChr2g0109921	1.89302	4.62398e-07	up	--	--	--
novel.6167	-1.37808	0.00243197	down	--	--	--				RchiOBHmChr3g0452921	5.68518	4.62931e-07	up	--	--	--
RchiOBHmChr6g0281321	-1.92436	0.00244675	down	--	--	--				RchiOBHmCPg0502001	2.15127	4.63229e-07	up	--	--	--
RchiOBHmChr7g0196201	-1.71314	0.00244901	down	--	--	--				RchiOBHmChr3g0462571	1.3687	4.74023e-07	up	--	--	--
novel.13726	-2.18525	0.00245253	down	--	--	--				RchiOBHmChr2g0171031	1.99746	4.75552e-07	up	--	--	--
RchiOBHmChr3g0491681	-1.29127	0.00245967	down	--	--	--				RchiOBHmChr6g0309961	2.72084	4.76359e-07	up	bZIP	TF	bZIP
RchiOBHmChr7g0222211	-1.26771	0.00246006	down	--	--	--				RchiOBHmChr6g0286941	2.31993	4.78456e-07	up	--	--	--
RchiOBHmChr4g0423331	-1.21259	0.00246375	down	--	--	--				RchiOBHmChr7g0184441	1.50488	4.79879e-07	up	--	--	--
novel.358	-2.11856	0.00248432	down	--	--	--				novel.11029	3.42819	4.80411e-07	up	--	--	--
RchiOBHmChr5g0028031	-2.38252	0.00249212	down	--	--	--				RchiOBHmChr3g0489051	1.11886	4.81878e-07	up	--	--	--
RchiOBHmChr2g0162941	-1.30953	0.00249329	down	--	--	--				novel.11155	1.95646	4.87661e-07	up	--	--	--
RchiOBHmChr4g0447231	-1.0997	0.0024994	down	--	--	--				RchiOBHmChr5g0056081	1.70633	4.88197e-07	up	--	--	--
RchiOBHmChr1g0353241	-2.0006	0.00250719	down	--	--	--				RchiOBHmChr1g0372951	2.21726	4.88604e-07	up	--	--	--
RchiOBHmChr3g0462771	-1.14714	0.00254017	down	--	--	--				novel.17032	2.73805	4.94265e-07	up	--	--	--
RchiOBHmChr6g0271641	-1.38395	0.0025524	down	C3H	TF	C3H				RchiOBHmChr3g0460881	1.25854	5.01291e-07	up	--	--	--
RchiOBHmChr2g0103341	-1.23165	0.00256047	down	--	--	--				RchiOBHmChr5g0005791	1.58251	5.02898e-07	up	--	--	--
RchiOBHmChr2g0113711	-1.57089	0.00258558	down	--	--	--				RchiOBHmChr6g0263031	1.45971	5.0312e-07	up	--	--	--
RchiOBHmChr3g0496131	-1.10017	0.00259496	down	--	--	--				RchiOBHmChr4g0426601	1.6865	5.04335e-07	up	--	--	--
RchiOBHmChr3g0455421	-2.62938	0.00265339	down	PHD	TR	PHD				RchiOBHmChr4g0424451	1.45531	5.065e-07	up	--	--	--
RchiOBHmChr2g0175501	-1.13034	0.00270115	down	--	--	--				RchiOBHmChr1g0382491	2.05102	5.09503e-07	up	--	--	--
RchiOBHmChr2g0150901	-1.021	0.00271067	down	--	--	--				novel.2650	2.64904	5.10251e-07	up	--	--	--
RchiOBHmChr4g0421041	-1.46156	0.00271069	down	--	--	--				RchiOBHmChr6g0279151	1.27717	5.1253e-07	up	--	--	--
RchiOBHmChr6g0250011	-1.00013	0.00271506	down	--	--	--				RchiOBHmChr2g0159351	1.51167	5.14495e-07	up	--	--	--
RchiOBHmChr6g0262571	-1.23766	0.00275441	down	--	--	--				RchiOBHmChr2g0128481	1.805	5.16098e-07	up	--	--	--
novel.879	-1.08041	0.00276099	down	--	--	--				RchiOBHmChr5g0009361	1.35475	5.22702e-07	up	--	--	--
RchiOBHmChr6g0301021	-1.24513	0.00276262	down	--	--	--				RchiOBHmChr3g0473181	4.00005	5.22996e-07	up	--	--	--
RchiOBHmChr5g0073371	-1.39841	0.00278264	down	--	--	--				RchiOBHmChr5g0078161	2.98412	5.23023e-07	up	--	--	--
RchiOBHmChr4g0429061	-2.53818	0.00278444	down	--	--	--				RchiOBHmChr6g0296141	1.88739	5.31446e-07	up	--	--	--
RchiOBHmChr4g0423961	-1.10765	0.00278887	down	--	--	--				RchiOBHmChr3g0466231	1.05881	5.38202e-07	up	--	--	--
RchiOBHmChr1g0349391	-1.65777	0.00283298	down	C2C2-YABBY	TF	C2C2->C2C2-YABBY				RchiOBHmChr7g0193921	1.48901	5.39939e-07	up	--	--	--
RchiOBHmChr5g0074221	-1.01264	0.00284023	down	--	--	--				RchiOBHmChr7g0182871	2.37311	5.41274e-07	up	--	--	--
RchiOBHmChr3g0460291	-1.54897	0.00285839	down	--	--	--				RchiOBHmChr1g0375361	1.1185	5.43903e-07	up	--	--	--
RchiOBHmChr3g0467531	-1.46509	0.00287089	down	C2H2	TF	C2H2				RchiOBHmChr4g0436761	1.15332	5.47541e-07	up	--	--	--
RchiOBHmChr6g0246021	-1.4581	0.00287813	down	--	--	--				RchiOBHmChr7g0213821	1.7219	5.48332e-07	up	--	--	--
RchiOBHmChr3g0486601	-1.87885	0.00288587	down	--	--	--				RchiOBHmChr1g0358261	1.1768	5.49481e-07	up	--	--	--
RchiOBHmChr1g0320481	-1.36873	0.00289928	down	--	--	--				RchiOBHmChr7g0238651	2.25101	5.50133e-07	up	--	--	--
RchiOBHmChr2g0118861	-1.52394	0.0029353	down	--	--	--				RchiOBHmChr2g0090531	4.72046	5.50961e-07	up	--	--	--
RchiOBHmChr6g0260101	-2.79434	0.00295278	down	--	--	--				RchiOBHmChr5g0006141	2.07219	5.52272e-07	up	--	--	--
RchiOBHmChr1g0341371	-1.43343	0.00297385	down	--	--	--				RchiOBHmChr3g0491011	1.30675	5.55476e-07	up	--	--	--
RchiOBHmChr3g0462341	-1.21068	0.00298305	down	--	--	--				novel.3257	3.07359	5.57224e-07	up	--	--	--
RchiOBHmChr2g0093451	-1.30158	0.00298735	down	--	--	--				RchiOBHmChr4g0396111	1.29069	5.58728e-07	up	--	--	--
RchiOBHmChr7g0225451	-1.1508	0.00299238	down	--	--	--				RchiOBHmChr4g0439691	2.23674	5.59563e-07	up	--	--	--
RchiOBHmChr6g0257441	-1.58986	0.00302104	down	--	--	--				RchiOBHmChr5g0031621	1.37137	5.60409e-07	up	--	--	--
RchiOBHmChr6g0281701	-1.38386	0.00302429	down	--	--	--				RchiOBHmChr1g0349081	2.24169	5.60578e-07	up	--	--	--
RchiOBHmChr4g0412431	-1.77209	0.0030537	down	--	--	--				RchiOBHmChr6g0301271	1.93977	5.63511e-07	up	--	--	--
RchiOBHmChr7g0195581	-1.21613	0.00306047	down	AP2/ERF-ERF	TF	AP2/ERF->AP2/ERF-ERF				RchiOBHmChr5g0032451	1.44294	5.63691e-07	up	--	--	--
RchiOBHmChr6g0251551	-1.74209	0.00307582	down	--	--	--				RchiOBHmChr2g0089491	1.90712	5.64347e-07	up	--	--	--
novel.9218	-1.71369	0.00308146	down	--	--	--				RchiOBHmChr4g0445881	1.08026	5.67319e-07	up	--	--	--
RchiOBHmChr4g0406781	-1.34605	0.00308398	down	--	--	--				RchiOBHmChr2g0087641	1.25492	5.67703e-07	up	--	--	--
RchiOBHmChr4g0398821	-1.1485	0.00309217	down	--	--	--				RchiOBHmChr1g0372451	1.301	5.71886e-07	up	--	--	--
RchiOBHmChr1g0374131	-1.07206	0.00312124	down	--	--	--				RchiOBHmChr2g0154741	1.26725	5.80326e-07	up	--	--	--
novel.8101	-1.41169	0.00312717	down	--	--	--				RchiOBHmChr3g0477541	1.95403	5.86508e-07	up	--	--	--
RchiOBHmChr1g0326141	-1.58645	0.00316117	down	--	--	--				RchiOBHmChr4g0410491	1.07562	5.92072e-07	up	--	--	--
RchiOBHmChr2g0118311	-1.16321	0.00318686	down	--	--	--				RchiOBHmChr2g0149671	1.4981	5.93336e-07	up	--	--	--
RchiOBHmChr5g0064701	-1.45504	0.00319278	down	--	--	--				RchiOBHmChr7g0235791	1.06879	5.93705e-07	up	--	--	--
RchiOBHmChr2g0091281	-1.17575	0.0032082	down	--	--	--				RchiOBHmChr3g0484641	2.65558	5.94293e-07	up	--	--	--
novel.15888	-1.00976	0.00321128	down	--	--	--				RchiOBHmChr6g0295131	1.23603	5.94656e-07	up	--	--	--
RchiOBHmChr7g0228351	-1.639	0.00321535	down	--	--	--				RchiOBHmChr7g0236901	1.41458	5.95563e-07	up	--	--	--
RchiOBHmChr1g0368311	-1.5899	0.00322284	down	--	--	--				RchiOBHmChr7g0187531	1.06908	6.07104e-07	up	--	--	--
RchiOBHmChr6g0282371	-1.27224	0.00323304	down	--	--	--				RchiOBHmChr2g0105581	1.45011	6.10879e-07	up	--	--	--
RchiOBHmChr2g0169001	-1.35683	0.00323736	down	--	--	--				RchiOBHmChr4g0417121	1.15334	6.12465e-07	up	SNF2	TR	SNF2
RchiOBHmChr2g0093411	-1.66052	0.00324067	down	--	--	--				RchiOBHmChr7g0208811	1.71159	6.21432e-07	up	--	--	--
RchiOBHmChr4g0410421	-1.04989	0.00324962	down	--	--	--				novel.2963	1.50771	6.21545e-07	up	--	--	--
RchiOBHmChr5g0038441	-1.28202	0.00325281	down	--	--	--				novel.10950	2.78026	6.25192e-07	up	--	--	--
RchiOBHmChr5g0046011	-1.45685	0.00325395	down	--	--	--				RchiOBHmChr4g0424141	1.30453	6.31009e-07	up	--	--	--
RchiOBHmChr4g0392941	-1.07824	0.00326337	down	--	--	--				RchiOBHmChr7g0209901	1.42467	6.311e-07	up	PLATZ	TF	PLATZ
RchiOBHmChr2g0092271	-1.27157	0.003265	down	--	--	--				RchiOBHmChr3g0470901	1.12413	6.32903e-07	up	--	--	--
RchiOBHmChr5g0050811	-1.19785	0.00326818	down	--	--	--				RchiOBHmChr4g0441501	1.42333	6.3844e-07	up	--	--	--
RchiOBHmChr7g0180791	-1.35711	0.00327278	down	--	--	--				RchiOBHmChr6g0309771	1.2832	6.39136e-07	up	--	--	--
RchiOBHmChr5g0068081	-1.0932	0.00328101	down	--	--	--				novel.10272	2.00441	6.44254e-07	up	--	--	--
novel.1623	-1.92381	0.00328144	down	--	--	--				RchiOBHmChr2g0097641	1.67354	6.45857e-07	up	--	--	--
RchiOBHmChr3g0486711	-1.4569	0.00330274	down	--	--	--				RchiOBHmChr6g0293871	1.5785	6.4919e-07	up	--	--	--
RchiOBHmChr2g0145111	-1.24516	0.00331125	down	--	--	--				RchiOBHmChr6g0266611	1.14158	6.57669e-07	up	PHD	TR	PHD
RchiOBHmChr1g0318361	-1.33563	0.00333262	down	--	--	--				RchiOBHmChr7g0182901	2.35749	6.62184e-07	up	--	--	--
RchiOBHmChr1g0370701	-1.23263	0.00333325	down	--	--	--				RchiOBHmChr5g0069201	2.2964	6.63865e-07	up	--	--	--
RchiOBHmChr6g0265981	-1.09167	0.00342221	down	--	--	--				novel.17040	3.67329	6.66845e-07	up	--	--	--
RchiOBHmChr5g0064111	-1.73523	0.00342588	down	--	--	--				novel.738	1.18606	6.6724e-07	up	--	--	--
RchiOBHmChr7g0205521	-1.97326	0.00342625	down	--	--	--				RchiOBHmChr1g0384051	1.20465	6.69472e-07	up	--	--	--
novel.2006	-1.22654	0.00343189	down	--	--	--				RchiOBHmChr6g0271751	1.56941	6.70744e-07	up	C2H2	TF	C2H2
RchiOBHmChr5g0010681	-1.07295	0.00343208	down	--	--	--				RchiOBHmChr3g0488251	3.36528	6.72517e-07	up	--	--	--
RchiOBHmChr7g0203531	-1.06094	0.00346359	down	--	--	--				RchiOBHmChr5g0074791	3.94876	6.72591e-07	up	--	--	--
RchiOBHmChr2g0143431	-1.20508	0.00346926	down	--	--	--				RchiOBHmChr5g0055491	2.30046	6.79307e-07	up	--	--	--
RchiOBHmChr2g0109131	-2.03475	0.00348455	down	MYB	TF	MYB->MYB				RchiOBHmChr6g0261031	4.11074	6.85441e-07	up	--	--	--
RchiOBHmChr5g0049481	-1.69586	0.00350647	down	--	--	--				RchiOBHmChr6g0307421	1.11974	6.8595e-07	up	--	--	--
RchiOBHmChr1g0324261	-1.22828	0.00350903	down	--	--	--				RchiOBHmChr5g0076871	1.70408	6.97705e-07	up	--	--	--
RchiOBHmChr3g0483281	-1.19548	0.00353702	down	--	--	--				RchiOBHmChr6g0268221	2.31999	7.06141e-07	up	--	--	--
RchiOBHmChr6g0261901	-1.33632	0.00354023	down	--	--	--				RchiOBHmChr6g0306851	1.19048	7.2309e-07	up	--	--	--
RchiOBHmChr7g0199561	-1.3107	0.00354347	down	TCP	TF	TCP				RchiOBHmChr6g0274851	2.23524	7.28538e-07	up	--	--	--
RchiOBHmChr2g0157971	-1.63983	0.00357487	down	--	--	--				RchiOBHmChr5g0014641	2.08744	7.39851e-07	up	--	--	--
RchiOBHmChr1g0380181	-1.01706	0.00357582	down	--	--	--				RchiOBHmChr3g0462541	2.35209	7.4105e-07	up	--	--	--
RchiOBHmChr2g0148211	-1.17318	0.00358901	down	--	--	--				RchiOBHmChr4g0424501	1.1164	7.44697e-07	up	--	--	--
novel.6747	-1.62866	0.00360067	down	--	--	--				RchiOBHmChr7g0203001	1.39419	7.48027e-07	up	--	--	--
novel.6495	-1.40764	0.00361033	down	--	--	--				RchiOBHmChr4g0416911	1.60785	7.50323e-07	up	--	--	--
RchiOBHmChr5g0061861	-1.37399	0.00362612	down	--	--	--				RchiOBHmChr6g0291031	1.51133	7.55695e-07	up	--	--	--
RchiOBHmChr1g0359821	-1.50372	0.00363173	down	--	--	--				RchiOBHmChr2g0100301	1.41979	7.61125e-07	up	--	--	--
RchiOBHmChr5g0001821	-1.38751	0.00365087	down	--	--	--				RchiOBHmChr5g0007621	1.11433	7.61799e-07	up	--	--	--
RchiOBHmChr6g0301341	-1.32007	0.00373456	down	--	--	--				RchiOBHmChr1g0376251	1.32618	7.64455e-07	up	MADS-MIKC	TF	MADS->MADS-MIKC
RchiOBHmChr4g0410071	-1.53351	0.00374974	down	--	--	--				RchiOBHmChr6g0275391	1.35841	7.73579e-07	up	TUB	TF	TUB
RchiOBHmChr2g0148741	-1.62873	0.00375378	down	--	--	--				RchiOBHmChr5g0036191	1.84253	7.8724e-07	up	--	--	--
novel.10914	-1.18909	0.0037914	down	--	--	--				RchiOBHmChr3g0484321	1.46076	7.87849e-07	up	--	--	--
RchiOBHmChr1g0359001	-1.44373	0.00380112	down	--	--	--				RchiOBHmChr5g0080791	1.28663	7.9046e-07	up	--	--	--
RchiOBHmChr4g0446391	-1.18841	0.00382441	down	--	--	--				novel.3854	1.91454	7.95824e-07	up	--	--	--
RchiOBHmChr2g0147861	-1.03026	0.00382667	down	--	--	--				RchiOBHmChr6g0280221	3.41865	7.98708e-07	up	--	--	--
RchiOBHmChr3g0452661	-1.46617	0.00383381	down	--	--	--				RchiOBHmChr6g0272721	3.48933	8.06403e-07	up	--	--	--
RchiOBHmChr5g0015621	-1.04299	0.00384587	down	--	--	--				RchiOBHmChr6g0298031	1.64244	8.10305e-07	up	--	--	--
RchiOBHmChr2g0165311	-1.39214	0.00385005	down	--	--	--				RchiOBHmChr2g0131181	3.0534	8.11837e-07	up	HB-WOX	TF	HB->HB-WOX
RchiOBHmChr5g0012271	-1.23654	0.00385159	down	--	--	--				RchiOBHmChr4g0386091	2.33023	8.12599e-07	up	--	--	--
RchiOBHmChr5g0014711	-1.20259	0.00388016	down	--	--	--				novel.5931	4.01671	8.14587e-07	up	--	--	--
RchiOBHmChr2g0144101	-1.11965	0.00389959	down	--	--	--				RchiOBHmChr5g0033731	1.64306	8.15495e-07	up	--	--	--
RchiOBHmChr5g0060791	-1.018	0.0039055	down	--	--	--				RchiOBHmChr6g0287891	1.8178	8.24756e-07	up	--	--	--
RchiOBHmChr4g0408901	-1.96993	0.00396541	down	--	--	--				novel.17883	3.74514	8.24909e-07	up	--	--	--
RchiOBHmChr3g0477181	-1.86386	0.00396995	down	--	--	--				novel.9769	1.21342	8.25624e-07	up	--	--	--
RchiOBHmChr2g0139201	-1.32948	0.00397248	down	--	--	--				novel.5153	4.8461	8.29955e-07	up	--	--	--
RchiOBHmChr4g0421431	-1.74572	0.00397375	down	--	--	--				RchiOBHmChr1g0382901	1.42092	8.30829e-07	up	--	--	--
RchiOBHmChr7g0207881	-1.29089	0.00398397	down	--	--	--				RchiOBHmChr5g0022971	1.51365	8.40292e-07	up	--	--	--
RchiOBHmChr7g0225241	-1.42531	0.00400034	down	--	--	--				novel.9868	4.21206	8.41323e-07	up	--	--	--
novel.6376	-1.08557	0.00400462	down	--	--	--				RchiOBHmChr5g0080171	1.64355	8.41543e-07	up	--	--	--
RchiOBHmChr4g0412071	-1.86909	0.00401528	down	bHLH	TF	bHLH				RchiOBHmChr7g0190701	1.22705	8.6025e-07	up	--	--	--
RchiOBHmChr5g0003281	-2.12915	0.00406393	down	--	--	--				RchiOBHmChr1g0381831	1.62771	8.64488e-07	up	--	--	--
RchiOBHmChr6g0300511	-1.55873	0.00407933	down	--	--	--				RchiOBHmChr2g0119411	2.9289	8.68215e-07	up	--	--	--
RchiOBHmChr7g0203711	-1.31964	0.00409202	down	--	--	--				RchiOBHmChr2g0168071	1.05169	8.74069e-07	up	--	--	--
RchiOBHmChr7g0199941	-1.19643	0.00409659	down	--	--	--				RchiOBHmChr2g0117021	2.01729	8.7523e-07	up	--	--	--
RchiOBHmChr6g0307051	-1.32756	0.00411553	down	--	--	--				RchiOBHmChr2g0116221	1.48549	8.78681e-07	up	--	--	--
RchiOBHmChr7g0217821	-1.04556	0.00412325	down	--	--	--				RchiOBHmChr6g0255751	1.72331	8.79505e-07	up	--	--	--
RchiOBHmChr7g0232361	-1.02535	0.00413411	down	--	--	--				RchiOBHmChr1g0341571	3.2152	9.05317e-07	up	--	--	--
RchiOBHmChr4g0445761	-1.02456	0.00413636	down	--	--	--				RchiOBHmChr1g0378081	1.14314	9.05487e-07	up	GRAS	TF	GRAS
RchiOBHmChr5g0021661	-1.2802	0.00414592	down	--	--	--				RchiOBHmChr6g0305251	1.11045	9.17711e-07	up	--	--	--
novel.11515	-1.32467	0.00414711	down	--	--	--				RchiOBHmChr6g0299821	2.04557	9.19361e-07	up	--	--	--
RchiOBHmChr4g0411331	-1.25432	0.0041618	down	--	--	--				RchiOBHmChr5g0064901	3.38385	9.28359e-07	up	--	--	--
RchiOBHmChr2g0158971	-1.6365	0.00418451	down	--	--	--				RchiOBHmChr5g0039271	1.59654	9.31166e-07	up	--	--	--
RchiOBHmChr5g0045951	-1.00969	0.00419136	down	--	--	--				RchiOBHmChr6g0286071	2.42792	9.31448e-07	up	--	--	--
novel.10770	-1.84016	0.00419684	down	--	--	--				RchiOBHmChr7g0184341	1.99176	9.38608e-07	up	--	--	--
RchiOBHmChr6g0278351	-1.81753	0.00420598	down	--	--	--				RchiOBHmChr7g0202161	1.37342	9.40386e-07	up	--	--	--
RchiOBHmChr6g0275621	-1.52573	0.00422059	down	--	--	--				RchiOBHmChr2g0108251	1.07881	9.64799e-07	up	--	--	--
RchiOBHmChr6g0253671	-1.72998	0.00428048	down	--	--	--				RchiOBHmChr7g0184161	2.63111	9.74967e-07	up	--	--	--
RchiOBHmChr1g0373071	-1.34131	0.00428915	down	--	--	--				RchiOBHmChr7g0239841	1.1153	9.76336e-07	up	--	--	--
RchiOBHmChr2g0118661	-1.14768	0.00431815	down	FAR1	TF	FAR1				RchiOBHmChr2g0099921	1.38966	9.7745e-07	up	SWI/SNF-BAF60b	TR	SWI/SNF-BAF60b
RchiOBHmChr6g0249981	-1.25504	0.00432616	down	--	--	--				RchiOBHmChr5g0001431	1.21257	9.85209e-07	up	--	--	--
RchiOBHmChr7g0180721	-1.22652	0.0043284	down	--	--	--				RchiOBHmChr1g0373311	1.43671	9.92985e-07	up	--	--	--
RchiOBHmChr5g0032891	-1.52097	0.00434785	down	--	--	--				RchiOBHmChr5g0020441	1.24743	1.00141e-06	up	--	--	--
RchiOBHmChr3g0490221	-1.35861	0.00435242	down	--	--	--				RchiOBHmChr3g0496511	1.34046	1.00256e-06	up	--	--	--
novel.12712	-1.59332	0.00435283	down	--	--	--				RchiOBHmChr6g0256731	2.92606	1.00471e-06	up	--	--	--
RchiOBHmChr4g0408541	-1.3037	0.00438125	down	--	--	--				RchiOBHmChr5g0012941	1.72206	1.00999e-06	up	--	--	--
RchiOBHmChr1g0362881	-1.1041	0.00438754	down	--	--	--				RchiOBHmChr1g0379991	1.84865	1.01004e-06	up	--	--	--
RchiOBHmChr2g0161381	-1.26416	0.00439866	down	--	--	--				novel.3906	1.25921	1.01045e-06	up	--	--	--
novel.12399	-2.14853	0.00444219	down	--	--	--				RchiOBHmChr1g0382951	1.74976	1.01615e-06	up	--	--	--
novel.11827	-1.77054	0.00445003	down	--	--	--				RchiOBHmChr6g0293091	1.01536	1.01774e-06	up	--	--	--
novel.18333	-1.48126	0.00445135	down	--	--	--				RchiOBHmChr4g0392081	1.4465	1.01908e-06	up	--	--	--
RchiOBHmChr1g0319751	-1.82327	0.00445136	down	--	--	--				RchiOBHmChr7g0198941	1.72703	1.02314e-06	up	HSF	TF	HSF
RchiOBHmChr6g0288431	-1.03682	0.00447532	down	--	--	--				RchiOBHmChr6g0299281	1.08108	1.03044e-06	up	--	--	--
novel.1290	-1.83251	0.00451043	down	--	--	--				RchiOBHmChr7g0187821	1.61439	1.03352e-06	up	B3	TF	B3->B3
RchiOBHmChr6g0281411	-1.88488	0.00452747	down	--	--	--				RchiOBHmChr3g0482601	1.2309	1.04234e-06	up	--	--	--
RchiOBHmChr5g0022691	-1.11732	0.00453881	down	--	--	--				RchiOBHmChr5g0018361	1.59823	1.04797e-06	up	C2C2-LSD	TF	C2C2->C2C2-LSD
RchiOBHmChr5g0022121	-2.03103	0.00456372	down	--	--	--				RchiOBHmChr5g0066991	1.52136	1.05121e-06	up	--	--	--
novel.10823	-1.30027	0.00458679	down	--	--	--				RchiOBHmChr2g0087841	1.38399	1.06108e-06	up	--	--	--
RchiOBHmChr2g0176621	-1.85789	0.00460021	down	--	--	--				RchiOBHmChr1g0325321	2.13325	1.07472e-06	up	--	--	--
RchiOBHmChr5g0061371	-1.65897	0.00461662	down	--	--	--				RchiOBHmChr4g0399131	1.08297	1.07586e-06	up	--	--	--
RchiOBHmChr5g0033211	-1.10692	0.00462351	down	--	--	--				RchiOBHmChr2g0114431	1.40527	1.08253e-06	up	--	--	--
RchiOBHmChr3g0448251	-1.046	0.00463215	down	--	--	--				RchiOBHmChr5g0013081	1.3727	1.0919e-06	up	--	--	--
RchiOBHmChr6g0310101	-1.22757	0.00465467	down	bHLH	TF	bHLH				RchiOBHmChr7g0217351	3.59909	1.09861e-06	up	--	--	--
novel.1826	-2.06166	0.00467699	down	--	--	--				RchiOBHmChr3g0487461	1.74105	1.10774e-06	up	--	--	--
RchiOBHmChr5g0061611	-1.1149	0.00468013	down	--	--	--				novel.11348	2.57612	1.11827e-06	up	--	--	--
RchiOBHmChr5g0046391	-1.03367	0.00468283	down	--	--	--				novel.7205	1.81592	1.11965e-06	up	--	--	--
RchiOBHmChr3g0467551	-1.41769	0.00468925	down	--	--	--				RchiOBHmChr7g0177971	1.54342	1.12245e-06	up	--	--	--
RchiOBHmChr5g0034311	-1.72187	0.00469679	down	--	--	--				RchiOBHmChr1g0374491	1.97938	1.12958e-06	up	--	--	--
novel.17712	-1.3981	0.00471732	down	--	--	--				RchiOBHmChr7g0182581	1.38774	1.14039e-06	up	--	--	--
RchiOBHmChr6g0296481	-1.52136	0.00472519	down	--	--	--				RchiOBHmChr7g0190341	1.89277	1.14627e-06	up	--	--	--
novel.17523	-2.13064	0.00473134	down	--	--	--				RchiOBHmChr5g0054461	2.05106	1.16586e-06	up	MYB-related	TF	MYB->MYB-related
RchiOBHmChr2g0169171	-1.64224	0.00473641	down	--	--	--				RchiOBHmChr6g0311321	1.96732	1.16804e-06	up	--	--	--
RchiOBHmChr6g0246391	-2.63929	0.00477033	down	--	--	--				RchiOBHmChr5g0006781	1.67377	1.17427e-06	up	--	--	--
RchiOBHmChr3g0449651	-1.40069	0.00481102	down	--	--	--				RchiOBHmChr2g0092641	1.87177	1.17458e-06	up	--	--	--
RchiOBHmChr7g0216301	-1.16698	0.0048141	down	--	--	--				RchiOBHmChr4g0436441	1.35672	1.19875e-06	up	--	--	--
RchiOBHmChr1g0361981	-2.17192	0.00484985	down	--	--	--				RchiOBHmChr6g0277181	2.01485	1.2031e-06	up	--	--	--
RchiOBHmChr5g0030411	-1.41274	0.00485109	down	--	--	--				RchiOBHmChr2g0152141	1.80636	1.21314e-06	up	--	--	--
RchiOBHmChr3g0497461	-1.04875	0.00485467	down	--	--	--				RchiOBHmChr4g0428431	1.4655	1.2163e-06	up	--	--	--
RchiOBHmChr7g0177181	-1.39618	0.00489662	down	--	--	--				RchiOBHmChr3g0461291	1.08872	1.21867e-06	up	--	--	--
RchiOBHmChr2g0103061	-1.78265	0.00491102	down	--	--	--				RchiOBHmChr4g0444701	2.01565	1.22112e-06	up	--	--	--
RchiOBHmChr7g0190101	-1.35373	0.00491253	down	--	--	--				RchiOBHmChr4g0410671	2.3785	1.22168e-06	up	--	--	--
RchiOBHmChr2g0151371	-3.16602	0.00491818	down	--	--	--				RchiOBHmChr3g0492541	1.24178	1.2228e-06	up	--	--	--
RchiOBHmChr7g0243691	-3.04402	0.00492845	down	--	--	--				RchiOBHmChr7g0217321	1.52935	1.22619e-06	up	bZIP	TF	bZIP
novel.7861	-1.91893	0.00493689	down	--	--	--				RchiOBHmChr3g0454981	1.49455	1.23386e-06	up	--	--	--
RchiOBHmChr5g0049491	-2.10339	0.0049487	down	--	--	--				RchiOBHmChr7g0240931	1.12177	1.23595e-06	up	--	--	--
novel.10936	-2.63718	0.00497119	down	--	--	--				RchiOBHmChr6g0266841	1.427	1.23818e-06	up	--	--	--
RchiOBHmChr6g0271631	-1.4734	0.00498122	down	C3H	TF	C3H				RchiOBHmChr5g0008001	1.67865	1.24011e-06	up	--	--	--
RchiOBHmChr1g0318881	-1.83448	0.00500419	down	--	--	--				RchiOBHmChr7g0192261	1.43926	1.24021e-06	up	--	--	--
RchiOBHmChr1g0361161	-2.26084	0.00503781	down	--	--	--				RchiOBHmChr6g0288181	1.29734	1.24403e-06	up	--	--	--
RchiOBHmChr6g0250001	-1.26527	0.00504864	down	--	--	--				novel.8144	2.88664	1.24477e-06	up	--	--	--
RchiOBHmChr5g0017451	-1.66456	0.00505657	down	--	--	--				novel.9882	1.71229	1.24888e-06	up	--	--	--
RchiOBHmChr2g0144611	-1.17861	0.0050712	down	--	--	--				RchiOBHmChr2g0094021	1.36294	1.2594e-06	up	--	--	--
RchiOBHmChr3g0449981	-1.78347	0.00514062	down	--	--	--				RchiOBHmChr2g0094151	1.10876	1.26665e-06	up	--	--	--
RchiOBHmChr4g0430761	-1.04779	0.00515103	down	--	--	--				RchiOBHmChr6g0295321	1.2647	1.26666e-06	up	--	--	--
RchiOBHmChr1g0346381	-1.7125	0.00516182	down	--	--	--				RchiOBHmChr2g0166511	1.12618	1.268e-06	up	--	--	--
RchiOBHmChr2g0137381	-1.01289	0.00523864	down	--	--	--				RchiOBHmChr7g0176801	1.15683	1.27279e-06	up	C3H	TF	C3H
RchiOBHmChr3g0447751	-1.26076	0.00528657	down	--	--	--				RchiOBHmChr7g0205291	1.50168	1.27465e-06	up	--	--	--
RchiOBHmChr2g0100831	-1.89934	0.00529985	down	--	--	--				RchiOBHmChr1g0313231	1.84586	1.27702e-06	up	--	--	--
RchiOBHmChr5g0064451	-1.09683	0.0053099	down	--	--	--				RchiOBHmChr6g0272921	1.09216	1.28203e-06	up	--	--	--
RchiOBHmChr7g0178101	-1.10154	0.00534829	down	Tify	TF	Tify				RchiOBHmChr1g0334881	1.16462	1.28465e-06	up	NAC	TF	NAC
RchiOBHmChr4g0411341	-1.56132	0.0053617	down	--	--	--				RchiOBHmChr1g0369551	1.6596	1.30156e-06	up	--	--	--
RchiOBHmChr6g0310641	1.03689	1.30358e-06	up	--	--	--
RchiOBHmChr1g0374511	1.78197	1.30526e-06	up	--	--	--
RchiOBHmChr6g0303971	1.33161	1.32673e-06	up	--	--	--
RchiOBHmChr2g0175991	2.40597	1.33514e-06	up	--	--	--
RchiOBHmChr3g0487311	2.2088	1.34578e-06	up	--	--	--
RchiOBHmChr6g0273481	1.18491	1.3458e-06	up	--	--	--
RchiOBHmChr4g0416731	1.71915	1.35007e-06	up	--	--	--
novel.7373	1.61452	1.35727e-06	up	--	--	--
[truncated: 8,664 more rows]

## Sheet: The intersection of DEGs
The intersection of DEGs in JDG and DMS under salt treatment
ID	log2FC(JDG-NaCl vs JDG-Mock)	pvalue	regulated	Log2FC(DMS-NaCl vs DMS-Mock)	pvalue	regulated	TF-Family	TF-Category	TF-Classification
RchiOBHmChr7g0243941	6.89789	1.62597e-06	up	2.18053	0.00052911	up	--	--	--
RchiOBHmChr7g0243371	1.4164	2.03966e-05	up	2.09326	3.85637e-14	up	--	--	--
RchiOBHmChr7g0243351	2.22653	9.25526e-14	up	2.89759	2.58467e-15	up	Jumonji	TR	Jumonji
RchiOBHmChr7g0243141	2.38374	4.44727e-11	up	2.67783	6.01009e-13	up	Jumonji	TR	Jumonji
RchiOBHmChr7g0243011	2.34286	1.84515e-12	up	2.84505	3.75339e-18	up	--	--	--
RchiOBHmChr7g0243001	2.37844	7.18918e-15	up	2.76404	3.39081e-16	up	--	--	--
RchiOBHmChr7g0242951	3.22217	0.000278787	up	2.64647	1.31151e-08	up	--	--	--
RchiOBHmChr7g0242931	2.09087	1.36459e-06	up	1.97081	1.67933e-05	up	--	--	--
RchiOBHmChr7g0241801	1.76228	2.24992e-10	up	2.41508	1.39652e-12	up	--	--	--
RchiOBHmChr7g0241791	5.41659	4.37796e-10	up	3.26092	1.27225e-07	up	--	--	--
RchiOBHmChr7g0240941	1.0605	2.98037e-05	up	1.81247	2.42226e-10	up	--	--	--
RchiOBHmChr7g0240161	1.0818	0.00292413	up	1.6171	2.55979e-10	up	--	--	--
RchiOBHmChr7g0238651	4.21251	2.39774e-21	up	2.25101	5.50133e-07	up	--	--	--
RchiOBHmChr7g0237971	1.04819	0.0018585	up	2.69179	6.45961e-08	up	--	--	--
RchiOBHmChr7g0237881	1.07718	0.0048591	up	2.63819	5.10678e-14	up	--	--	--
RchiOBHmChr7g0237051	1.58449	1.78393e-06	up	2.23833	1.14874e-07	up	--	--	--
RchiOBHmChr7g0235401	1.13804	0.00229809	up	1.4912	2.48953e-07	up	--	--	--
RchiOBHmChr7g0232171	1.35589	2.60072e-05	up	1.84971	4.14186e-11	up	--	--	--
RchiOBHmChr7g0228411	2.52074	1.97679e-08	up	4.0905	2.03945e-20	up	--	--	--
RchiOBHmChr7g0224751	1.26592	4.86582e-05	up	2.49455	0.000313381	up	--	--	--
RchiOBHmChr7g0219141	1.33668	0.00105924	up	1.37843	0.00686898	up	--	--	--
RchiOBHmChr7g0218961	1.16502	0.00348727	up	1.52626	0.00122342	up	--	--	--
RchiOBHmChr7g0218191	1.19478	1.85068e-05	up	1.72368	1.83634e-05	up	--	--	--
RchiOBHmChr7g0218181	1.50607	2.72408e-06	up	1.5943	0.000107506	up	--	--	--
RchiOBHmChr7g0217601	1.20339	1.03075e-05	up	1.89921	3.68617e-07	up	--	--	--
RchiOBHmChr7g0217311	2.12464	0.000127634	up	2.32308	0.0229864	up	--	--	--
RchiOBHmChr7g0217301	1.99326	1.79496e-06	up	1.98531	0.00123707	up	--	--	--
RchiOBHmChr7g0216701	1.74745	2.00119e-07	up	1.86329	7.08795e-14	up	--	--	--
RchiOBHmChr7g0214321	1.86052	1.19909e-05	up	1.29627	0.0243513	up	--	--	--
RchiOBHmChr7g0214231	1.87978	9.07999e-06	up	1.61789	0.000796352	up	--	--	--
RchiOBHmChr7g0212111	1.05686	0.00204012	up	1.4215	8.31702e-10	up	--	--	--
RchiOBHmChr7g0211361	1.72094	4.7205e-06	up	1.40293	0.000107418	up	--	--	--
RchiOBHmChr7g0208391	2.27647	1.38766e-11	up	2.09341	3.80544e-09	up	--	--	--
RchiOBHmChr7g0208111	1.37879	0.00496344	up	3.43453	2.4725e-22	up	--	--	--
RchiOBHmChr7g0207721	1.54007	0.000403832	up	2.09492	1.17692e-10	up	--	--	--
RchiOBHmChr7g0207681	1.48878	0.000924438	up	2.30449	1.44335e-08	up	--	--	--
RchiOBHmChr7g0207461	1.78849	0.000798127	up	1.18561	0.0117042	up	--	--	--
RchiOBHmChr7g0206611	1.66568	0.00107468	up	1.59155	0.000797565	up	--	--	--
RchiOBHmChr7g0206561	1.87013	1.38388e-06	up	1.37365	0.00172064	up	--	--	--
RchiOBHmChr7g0204071	1.73633	4.6626e-10	up	3.83927	4.4339e-21	up	--	--	--
RchiOBHmChr7g0202051	1.26523	7.13923e-05	up	1.49642	4.51805e-08	up	--	--	--
RchiOBHmChr7g0201501	3.92923	1.00744e-06	up	4.70529	1.7058e-13	up	--	--	--
RchiOBHmChr7g0198931	3.16484	0.00175782	up	5.25629	3.76477e-32	up	--	--	--
RchiOBHmChr7g0198921	3.38824	2.50643e-09	up	5.27838	9.12032e-45	up	--	--	--
RchiOBHmChr7g0197761	1.86585	0.000301605	up	3.57727	8.10812e-06	up	--	--	--
RchiOBHmChr7g0197711	4.8424	3.24882e-16	up	4.10862	9.16307e-24	up	--	--	--
RchiOBHmChr7g0194491	1.9858	0.000315741	up	1.46882	0.0165268	up	--	--	--
RchiOBHmChr7g0193831	2.11426	4.60913e-08	up	4.94466	5.41154e-29	up	--	--	--
RchiOBHmChr7g0193621	1.14609	2.008e-05	up	1.07257	6.66713e-06	up	--	--	--
RchiOBHmChr7g0192281	3.2497	1.81521e-05	up	5.25858	3.56058e-09	up	--	--	--
RchiOBHmChr7g0192271	4.58181	1.16891e-10	up	5.65169	4.80247e-20	up	--	--	--
RchiOBHmChr7g0192201	1.39137	0.00101458	up	3.04825	2.93861e-10	up	--	--	--
RchiOBHmChr7g0191831	1.05535	0.00108629	up	2.73847	2.63177e-17	up	TAZ	TR	TAZ
RchiOBHmChr7g0190341	2.48999	1.1545e-07	up	1.89277	1.14627e-06	up	--	--	--
RchiOBHmChr7g0190241	1.41241	0.00222091	up	3.72191	7.29574e-10	up	--	--	--
RchiOBHmChr7g0189711	1.55087	0.000610273	up	1.76897	2.2025e-07	up	--	--	--
RchiOBHmChr7g0189441	1.55011	7.70673e-08	up	2.01388	1.5873e-11	up	--	--	--
RchiOBHmChr7g0188701	1.36913	6.12595e-06	up	1.05995	1.94269e-05	up	--	--	--
RchiOBHmChr7g0188451	3.23584	8.1478e-11	up	5.69077	6.90042e-05	up	--	--	--
RchiOBHmChr7g0188341	1.91917	0.0001536	up	2.71917	4.22844e-08	up	--	--	--
RchiOBHmChr7g0188281	1.34179	0.00011292	up	1.95805	1.21924e-15	up	--	--	--
RchiOBHmChr7g0188241	1.12174	0.000447078	up	1.44607	5.0276e-08	up	--	--	--
RchiOBHmChr7g0188001	1.53597	0.0010843	up	2.78034	4.56601e-07	up	--	--	--
RchiOBHmChr7g0187941	1.21905	0.00348708	up	2.98614	1.4959e-09	up	--	--	--
RchiOBHmChr7g0187801	3.85495	1.10252e-05	up	2.26699	6.41145e-08	up	--	--	--
RchiOBHmChr7g0187141	1.52183	3.74e-05	up	2.9506	3.82705e-24	up	bHLH	TF	bHLH
RchiOBHmChr7g0186361	1.02864	1.41786e-05	up	1.3216	1.82269e-06	up	--	--	--
RchiOBHmChr7g0186301	2.53958	5.13772e-14	up	1.42191	1.10721e-05	up	--	--	--
RchiOBHmChr7g0185721	1.35318	0.000304653	up	2.21507	1.79101e-11	up	--	--	--
RchiOBHmChr7g0182721	1.87183	7.3272e-10	up	1.28786	1.7336e-05	up	--	--	--
RchiOBHmChr7g0182151	1.69305	0.000837712	up	2.91396	1.63064e-09	up	--	--	--
RchiOBHmChr7g0181751	1.39227	0.000161423	up	3.10013	1.51449e-10	up	NAC	TF	NAC
RchiOBHmChr7g0180821	2.37253	6.95184e-13	up	4.09874	1.79298e-51	up	--	--	--
RchiOBHmChr7g0179911	1.4431	5.94447e-09	up	1.9831	1.93194e-05	up	--	--	--
RchiOBHmChr7g0179861	1.99701	8.43782e-06	up	2.72939	0.000298971	up	--	--	--
RchiOBHmChr7g0179851	1.07751	0.00267133	up	1.93889	0.000802033	up	Others	TR	Others
RchiOBHmChr7g0179161	1.97493	6.22594e-05	up	1.0628	0.00259034	up	--	--	--
RchiOBHmChr7g0178251	1.99942	5.16066e-12	up	2.92728	4.20534e-32	up	--	--	--
RchiOBHmChr7g0178241	1.24076	0.000357191	up	1.8525	6.58054e-12	up	--	--	--
RchiOBHmChr7g0178001	1.34989	1.93127e-06	up	2.0979	8.52726e-10	up	--	--	--
RchiOBHmChr7g0177791	1.14727	0.00139077	up	2.60165	1.03481e-12	up	--	--	--
RchiOBHmChr7g0177781	3.46411	2.33556e-26	up	1.8458	4.37422e-07	up	GNAT	TR	GNAT
RchiOBHmChr6g0311681	1.82987	8.82132e-09	up	1.85197	5.40336e-11	up	MYB	TF	MYB->MYB
RchiOBHmChr6g0310861	1.03552	0.00333126	up	2.90669	2.47701e-14	up	--	--	--
RchiOBHmChr6g0310661	1.3913	0.000932087	up	2.94937	4.77784e-23	up	--	--	--
RchiOBHmChr6g0309971	2.21071	7.92908e-05	up	2.62669	4.25401e-07	up	--	--	--
RchiOBHmChr6g0309641	1.30075	0.000510436	up	2.20791	3.56834e-14	up	--	--	--
RchiOBHmChr6g0309631	3.43695	3.63983e-19	up	3.8821	0.000216897	up	--	--	--
RchiOBHmChr6g0308771	1.46031	4.89517e-05	up	3.17068	1.35796e-13	up	--	--	--
RchiOBHmChr6g0307961	1.43505	4.35667e-06	up	3.4243	5.03978e-20	up	--	--	--
RchiOBHmChr6g0306981	2.85807	1.56644e-13	up	1.0434	0.0188247	up	--	--	--
RchiOBHmChr6g0306721	1.05266	0.0015325	up	2.09869	1.91056e-14	up	--	--	--
RchiOBHmChr6g0305421	1.07248	0.000732786	up	1.77857	8.62697e-12	up	--	--	--
RchiOBHmChr6g0305041	1.21704	0.000716572	up	2.31716	1.05012e-10	up	--	--	--
RchiOBHmChr6g0304201	1.34015	2.38302e-05	up	2.53302	1.73482e-31	up	--	--	--
RchiOBHmChr6g0304071	1.48315	0.00128867	up	1.54191	0.00977619	up	--	--	--
RchiOBHmChr6g0304041	1.33031	0.000260538	up	2.91301	3.07901e-33	up	--	--	--
RchiOBHmChr6g0303841	1.1889	3.07322e-05	up	1.74432	0.0004249	up	--	--	--
RchiOBHmChr6g0303041	1.47169	1.01003e-06	up	1.60333	4.79381e-06	up	--	--	--
RchiOBHmChr6g0302561	1.94601	0.000100198	up	2.92107	2.66386e-08	up	--	--	--
RchiOBHmChr6g0302191	3.12516	1.32068e-09	up	2.6897	0.00302274	up	--	--	--
RchiOBHmChr6g0301891	1.69192	0.00113409	up	1.80864	0.00116694	up	--	--	--
RchiOBHmChr6g0301861	1.23263	0.00523451	up	2.69638	7.52364e-11	up	--	--	--
RchiOBHmChr6g0301551	2.06275	6.74917e-05	up	4.17335	2.23804e-11	up	--	--	--
RchiOBHmChr6g0300291	1.22375	2.39785e-05	up	1.5841	2.27042e-09	up	--	--	--
RchiOBHmChr6g0299771	1.01404	0.00194341	up	1.91922	0.00080261	up	AP2/ERF-ERF	TF	AP2/ERF->AP2/ERF-ERF
RchiOBHmChr6g0297601	2.86147	5.93407e-05	up	3.46923	9.32128e-05	up	--	--	--
RchiOBHmChr6g0297521	1.10047	0.000194606	up	1.47453	3.01845e-07	up	--	--	--
RchiOBHmChr6g0295811	2.18445	2.10139e-13	up	2.3612	3.03473e-10	up	--	--	--
RchiOBHmChr6g0295771	2.01978	2.22186e-08	up	1.28104	0.000302601	up	--	--	--
RchiOBHmChr6g0294861	1.17368	7.69918e-05	up	2.03196	5.53427e-11	up	--	--	--
RchiOBHmChr6g0294341	2.46846	0.000329369	up	3.12138	2.23599e-08	up	--	--	--
RchiOBHmChr6g0293681	2.30118	2.59992e-11	up	3.87833	5.66095e-23	up	--	--	--
RchiOBHmChr6g0293581	1.30525	0.00412266	up	4.52622	3.06235e-18	up	--	--	--
RchiOBHmChr6g0293101	2.08126	0.000520152	up	3.26949	4.47034e-07	up	--	--	--
RchiOBHmChr6g0291621	1.52339	0.00368651	up	1.81162	2.06532e-12	up	--	--	--
RchiOBHmChr6g0290331	1.00739	1.19413e-05	up	1.81212	1.28113e-16	up	--	--	--
RchiOBHmChr6g0290261	1.76847	3.27142e-08	up	3.26093	1.34723e-22	up	--	--	--
RchiOBHmChr6g0289401	1.9508	2.17268e-09	up	1.4196	2.96901e-09	up	--	--	--
RchiOBHmChr6g0287891	1.60194	4.29902e-06	up	1.8178	8.24756e-07	up	--	--	--
RchiOBHmChr6g0286591	1.24483	0.000896343	up	2.69054	2.62267e-11	up	--	--	--
RchiOBHmChr6g0286581	1.31576	7.80805e-05	up	1.60843	9.97812e-10	up	--	--	--
RchiOBHmChr6g0285821	1.11276	0.00426686	up	2.17694	6.24961e-06	up	--	--	--
RchiOBHmChr6g0284951	1.28677	0.00405094	up	1.64132	1.69035e-05	up	--	--	--
RchiOBHmChr6g0284851	1.06344	0.00260905	up	1.03422	0.000466222	up	--	--	--
RchiOBHmChr6g0283921	4.82466	4.30449e-06	up	5.20966	6.98309e-09	up	--	--	--
RchiOBHmChr6g0283821	2.71245	1.58553e-07	up	3.41626	5.03564e-14	up	--	--	--
RchiOBHmChr6g0283431	2.1106	2.25481e-05	up	1.08581	0.0144201	up	--	--	--
RchiOBHmChr6g0282601	1.59565	0.000250018	up	2.0034	0.00807244	up	--	--	--
RchiOBHmChr6g0282191	1.6087	3.50264e-05	up	2.68704	6.58108e-09	up	--	--	--
RchiOBHmChr6g0280881	1.32557	0.000741748	up	3.16129	1.46624e-22	up	--	--	--
RchiOBHmChr6g0280311	1.58739	2.08683e-08	up	2.85815	5.44186e-13	up	--	--	--
RchiOBHmChr6g0280221	1.65451	5.37226e-06	up	3.41865	7.98708e-07	up	--	--	--
RchiOBHmChr6g0279841	2.63982	1.01961e-11	up	2.46095	1.78396e-29	up	--	--	--
RchiOBHmChr6g0279001	2.44676	2.33749e-08	up	3.74062	3.38826e-46	up	--	--	--
RchiOBHmChr6g0277681	1.9667	0.00218475	up	5.0862	1.43287e-37	up	--	--	--
RchiOBHmChr6g0277671	2.43229	2.25599e-10	up	4.87038	1.57811e-25	up	--	--	--
RchiOBHmChr6g0276881	1.51412	0.000843518	up	3.22068	3.33394e-09	up	--	--	--
RchiOBHmChr6g0276871	1.82242	4.26973e-05	up	3.67879	1.86865e-13	up	--	--	--
RchiOBHmChr6g0276851	1.58636	0.000332731	up	2.91886	6.20311e-08	up	--	--	--
RchiOBHmChr6g0276811	1.787	0.000244334	up	4.72459	5.10347e-08	up	--	--	--
RchiOBHmChr6g0276311	1.0111	0.00246409	up	2.69346	5.88241e-12	up	--	--	--
RchiOBHmChr6g0275361	1.33735	1.92713e-08	up	1.85306	2.30854e-18	up	--	--	--
RchiOBHmChr6g0274751	1.25201	0.000438191	up	2.01849	4.53273e-05	up	NAC	TF	NAC
RchiOBHmChr6g0274591	1.02424	0.00284608	up	2.42211	2.90127e-11	up	AP2/ERF-ERF	TF	AP2/ERF->AP2/ERF-ERF
RchiOBHmChr6g0274401	1.05752	0.0035384	up	2.33859	4.54228e-12	up	--	--	--
RchiOBHmChr6g0274111	1.18313	0.00272276	up	1.08529	3.68994e-05	up	--	--	--
RchiOBHmChr6g0272921	1.01084	0.000234019	up	1.09216	1.28203e-06	up	--	--	--
RchiOBHmChr6g0272471	2.52733	0.000112129	up	1.65976	0.00239921	up	--	--	--
RchiOBHmChr6g0270871	1.67363	0.00107591	up	2.42763	1.54002e-11	up	--	--	--
RchiOBHmChr6g0270221	1.94714	1.77619e-05	up	5.57658	5.03502e-08	up	--	--	--
RchiOBHmChr6g0268221	1.83054	9.25638e-05	up	2.31999	7.06141e-07	up	--	--	--
RchiOBHmChr6g0262961	1.33519	0.00132078	up	1.59012	0.000217733	up	--	--	--
RchiOBHmChr6g0262231	1.40518	0.00151173	up	3.31549	2.91686e-12	up	--	--	--
RchiOBHmChr6g0261031	3.27994	2.90684e-10	up	4.11074	6.85441e-07	up	--	--	--
RchiOBHmChr6g0259601	1.2295	0.000183192	up	3.19213	4.88659e-12	up	--	--	--
RchiOBHmChr6g0259551	2.54169	6.74537e-05	up	3.00092	1.30932e-15	up	--	--	--
RchiOBHmChr6g0259531	1.6916	0.000390538	up	2.94257	3.73641e-18	up	--	--	--
RchiOBHmChr6g0258211	2.40943	3.99992e-06	up	5.17993	5.0681e-38	up	B3	TF	B3->B3
RchiOBHmChr6g0256571	1.12441	0.00112869	up	1.99825	0.000362651	up	--	--	--
RchiOBHmChr6g0254401	1.31448	2.54529e-05	up	2.65072	2.29762e-21	up	--	--	--
RchiOBHmChr6g0254191	1.31551	0.00365219	up	2.99037	1.31935e-25	up	--	--	--
RchiOBHmChr6g0254161	2.0867	0.000659047	up	4.57867	7.0695e-16	up	--	--	--
RchiOBHmChr6g0254151	1.90396	3.90266e-05	up	1.63041	0.000296758	up	--	--	--
RchiOBHmChr6g0252261	1.16345	4.06588e-05	up	2.44735	9.04215e-20	up	--	--	--
RchiOBHmChr6g0250421	1.01792	0.000237443	up	1.59277	2.52826e-10	up	--	--	--
RchiOBHmChr6g0248441	1.13031	0.0016489	up	1.67336	8.35833e-05	up	--	--	--
RchiOBHmChr6g0244331	1.79149	3.90023e-09	up	1.54392	4.87535e-08	up	--	--	--
RchiOBHmChr6g0244081	1.48115	3.96782e-05	up	3.48275	5.91545e-10	up	--	--	--
RchiOBHmChr5g0077971	1.58618	0.000341896	up	2.15846	3.56355e-07	up	--	--	--
RchiOBHmChr5g0076991	2.94142	1.97586e-06	up	4.46636	4.38552e-40	up	--	--	--
RchiOBHmChr5g0076681	1.33711	0.00468337	up	1.09163	0.00034075	up	--	--	--
RchiOBHmChr5g0075881	2.50982	8.866e-08	up	5.95174	1.10025e-09	up	--	--	--
RchiOBHmChr5g0075371	1.25725	1.76936e-05	up	1.23528	4.80723e-08	up	--	--	--
RchiOBHmChr5g0073811	1.18619	0.00148193	up	2.27657	1.53559e-14	up	--	--	--
RchiOBHmChr5g0072521	1.02078	0.00054168	up	1.82653	4.90348e-12	up	--	--	--
RchiOBHmChr5g0070601	1.4022	0.00203247	up	1.22421	0.000467843	up	--	--	--
RchiOBHmChr5g0070331	1.6143	8.53348e-06	up	1.03827	0.00615046	up	--	--	--
RchiOBHmChr5g0069451	1.21668	7.04957e-05	up	1.24962	4.30846e-05	up	--	--	--
RchiOBHmChr5g0069201	1.47622	0.000187362	up	2.2964	6.63865e-07	up	--	--	--
RchiOBHmChr5g0069161	1.59433	8.64427e-06	up	4.40801	2.27517e-27	up	--	--	--
RchiOBHmChr5g0068961	1.1204	0.0048244	up	1.98576	1.16857e-11	up	--	--	--
RchiOBHmChr5g0067241	2.61966	5.60982e-07	up	2.43051	6.05153e-05	up	--	--	--
RchiOBHmChr5g0066951	1.23213	0.000830013	up	4.02743	9.14962e-22	up	--	--	--
RchiOBHmChr5g0066401	3.46921	8.24452e-15	up	4.84744	6.85064e-14	up	--	--	--
RchiOBHmChr5g0066301	2.20537	3.63159e-05	up	4.74002	1.56004e-14	up	--	--	--
RchiOBHmChr5g0066111	1.08387	0.000167906	up	2.72862	1.70376e-14	up	GARP-G2-like	TF	GARP->GARP-G2-like
RchiOBHmChr5g0065831	3.12869	1.22535e-14	up	2.82379	8.55951e-13	up	--	--	--
RchiOBHmChr5g0064591	1.44989	1.53631e-05	up	2.76902	1.7108e-14	up	--	--	--
RchiOBHmChr5g0062791	1.58744	0.00123254	up	2.69501	6.67445e-14	up	--	--	--
RchiOBHmChr5g0062361	1.21974	0.000615124	up	2.08479	6.1926e-10	up	--	--	--
RchiOBHmChr5g0061751	1.11579	0.000180925	up	1.78039	5.19481e-10	up	--	--	--
RchiOBHmChr5g0057741	1.13172	0.000396444	up	2.08448	2.84191e-20	up	--	--	--
RchiOBHmChr5g0054941	1.09248	0.000259882	up	1.34812	0.000142754	up	--	--	--
RchiOBHmChr5g0054931	1.36847	3.13581e-05	up	1.80318	2.9088e-06	up	--	--	--
RchiOBHmChr5g0054461	1.35977	0.0018526	up	2.05106	1.16586e-06	up	MYB-related	TF	MYB->MYB-related
RchiOBHmChr5g0053361	1.93346	8.59124e-07	up	1.73436	1.04109e-09	up	--	--	--
RchiOBHmChr5g0052531	2.47195	0.00069741	up	2.50754	9.58584e-14	up	--	--	--
RchiOBHmChr5g0044151	1.97026	2.39872e-08	up	2.88666	2.27989e-07	up	--	--	--
RchiOBHmChr5g0043441	1.54169	0.000117006	up	2.22186	1.2889e-10	up	--	--	--
RchiOBHmChr5g0041111	2.1834	7.93288e-10	up	3.15558	8.56987e-13	up	--	--	--
RchiOBHmChr5g0041061	1.15748	0.000211633	up	1.24847	0.000151762	up	--	--	--
RchiOBHmChr5g0039411	1.72988	8.94876e-06	up	3.48249	7.65723e-20	up	--	--	--
RchiOBHmChr5g0034761	1.75724	2.24941e-09	up	3.77273	1.96988e-33	up	NAC	TF	NAC
RchiOBHmChr5g0033171	1.84617	3.70816e-07	up	3.11306	2.40041e-38	up	--	--	--
RchiOBHmChr5g0032401	1.42016	1.42179e-09	up	2.71462	9.2893e-40	up	--	--	--
RchiOBHmChr5g0032391	2.62409	2.14061e-12	up	4.40188	3.68158e-43	up	--	--	--
RchiOBHmChr5g0031621	1.76508	0.000346649	up	1.37137	5.60409e-07	up	--	--	--
RchiOBHmChr5g0030591	2.05717	2.14404e-10	up	1.0195	0.000193902	up	--	--	--
RchiOBHmChr5g0030581	1.02362	1.43401e-05	up	1.47238	3.56803e-06	up	--	--	--
RchiOBHmChr5g0029361	1.02998	0.00353205	up	1.20182	4.12609e-08	up	--	--	--
RchiOBHmChr5g0028821	1.42687	0.000103037	up	1.4311	7.00979e-11	up	--	--	--
RchiOBHmChr5g0028351	1.22821	5.56214e-07	up	1.3164	4.02388e-06	up	--	--	--
RchiOBHmChr5g0024561	2.57829	0.000398823	up	1.70467	1.21836e-05	up	--	--	--
RchiOBHmChr5g0023111	1.03993	0.00136199	up	1.51973	0.000540174	up	--	--	--
RchiOBHmChr5g0020441	1.11238	0.000137776	up	1.24743	1.00141e-06	up	--	--	--
RchiOBHmChr5g0019231	2.21806	0.000358751	up	1.78294	0.00667323	up	LOB	TF	LOB
RchiOBHmChr5g0016041	1.04266	0.00390153	up	1.76688	7.33041e-05	up	--	--	--
RchiOBHmChr5g0014641	2.37648	0.000117345	up	2.08744	7.39851e-07	up	--	--	--
RchiOBHmChr5g0014631	1.30848	4.27866e-05	up	3.61998	5.7859e-27	up	--	--	--
RchiOBHmChr5g0014411	1.77977	6.18849e-09	up	1.87121	8.64185e-09	up	--	--	--
RchiOBHmChr5g0014381	1.56422	0.00013508	up	3.42321	5.33662e-18	up	Tify	TF	Tify
RchiOBHmChr5g0013281	1.7145	0.000475281	up	1.10287	0.00834838	up	--	--	--
RchiOBHmChr5g0011381	1.62224	0.000140561	up	1.9151	4.75555e-05	up	--	--	--
RchiOBHmChr5g0010461	1.31014	3.15172e-05	up	1.12426	1.76982e-07	up	--	--	--
RchiOBHmChr5g0010171	1.65728	4.19324e-05	up	2.96631	9.97818e-33	up	--	--	--
RchiOBHmChr5g0008041	1.503	2.08998e-10	up	1.93456	6.92199e-08	up	--	--	--
RchiOBHmChr5g0007731	1.16858	0.00235794	up	1.07766	5.88876e-05	up	--	--	--
RchiOBHmChr5g0007721	1.15537	9.73707e-05	up	1.37097	2.04619e-07	up	--	--	--
RchiOBHmChr5g0007531	1.48608	8.08298e-06	up	1.92449	1.75371e-06	up	--	--	--
RchiOBHmChr5g0006781	1.44687	0.000108267	up	1.67377	1.17427e-06	up	--	--	--
RchiOBHmChr5g0006571	1.15745	2.81511e-05	up	2.34387	1.87919e-25	up	B3	TF	B3->B3
RchiOBHmChr5g0005981	1.02461	0.000780303	up	1.39595	2.42057e-06	up	--	--	--
RchiOBHmChr5g0004691	1.38362	0.000207403	up	2.37577	1.23867e-15	up	--	--	--
RchiOBHmChr5g0004471	1.27277	0.000301793	up	2.2536	3.25117e-11	up	bHLH	TF	bHLH
RchiOBHmChr5g0004461	4.25295	7.25443e-10	up	3.29584	3.04939e-14	up	--	--	--
RchiOBHmChr5g0002891	1.06209	0.00453704	up	2.13251	2.04963e-20	up	--	--	--
RchiOBHmChr5g0002761	1.7222	0.000208393	up	2.8216	1.32734e-15	up	--	--	--
RchiOBHmChr5g0002571	1.544	1.02006e-06	up	1.99105	3.21875e-09	up	--	--	--
RchiOBHmChr5g0002451	2.08274	0.00190042	up	1.70244	0.00616283	up	--	--	--
RchiOBHmChr5g0001371	1.67043	1.30251e-05	up	2.82646	1.42362e-24	up	--	--	--
RchiOBHmChr5g0001361	2.31458	6.28531e-06	up	4.45537	1.20943e-25	up	--	--	--
RchiOBHmChr5g0000241	2.10823	7.68611e-05	up	1.06892	0.000611581	up	--	--	--
RchiOBHmChr4g0447111	2.73688	2.99558e-12	up	2.93538	9.66493e-13	up	--	--	--
RchiOBHmChr4g0446951	1.11991	0.000520796	up	2.60376	1.69672e-10	up	--	--	--
RchiOBHmChr4g0446451	1.50575	1.15997e-05	up	2.97709	8.67212e-09	up	--	--	--
RchiOBHmChr4g0445871	1.9129	0.00529821	up	3.28273	9.08352e-18	up	--	--	--
RchiOBHmChr4g0445431	2.32186	3.27348e-05	up	1.90066	2.49151e-06	up	--	--	--
RchiOBHmChr4g0445251	1.16026	2.02227e-06	up	2.23166	1.77326e-14	up	--	--	--
RchiOBHmChr4g0445201	1.39411	0.00185633	up	1.88215	1.88593e-08	up	--	--	--
RchiOBHmChr4g0444891	1.15533	7.10335e-07	up	1.92584	2.57985e-07	up	--	--	--
RchiOBHmChr4g0444701	2.66375	3.30994e-16	up	2.01565	1.22112e-06	up	--	--	--
RchiOBHmChr4g0444591	1.83017	0.000355152	up	1.48316	7.41164e-05	up	--	--	--
RchiOBHmChr4g0443981	2.44625	1.19898e-14	up	3.26827	0.000108501	up	--	--	--
RchiOBHmChr4g0443971	4.18255	1.93924e-09	up	5.72611	2.87725e-34	up	--	--	--
RchiOBHmChr4g0443661	1.18307	0.000884794	up	1.4123	1.44711e-05	up	--	--	--
RchiOBHmChr4g0442651	1.82978	0.00022014	up	3.12163	8.07864e-13	up	--	--	--
RchiOBHmChr4g0442571	1.5291	3.72836e-07	up	3.80769	7.43255e-36	up	--	--	--
RchiOBHmChr4g0441861	2.15934	1.94145e-05	up	4.11618	3.66447e-18	up	--	--	--
RchiOBHmChr4g0441851	1.33709	0.000833963	up	3.46225	9.66969e-26	up	--	--	--
RchiOBHmChr4g0441501	1.06166	0.000225837	up	1.42333	6.3844e-07	up	--	--	--
RchiOBHmChr4g0440861	1.71331	2.18326e-07	up	1.94073	0.000234806	up	--	--	--
RchiOBHmChr4g0440201	2.52805	1.41162e-10	up	3.65003	1.9291e-14	up	--	--	--
RchiOBHmChr4g0440101	1.28648	0.0042849	up	1.11587	0.000200966	up	--	--	--
RchiOBHmChr4g0440051	3.21623	3.51321e-08	up	3.69816	6.24519e-14	up	--	--	--
RchiOBHmChr4g0439681	1.86949	0.0038746	up	2.56303	6.41542e-11	up	--	--	--
RchiOBHmChr4g0439661	1.52537	2.82186e-06	up	3.41914	6.85539e-13	up	--	--	--
RchiOBHmChr4g0439651	1.77833	1.5245e-07	up	3.30133	1.10476e-22	up	--	--	--
RchiOBHmChr4g0439641	1.70788	1.98835e-08	up	3.60618	1.33873e-22	up	--	--	--
RchiOBHmChr4g0439451	1.05455	0.000435071	up	2.1703	3.45494e-16	up	NAC	TF	NAC
RchiOBHmChr4g0438621	1.15334	0.000711478	up	1.18264	0.000128688	up	--	--	--
RchiOBHmChr4g0436651	2.04934	0.00051988	up	2.6366	2.65509e-08	up	--	--	--
RchiOBHmChr4g0436411	1.00055	0.0021642	up	1.11393	0.00138924	up	--	--	--
RchiOBHmChr4g0435431	2.13589	0.000261536	up	1.4725	2.81511e-05	up	--	--	--
RchiOBHmChr4g0435131	1.57319	4.49709e-05	up	1.99481	7.85193e-08	up	--	--	--
RchiOBHmChr4g0435001	1.01117	0.00196691	up	2.69828	1.73102e-11	up	--	--	--
RchiOBHmChr4g0433431	1.59161	0.000112409	up	3.07913	5.49849e-08	up	--	--	--
RchiOBHmChr4g0430951	1.58013	1.51671e-06	up	2.83975	8.88185e-31	up	--	--	--
RchiOBHmChr4g0430271	2.87594	2.04614e-09	up	3.64841	0.00132118	up	--	--	--
RchiOBHmChr4g0429321	1.15664	0.000220459	up	2.22085	8.07432e-08	up	--	--	--
RchiOBHmChr4g0428431	1.09266	0.000278736	up	1.4655	1.2163e-06	up	--	--	--
RchiOBHmChr4g0428421	1.38701	0.00356321	up	1.60479	0.0189741	up	--	--	--
RchiOBHmChr4g0428311	1.77089	4.88826e-05	up	1.61285	0.00414522	up	--	--	--
RchiOBHmChr4g0428201	1.36415	0.00188132	up	2.58918	5.53691e-06	up	--	--	--
RchiOBHmChr4g0427711	1.47018	2.85075e-06	up	1.06032	0.00165922	up	--	--	--
RchiOBHmChr4g0427091	1.18463	0.000171521	up	1.81004	3.58158e-11	up	--	--	--
RchiOBHmChr4g0426561	1.63165	7.01881e-10	up	1.34265	2.64158e-07	up	--	--	--
RchiOBHmChr4g0426181	1.24097	5.64109e-05	up	2.35894	5.98659e-16	up	MYB	TF	MYB->MYB
RchiOBHmChr4g0426141	1.06431	0.000830493	up	1.58942	0.00150674	up	--	--	--
RchiOBHmChr4g0426001	1.49415	0.000194714	up	3.63125	4.57696e-08	up	--	--	--
RchiOBHmChr4g0425951	1.46182	7.20381e-07	up	1.3074	4.76138e-05	up	--	--	--
RchiOBHmChr4g0425851	1.07461	0.000182687	up	2.68636	2.50914e-25	up	--	--	--
RchiOBHmChr4g0424631	3.11213	3.88656e-15	up	1.35369	1.61077e-06	up	--	--	--
RchiOBHmChr4g0424511	1.36137	0.00253257	up	2.50911	2.11056e-07	up	--	--	--
RchiOBHmChr4g0424451	1.00311	0.000987862	up	1.45531	5.065e-07	up	--	--	--
RchiOBHmChr4g0424441	2.01782	1.83587e-07	up	2.36451	5.08472e-06	up	--	--	--
RchiOBHmChr4g0423391	1.76354	1.08272e-06	up	3.73172	0.000109369	up	--	--	--
RchiOBHmChr4g0421621	2.03832	6.67023e-05	up	3.87727	9.04039e-13	up	--	--	--
RchiOBHmChr4g0418221	1.30833	0.00278995	up	1.58078	6.59189e-08	up	--	--	--
RchiOBHmChr4g0416551	2.69118	1.95521e-31	up	3.25926	1.96024e-19	up	--	--	--
RchiOBHmChr4g0416191	1.77081	0.00480302	up	3.16028	3.26021e-09	up	--	--	--
RchiOBHmChr4g0413371	3.00859	1.3243e-12	up	4.13581	5.44907e-09	up	--	--	--
RchiOBHmChr4g0408501	1.31426	0.000328761	up	2.36919	7.60909e-11	up	--	--	--
RchiOBHmChr4g0406221	1.47469	0.000871716	up	4.37129	9.05827e-30	up	--	--	--
RchiOBHmChr4g0405431	1.19122	0.00021366	up	1.22513	1.78846e-06	up	--	--	--
RchiOBHmChr4g0404991	1.51931	2.68861e-06	up	1.00367	0.000245523	up	--	--	--
RchiOBHmChr4g0404101	1.08774	0.000139759	up	1.3856	1.15898e-07	up	--	--	--
RchiOBHmChr4g0403671	3.03632	9.42255e-12	up	3.1536	2.23029e-09	up	--	--	--
RchiOBHmChr4g0402381	1.02621	4.03011e-05	up	1.1266	0.025122	up	--	--	--
RchiOBHmChr4g0399691	1.61311	9.46576e-06	up	2.37794	2.23162e-20	up	--	--	--
RchiOBHmChr4g0398811	1.93168	2.15718e-05	up	4.65066	1.20545e-28	up	--	--	--
RchiOBHmChr4g0396151	1.48654	3.56989e-06	up	2.90836	3.13584e-17	up	--	--	--
RchiOBHmChr4g0395971	2.50625	0.00209091	up	5.56977	1.23329e-17	up	--	--	--
RchiOBHmChr4g0394281	1.16155	0.00229308	up	1.33871	3.36151e-06	up	--	--	--
RchiOBHmChr4g0390071	1.15064	0.000261616	up	1.0399	0.023896	up	--	--	--
RchiOBHmChr4g0387671	1.33599	0.00127714	up	2.15264	2.85936e-20	up	--	--	--
RchiOBHmChr4g0387511	1.65918	2.72152e-10	up	2.22085	2.34679e-16	up	--	--	--
RchiOBHmChr3g0496751	1.03897	0.000207776	up	1.64733	1.48767e-10	up	--	--	--
RchiOBHmChr3g0495011	2.02316	1.13316e-08	up	2.69846	1.62679e-14	up	--	--	--
RchiOBHmChr3g0493311	1.97386	3.71589e-11	up	1.97982	4.99032e-12	up	--	--	--
RchiOBHmChr3g0493301	1.91334	8.39268e-11	up	2.09579	5.45551e-12	up	--	--	--
RchiOBHmChr3g0487291	1.76348	4.81671e-05	up	1.7975	3.77578e-07	up	--	--	--
RchiOBHmChr3g0486821	2.08464	7.55019e-05	up	1.2507	0.000635693	up	--	--	--
RchiOBHmChr3g0486551	1.21743	0.000534658	up	3.04722	2.23456e-35	up	--	--	--
RchiOBHmChr3g0486231	1.51012	8.61591e-06	up	2.10261	3.89627e-18	up	--	--	--
RchiOBHmChr3g0484171	1.46639	0.000339665	up	1.89032	0.00202506	up	--	--	--
RchiOBHmChr3g0484161	1.61026	0.000208159	up	2.27249	2.13886e-05	up	--	--	--
RchiOBHmChr3g0479441	2.50616	5.74742e-09	up	3.83258	3.21906e-28	up	--	--	--
RchiOBHmChr3g0477261	1.23042	0.0017529	up	2.24217	7.49666e-14	up	--	--	--
RchiOBHmChr3g0475931	2.22672	2.75053e-09	up	2.14153	2.66774e-13	up	--	--	--
RchiOBHmChr3g0475661	1.39129	4.25518e-07	up	2.74893	6.68155e-12	up	--	--	--
RchiOBHmChr3g0471741	1.53352	9.42713e-05	up	2.65237	5.6717e-10	up	--	--	--
RchiOBHmChr3g0471171	3.17269	2.6238e-07	up	4.62757	5.26088e-08	up	--	--	--
RchiOBHmChr3g0470021	2.36824	5.50373e-11	up	1.95388	5.74068e-08	up	TCP	TF	TCP
RchiOBHmChr3g0469921	2.14644	4.23104e-05	up	2.71014	8.76738e-05	up	--	--	--
RchiOBHmChr3g0469541	2.03082	0.000876123	up	1.38669	0.0225579	up	--	--	--
RchiOBHmChr3g0469051	1.47996	4.6755e-06	up	1.98306	1.46832e-13	up	--	--	--
RchiOBHmChr3g0468161	1.57872	0.000447015	up	3.03748	1.82631e-19	up	--	--	--
RchiOBHmChr3g0468151	1.75055	3.54229e-05	up	3.31482	1.51153e-11	up	--	--	--
RchiOBHmChr3g0467651	3.86816	3.82493e-11	up	4.51522	0.000717421	up	--	--	--
RchiOBHmChr3g0467641	2.76936	0.000462529	up	4.04354	9.35685e-15	up	--	--	--
RchiOBHmChr3g0467631	2.60125	6.40753e-16	up	3.81617	5.23519e-12	up	--	--	--
RchiOBHmChr3g0467401	1.23153	0.00155081	up	1.86466	3.70238e-10	up	--	--	--
RchiOBHmChr3g0467091	1.25495	0.00238594	up	2.81184	1.95795e-05	up	--	--	--
RchiOBHmChr3g0466961	1.56288	0.00182071	up	2.54775	1.17449e-09	up	--	--	--
RchiOBHmChr3g0466861	1.06072	0.00371012	up	1.78249	2.4206e-07	up	--	--	--
RchiOBHmChr3g0466421	1.29414	3.66672e-05	up	1.35969	0.00108907	up	--	--	--
RchiOBHmChr3g0465141	2.76201	8.05868e-08	up	1.63164	3.55087e-06	up	--	--	--
RchiOBHmChr3g0464641	1.37667	1.96465e-06	up	1.96019	2.58335e-08	up	--	--	--
RchiOBHmChr3g0464261	1.29959	0.00162585	up	2.65671	9.58691e-16	up	--	--	--
RchiOBHmChr3g0462911	1.82658	0.000213721	up	2.40527	1.43635e-05	up	Trihelix	TF	Trihelix
RchiOBHmChr3g0462211	2.00529	7.40466e-05	up	2.81612	3.15497e-21	up	GRAS	TF	GRAS
RchiOBHmChr3g0461831	4.91459	5.43169e-22	up	7.08559	3.6547e-80	up	--	--	--
RchiOBHmChr3g0461821	4.54429	5.12133e-14	up	8.63713	3.59001e-11	up	--	--	--
RchiOBHmChr3g0461811	2.30838	7.19277e-11	up	3.01982	9.51838e-22	up	--	--	--
RchiOBHmChr3g0461661	2.0838	4.77759e-05	up	2.09805	0.000573763	up	--	--	--
RchiOBHmChr3g0460921	1.36096	9.38853e-05	up	1.50657	0.00177343	up	--	--	--
RchiOBHmChr3g0460881	1.30928	0.000254689	up	1.25854	5.01291e-07	up	--	--	--
RchiOBHmChr3g0460271	2.11322	2.46042e-08	up	3.08489	8.13012e-17	up	--	--	--
RchiOBHmChr3g0457981	2.44437	7.65259e-07	up	1.96129	1.39481e-05	up	--	--	--
RchiOBHmChr3g0457711	1.09019	0.000139693	up	2.34905	1.44407e-19	up	--	--	--
RchiOBHmChr3g0457491	1.34308	0.0029239	up	1.70072	1.65532e-07	up	--	--	--
RchiOBHmChr3g0456711	2.30878	0.000760774	up	2.91702	3.99281e-07	up	C2C2-GATA	TF	C2C2->C2C2-GATA
RchiOBHmChr3g0454371	2.92448	0.00100651	up	1.43843	0.0222273	up	--	--	--
RchiOBHmChr3g0452451	1.30443	2.65741e-06	up	2.1948	6.46308e-12	up	--	--	--
RchiOBHmChr3g0452181	1.19676	0.000368494	up	2.76775	8.76269e-23	up	--	--	--
RchiOBHmChr3g0452041	1.73492	1.61666e-07	up	1.35675	1.89326e-05	up	--	--	--
RchiOBHmChr3g0451161	1.78423	1.41396e-10	up	1.09386	1.70211e-05	up	--	--	--
RchiOBHmChr3g0451131	2.82686	1.11795e-05	up	4.31921	8.27879e-22	up	--	--	--
RchiOBHmChr3g0450871	1.83543	0.000276848	up	3.64531	2.36704e-22	up	--	--	--
RchiOBHmChr3g0450091	1.69982	1.33645e-06	up	3.09258	9.15942e-27	up	--	--	--
RchiOBHmChr3g0449691	1.67657	3.55314e-06	up	3.60301	0.00114386	up	--	--	--
RchiOBHmChr3g0448621	1.53481	8.43971e-05	up	1.26715	0.00627828	up	C2H2	TF	C2H2
RchiOBHmChr3g0448421	1.82734	0.0012823	up	1.4913	0.0209435	up	--	--	--
RchiOBHmChr3g0447881	2.20915	2.52004e-07	up	2.51097	2.05626e-06	up	WRKY	TF	WRKY
RchiOBHmChr2g0176291	1.07777	6.64023e-05	up	2.00069	1.44439e-08	up	--	--	--
RchiOBHmChr2g0174621	1.32853	0.000465437	up	2.78685	8.22285e-11	up	--	--	--
RchiOBHmChr2g0174471	2.00731	5.58775e-07	up	2.614	1.7269e-07	up	--	--	--
RchiOBHmChr2g0173441	1.15924	7.97827e-05	up	2.59544	4.15615e-15	up	--	--	--
RchiOBHmChr2g0173281	1.25819	3.17372e-07	up	2.64843	1.39201e-17	up	--	--	--
RchiOBHmChr2g0171421	1.55915	0.0011089	up	4.27937	1.11267e-11	up	--	--	--
RchiOBHmChr2g0170621	2.31769	2.05819e-05	up	2.02788	9.31884e-05	up	--	--	--
RchiOBHmChr2g0168741	2.97742	9.41649e-12	up	4.55779	5.96625e-33	up	--	--	--
RchiOBHmChr2g0167331	1.7101	0.000281471	up	4.48462	2.32937e-21	up	--	--	--
RchiOBHmChr2g0166081	1.06313	0.000194801	up	1.35915	1.95563e-05	up	--	--	--
RchiOBHmChr2g0163991	2.58887	2.05159e-05	up	4.02884	1.18728e-26	up	--	--	--
RchiOBHmChr2g0163981	2.78099	0.000301717	up	5.3262	9.82769e-20	up	--	--	--
RchiOBHmChr2g0163851	2.44122	7.49174e-06	up	4.41018	9.35738e-25	up	--	--	--
RchiOBHmChr2g0163451	1.95039	1.17925e-09	up	2.05066	5.82451e-12	up	--	--	--
RchiOBHmChr2g0160251	1.50523	0.000552687	up	1.82455	1.84632e-08	up	--	--	--
RchiOBHmChr2g0160191	1.37907	0.0015914	up	1.36518	0.00190872	up	--	--	--
RchiOBHmChr2g0159641	1.07607	0.000719794	up	1.17185	0.000468881	up	--	--	--
RchiOBHmChr2g0158321	1.39382	8.98351e-05	up	2.6491	1.46435e-24	up	--	--	--
RchiOBHmChr2g0158131	1.52317	8.10967e-08	up	1.06257	0.000188904	up	--	--	--
RchiOBHmChr2g0158011	1.56269	7.19884e-05	up	1.03647	5.55988e-05	up	--	--	--
RchiOBHmChr2g0157771	1.98374	9.70541e-09	up	1.02189	0.00425884	up	--	--	--
RchiOBHmChr2g0154211	2.76035	8.53749e-13	up	1.81946	0.0150875	up	--	--	--
RchiOBHmChr2g0154061	1.50507	0.00247457	up	1.48879	3.17481e-05	up	--	--	--
RchiOBHmChr2g0153811	1.74972	2.12136e-07	up	1.40809	6.45567e-06	up	--	--	--
RchiOBHmChr2g0153491	2.02675	4.32071e-11	up	1.97315	2.77132e-14	up	--	--	--
RchiOBHmChr2g0153091	3.10674	3.48378e-10	up	1.26852	0.0147083	up	--	--	--
RchiOBHmChr2g0152541	1.15885	8.16974e-05	up	2.592	1.98269e-29	up	--	--	--
RchiOBHmChr2g0152531	1.06864	5.62148e-05	up	2.67353	9.8754e-32	up	--	--	--
RchiOBHmChr2g0152121	2.52377	1.88354e-09	up	3.06002	9.93146e-10	up	--	--	--
RchiOBHmChr2g0151621	2.63428	1.34687e-05	up	4.58544	6.27954e-20	up	--	--	--
RchiOBHmChr2g0151131	1.67665	2.66029e-06	up	1.28726	0.00116244	up	--	--	--
RchiOBHmChr2g0147391	2.67279	2.05975e-12	up	3.88233	4.05315e-14	up	--	--	--
RchiOBHmChr2g0146191	1.18844	3.30404e-06	up	2.16488	2.50391e-09	up	--	--	--
RchiOBHmChr2g0142351	1.34837	8.16897e-05	up	2.25596	1.09884e-09	up	--	--	--
RchiOBHmChr2g0140921	1.29169	0.00234331	up	2.7407	1.1603e-17	up	--	--	--
RchiOBHmChr2g0140711	3.8134	1.99962e-11	up	2.60962	3.8723e-06	up	--	--	--
RchiOBHmChr2g0140461	1.11714	0.00532231	up	1.05174	0.00210363	up	MYB-related	TF	MYB->MYB-related
RchiOBHmChr2g0139391	1.92519	2.05068e-07	up	1.22846	9.60311e-06	up	--	--	--
RchiOBHmChr2g0139081	1.70299	0.00328928	up	2.76347	0.000215211	up	--	--	--
RchiOBHmChr2g0138921	1.65012	0.00256055	up	2.65552	5.42114e-06	up	--	--	--
RchiOBHmChr2g0136381	1.40709	0.00038654	up	3.15453	3.56039e-17	up	--	--	--
RchiOBHmChr2g0135631	1.84555	1.08915e-06	up	3.66794	1.58946e-14	up	--	--	--
RchiOBHmChr2g0134941	1.97922	0.000113511	up	3.90972	9.43088e-08	up	--	--	--
RchiOBHmChr2g0134391	1.72056	0.00195366	up	3.45623	1.62007e-09	up	CSD	TF	CSD
RchiOBHmChr2g0133701	1.19458	8.45368e-06	up	1.09406	8.89996e-06	up	--	--	--
RchiOBHmChr2g0129041	1.78343	1.68843e-07	up	1.76609	1.31846e-07	up	--	--	--
RchiOBHmChr2g0126861	2.53921	4.57098e-12	up	1.44875	0.000272208	up	bHLH	TF	bHLH
RchiOBHmChr2g0126781	1.0458	0.000591574	up	1.70792	0.000155232	up	--	--	--
RchiOBHmChr2g0126561	1.40824	0.00021039	up	2.05591	8.01964e-05	up	--	--	--
RchiOBHmChr2g0126551	1.44244	1.36451e-07	up	2.18132	6.1269e-11	up	--	--	--
RchiOBHmChr2g0126531	1.2605	0.000222714	up	2.31185	5.47577e-10	up	--	--	--
RchiOBHmChr2g0123821	2.41449	1.63135e-06	up	1.22431	0.0035305	up	--	--	--
RchiOBHmChr2g0116601	3.88435	4.93376e-07	up	5.41037	2.16348e-13	up	--	--	--
RchiOBHmChr2g0115271	3.06717	2.43913e-09	up	1.66904	3.99825e-06	up	--	--	--
RchiOBHmChr2g0115101	2.98116	7.73828e-05	up	3.77008	7.53882e-11	up	--	--	--
RchiOBHmChr2g0113471	1.12094	0.00131876	up	1.68411	0.000227217	up	--	--	--
RchiOBHmChr2g0112431	1.54164	0.000116869	up	2.55107	3.40085e-07	up	--	--	--
RchiOBHmChr2g0112421	2.16918	2.18235e-09	up	2.95237	0.00118088	up	--	--	--
RchiOBHmChr2g0112051	1.16939	4.61267e-05	up	2.58977	1.30574e-10	up	--	--	--
RchiOBHmChr2g0111921	1.18857	0.000728897	up	1.11445	0.00966911	up	--	--	--
RchiOBHmChr2g0110761	2.643	8.37602e-13	up	2.43268	4.67903e-09	up	--	--	--
RchiOBHmChr2g0109711	1.69436	3.74518e-07	up	1.80936	1.8044e-05	up	--	--	--
RchiOBHmChr2g0109661	1.42918	0.00504948	up	1.2807	0.00795972	up	--	--	--
RchiOBHmChr2g0109391	1.00157	8.07262e-05	up	1.0678	2.83879e-06	up	--	--	--
RchiOBHmChr2g0109081	3.11824	1.54911e-12	up	2.22811	0.000170949	up	--	--	--
RchiOBHmChr2g0109071	1.59717	2.11981e-07	up	1.25594	0.000893611	up	--	--	--
RchiOBHmChr2g0108341	2.06471	0.000425791	up	1.99826	1.74622e-07	up	--	--	--
RchiOBHmChr2g0108271	2.12288	9.33736e-10	up	1.94653	1.96444e-08	up	--	--	--
RchiOBHmChr2g0107321	2.12085	0.000148678	up	1.80446	1.30379e-07	up	--	--	--
RchiOBHmChr2g0105131	2.19068	6.00918e-08	up	4.06831	9.11101e-50	up	--	--	--
RchiOBHmChr2g0104811	2.39264	6.83326e-10	up	1.26026	0.000247517	up	--	--	--
RchiOBHmChr2g0102751	1.65225	1.10295e-05	up	1.33028	3.76227e-05	up	--	--	--
RchiOBHmChr2g0101941	1.4122	0.00112571	up	4.08619	2.1586e-28	up	--	--	--
RchiOBHmChr2g0101681	2.64137	5.46212e-08	up	4.49127	2.91637e-21	up	--	--	--
RchiOBHmChr2g0101131	2.81457	2.33992e-06	up	5.1188	4.27017e-27	up	--	--	--
RchiOBHmChr2g0100801	1.83544	0.000424162	up	2.18965	0.000702964	up	--	--	--
RchiOBHmChr2g0100551	3.21686	1.36568e-29	up	4.52084	2.91567e-18	up	--	--	--
RchiOBHmChr2g0098341	1.05613	0.00400409	up	2.37876	1.52318e-08	up	--	--	--
RchiOBHmChr2g0097821	1.65608	1.3704e-05	up	2.11237	9.93168e-10	up	--	--	--
RchiOBHmChr2g0096951	1.24454	0.000494478	up	2.95511	4.86213e-24	up	--	--	--
RchiOBHmChr2g0096771	3.23241	0.000114549	up	1.93557	0.002167	up	--	--	--
RchiOBHmChr2g0096751	1.48798	2.2233e-05	up	1.67515	4.57303e-08	up	--	--	--
RchiOBHmChr2g0096691	1.08818	0.00177675	up	1.31195	0.000431898	up	--	--	--
RchiOBHmChr2g0096611	3.40355	1.16463e-24	up	3.47785	2.28096e-62	up	--	--	--
RchiOBHmChr2g0096481	1.15945	0.00158189	up	2.50042	6.96315e-09	up	--	--	--
RchiOBHmChr2g0095411	1.06599	0.000327128	up	2.48907	6.88482e-13	up	--	--	--
RchiOBHmChr2g0095401	2.09057	2.26387e-11	up	2.33012	8.9523e-13	up	--	--	--
RchiOBHmChr2g0094761	1.65202	7.49261e-06	up	3.3344	1.55815e-14	up	--	--	--
RchiOBHmChr2g0094541	2.78192	9.26764e-07	up	2.55131	4.91387e-09	up	GRF	TF	GRF
RchiOBHmChr2g0092641	1.67941	0.0014335	up	1.87177	1.17458e-06	up	--	--	--
RchiOBHmChr2g0091801	1.82478	3.75062e-07	up	2.87071	4.54568e-21	up	--	--	--
RchiOBHmChr2g0090491	1.5896	0.00274132	up	1.2614	0.0175696	up	--	--	--
RchiOBHmChr2g0090011	1.90862	0.00057161	up	3.82942	8.07298e-15	up	--	--	--
RchiOBHmChr2g0089951	2.45463	0.000119406	up	5.64332	0.00011257	up	--	--	--
RchiOBHmChr2g0089061	2.6617	4.97126e-20	up	3.1789	4.59928e-13	up	--	--	--
RchiOBHmChr2g0087851	2.50364	0.000850308	up	5.34221	3.5388e-07	up	--	--	--
RchiOBHmChr2g0087791	1.41949	3.23513e-05	up	1.17083	0.00597231	up	AUX/IAA	TR	AUX/IAA
RchiOBHmChr2g0087631	1.45433	1.22052e-07	up	2.72616	4.19861e-11	up	--	--	--
RchiOBHmChr2g0087401	1.09687	0.000604558	up	2.05135	2.05622e-23	up	--	--	--
RchiOBHmChr2g0086521	2.01836	5.3233e-10	up	3.21807	8.20428e-16	up	--	--	--
RchiOBHmChr2g0086511	1.1124	7.42181e-05	up	2.18454	3.98008e-08	up	--	--	--
RchiOBHmChr2g0086371	1.61373	0.00132433	up	5.50522	9.3364e-12	up	--	--	--
RchiOBHmChr2g0086061	1.80947	0.000329085	up	3.37245	2.50063e-10	up	--	--	--
RchiOBHmChr2g0084721	2.45234	2.17107e-06	up	2.14525	1.72202e-06	up	--	--	--
RchiOBHmChr2g0084701	2.63917	1.12002e-05	up	1.91295	3.20864e-05	up	--	--	--
RchiOBHmChr1g0384031	2.19213	1.60826e-06	up	4.5193	1.22098e-98	up	--	--	--
RchiOBHmChr1g0383841	2.47557	1.59376e-16	up	3.14271	1.42463e-30	up	--	--	--
RchiOBHmChr1g0383091	1.52889	3.46375e-07	up	2.46628	1.1657e-14	up	NAC	TF	NAC
RchiOBHmChr1g0382861	1.0112	0.000516575	up	1.74634	2.57095e-08	up	--	--	--
RchiOBHmChr1g0382851	1.83084	7.58091e-11	up	1.7777	5.95982e-09	up	mTERF	TR	mTERF
RchiOBHmChr1g0381971	1.40338	3.07019e-05	up	1.50477	6.67516e-08	up	--	--	--
RchiOBHmChr1g0381041	2.24456	1.1588e-08	up	4.28364	1.0576e-22	up	--	--	--
RchiOBHmChr1g0380811	1.20148	0.00278642	up	2.08142	5.70319e-15	up	--	--	--
RchiOBHmChr1g0377291	2.65588	1.65281e-15	up	4.52927	4.33637e-25	up	--	--	--
RchiOBHmChr1g0374681	1.19546	0.0014644	up	1.94741	0.000544069	up	--	--	--
RchiOBHmChr1g0374671	1.33659	2.75351e-05	up	3.60199	1.09128e-45	up	--	--	--
RchiOBHmChr1g0374511	2.41046	0.00196949	up	1.78197	1.30526e-06	up	--	--	--
RchiOBHmChr1g0374491	1.44095	6.49682e-05	up	1.97938	1.12958e-06	up	--	--	--
RchiOBHmChr1g0373221	2.42793	0.000998546	up	3.84486	1.66218e-15	up	--	--	--
RchiOBHmChr1g0373211	1.66403	7.61491e-07	up	2.0977	1.92024e-10	up	--	--	--
RchiOBHmChr1g0372711	1.18208	9.57652e-06	up	1.34605	2.85871e-05	up	--	--	--
RchiOBHmChr1g0372691	1.10417	0.000868104	up	1.63525	2.60345e-06	up	--	--	--
RchiOBHmChr1g0371771	1.70742	0.00130897	up	3.22871	1.43505e-07	up	--	--	--
RchiOBHmChr1g0371271	2.13691	0.000194845	up	2.75041	0.000206833	up	--	--	--
RchiOBHmChr1g0370931	1.26415	1.46718e-06	up	1.45029	5.0986e-11	up	--	--	--
RchiOBHmChr1g0370661	1.7092	6.36951e-07	up	3.73398	5.97696e-17	up	--	--	--
RchiOBHmChr1g0370391	1.57438	1.06945e-07	up	2.32792	6.06382e-21	up	--	--	--
RchiOBHmChr1g0369121	1.84129	9.38838e-06	up	1.66295	2.69371e-10	up	--	--	--
RchiOBHmChr1g0368991	1.10655	0.00529879	up	1.8014	9.63698e-05	up	--	--	--
RchiOBHmChr1g0368911	2.3067	3.26878e-12	up	2.60692	1.1691e-13	up	--	--	--
RchiOBHmChr1g0366521	1.59734	2.16043e-06	up	1.94189	1.83233e-06	up	--	--	--
RchiOBHmChr1g0366401	1.18901	0.000244639	up	2.53739	8.28912e-10	up	--	--	--
RchiOBHmChr1g0364651	2.98395	1.29034e-11	up	4.11155	0.0232906	up	--	--	--
RchiOBHmChr1g0363431	1.70837	0.00407982	up	1.75762	0.000389564	up	--	--	--
RchiOBHmChr1g0362961	1.16652	0.000163585	up	1.48519	3.12274e-06	up	--	--	--
RchiOBHmChr1g0361151	1.27075	1.81156e-05	up	2.70535	8.25893e-14	up	Pseudo ARR-B	TR	Pseudo ARR-B
RchiOBHmChr1g0361101	1.03257	0.000935759	up	2.06367	1.00397e-20	up	--	--	--
RchiOBHmChr1g0360871	1.48572	2.27688e-05	up	1.75041	3.89058e-12	up	--	--	--
RchiOBHmChr1g0360141	1.93352	4.29732e-10	up	2.29063	4.23549e-13	up	--	--	--
RchiOBHmChr1g0360091	1.05737	0.000387448	up	2.81076	3.76342e-08	up	--	--	--
RchiOBHmChr1g0359831	1.50946	2.00806e-06	up	3.50617	4.20656e-13	up	--	--	--
RchiOBHmChr1g0359511	1.49501	0.003285	up	2.00356	4.3483e-08	up	--	--	--
RchiOBHmChr1g0358951	1.54958	0.0015193	up	1.0215	0.00555596	up	--	--	--
RchiOBHmChr1g0358711	2.04102	0.000192514	up	3.20251	6.78268e-16	up	--	--	--
RchiOBHmChr1g0358601	1.52656	2.00133e-07	up	3.23656	2.76034e-25	up	bZIP	TF	bZIP
RchiOBHmChr1g0357811	1.75851	3.20185e-05	up	1.00894	0.00266728	up	--	--	--
RchiOBHmChr1g0357771	1.46273	4.73124e-05	up	1.88704	1.8189e-13	up	--	--	--
RchiOBHmChr1g0357641	3.41797	1.63731e-05	up	3.55097	3.24307e-14	up	--	--	--
RchiOBHmChr1g0354071	2.01195	8.03982e-07	up	1.12622	0.00102092	up	--	--	--
RchiOBHmChr1g0354061	4.42038	1.3961e-19	up	1.74949	0.000596027	up	MYB	TF	MYB->MYB
RchiOBHmChr1g0353011	2.83934	6.94413e-12	up	1.24946	9.12528e-05	up	--	--	--
RchiOBHmChr1g0351371	1.50689	8.39362e-05	up	3.34836	1.54147e-15	up	--	--	--
RchiOBHmChr1g0348731	1.07179	0.000808577	up	1.24131	0.000655712	up	--	--	--
RchiOBHmChr1g0345271	1.12961	0.00218105	up	1.54842	0.000178003	up	--	--	--
RchiOBHmChr1g0343601	1.26298	3.75012e-05	up	1.27214	0.000142128	up	--	--	--
RchiOBHmChr1g0341381	1.37711	1.52829e-05	up	3.40161	3.72993e-11	up	--	--	--
RchiOBHmChr1g0339551	1.87948	1.49981e-05	up	2.77969	1.18661e-07	up	--	--	--
RchiOBHmChr1g0329921	1.26335	8.95692e-05	up	3.53456	2.15451e-23	up	--	--	--
RchiOBHmChr1g0329911	1.54226	0.000108859	up	2.87792	1.56292e-08	up	--	--	--
RchiOBHmChr1g0328231	1.63664	1.28332e-07	up	2.26708	6.94051e-22	up	--	--	--
RchiOBHmChr1g0327331	1.39483	0.000154815	up	2.76485	1.30588e-22	up	--	--	--
RchiOBHmChr1g0325641	3.24422	1.35691e-30	up	1.53904	3.78943e-07	up	--	--	--
RchiOBHmChr1g0324951	2.31231	0.000643492	up	3.18719	6.71156e-11	up	--	--	--
RchiOBHmChr1g0324461	3.24435	1.81473e-12	up	6.55125	1.13684e-25	up	--	--	--
RchiOBHmChr1g0324421	2.69837	1.12663e-05	up	4.22368	9.92362e-14	up	--	--	--
RchiOBHmChr1g0315851	1.21329	0.000840416	up	1.45744	2.59116e-06	up	--	--	--
RchiOBHmChr1g0315301	1.14935	1.35184e-05	up	1.09835	0.000191936	up	--	--	--
RchiOBHmChr1g0314251	1.37459	0.000470397	up	3.13357	7.29565e-26	up	--	--	--
RchiOBHmChr1g0314191	2.29795	0.000149642	up	1.48092	1.64085e-05	up	--	--	--
RchiOBHmChr0c22g0500691	1.82569	0.000309811	up	2.09628	0.000260169	up	--	--	--
novel.8489	6.86173	4.95805e-06	up	3.94086	8.82915e-08	up	--	--	--
novel.7666	3.07001	0.000139962	up	2.39496	5.774e-13	up	MADS-M-type	TF	MADS->MADS-M-type
novel.7628	1.64745	0.00341975	up	1.41948	0.000699402	up	--	--	--
novel.7056	2.45769	9.59166e-07	up	1.25834	3.85161e-05	up	--	--	--
novel.6844	2.53415	0.0027041	up	1.49654	0.0218447	up	--	--	--
novel.6475	1.93591	3.46212e-05	up	3.10813	9.54553e-26	up	--	--	--
novel.4302	2.21767	1.41968e-07	up	1.51402	2.64825e-05	up	--	--	--
novel.3644	3.12078	1.60143e-15	up	4.70334	0.0190141	up	--	--	--
novel.3616	3.52449	7.12025e-11	up	2.05352	5.87211e-06	up	--	--	--
novel.3355	2.18889	0.00146612	up	3.11659	0.00351002	up	--	--	--
novel.2428	1.05793	0.000482098	up	1.97079	2.38598e-09	up	--	--	--
novel.2300	1.14926	0.00115985	up	1.64392	4.46973e-06	up	--	--	--
novel.2217	3.79178	4.91226e-08	up	3.26914	4.94283e-14	up	--	--	--
novel.2098	2.51595	6.85842e-16	up	2.66036	1.8529e-22	up	HB-HD-ZIP	TF	HB->HB-HD-ZIP
novel.17908	1.21435	0.0015858	up	2.61271	2.05863e-13	up	--	--	--
novel.17607	1.42612	0.00219826	up	2.95564	3.12943e-06	up	--	--	--
novel.17394	2.25193	0.0024426	up	2.05213	5.98892e-05	up	--	--	--
novel.16912	1.44758	0.000682355	up	1.27412	0.00047951	up	--	--	--
novel.16565	1.59765	0.000268211	up	3.7822	1.84202e-06	up	--	--	--
novel.16463	3.70624	9.17763e-05	up	4.18563	0.0182138	up	--	--	--
novel.16223	3.31046	1.1258e-08	up	4.64287	1.14307e-12	up	--	--	--
novel.16170	1.77622	0.00011457	up	4.23019	9.12896e-11	up	--	--	--
novel.15903	1.29149	0.000264121	up	3.07423	3.45586e-12	up	--	--	--
novel.15825	1.59047	0.00129235	up	3.16238	3.77228e-08	up	--	--	--
novel.15667	1.64522	0.00106756	up	1.89337	0.0135244	up	--	--	--
novel.13097	1.8323	0.000252518	up	1.67451	1.37873e-13	up	--	--	--
novel.12882	2.84873	8.77625e-05	up	5.42231	2.56369e-12	up	--	--	--
novel.1221	2.29007	2.73797e-08	up	3.19365	1.58008e-06	up	--	--	--
novel.10694	2.65779	3.75926e-05	up	2.7687	2.61694e-16	up	--	--	--
novel.10356	1.97521	0.00012151	up	2.28323	2.2174e-06	up	--	--	--
novel.10288	4.10541	1.69774e-08	up	6.08704	6.98635e-09	up	--	--	--
novel.10008	1.52681	0.00104579	up	2.55513	2.90415e-06	up	--	--	--
RchiOBHmChr7g0243691	-3.04402	0.00492845	down	-2.33546	3.03819e-08	down	--	--	--
RchiOBHmChr7g0243671	-3.27183	0.001512	down	-1.49301	0.0015127	down	--	--	--
RchiOBHmChr7g0243641	-3.22703	0.00170972	down	-1.25307	0.00556212	down	--	--	--
RchiOBHmChr7g0241131	-1.9102	5.13561e-06	down	-1.7084	1.4017e-07	down	--	--	--
RchiOBHmChr7g0239911	-1.48305	1.1949e-06	down	-5.31933	1.50306e-26	down	--	--	--
RchiOBHmChr7g0232421	-1.76591	1.86711e-07	down	-3.97516	1.44363e-14	down	--	--	--
RchiOBHmChr7g0232361	-1.02535	0.00413411	down	-1.73986	3.75418e-07	down	--	--	--
RchiOBHmChr7g0230541	-1.91774	0.000526216	down	-1.80246	4.63101e-07	down	--	--	--
RchiOBHmChr7g0229201	-1.10551	0.00160413	down	-1.49992	2.72967e-06	down	--	--	--
RchiOBHmChr7g0228981	-1.77843	0.000749374	down	-1.70918	0.00125021	down	--	--	--
RchiOBHmChr7g0228041	-1.60649	1.05857e-05	down	-4.61844	0.00120915	down	SET	TR	SET
RchiOBHmChr7g0227891	-1.63393	0.00212758	down	-2.55892	0.000379898	down	--	--	--
RchiOBHmChr7g0222281	-1.64449	0.000627043	down	-1.89625	2.57608e-06	down	--	--	--
RchiOBHmChr7g0222211	-1.26771	0.00246006	down	-1.41243	4.04823e-06	down	--	--	--
RchiOBHmChr7g0221821	-1.24247	0.00156453	down	-2.35866	9.39863e-10	down	--	--	--
RchiOBHmChr7g0218261	-1.57772	4.25779e-07	down	-4.66898	4.22734e-45	down	--	--	--
RchiOBHmChr7g0217531	-1.48617	0.00119884	down	-1.08089	0.00261943	down	--	--	--
RchiOBHmChr7g0215501	-2.45337	3.83718e-05	down	-1.19601	4.10103e-05	down	--	--	--
RchiOBHmChr7g0215071	-2.44619	5.83e-08	down	-2.70073	7.18553e-12	down	--	--	--
RchiOBHmChr7g0210041	-1.03362	0.00125948	down	-1.04031	5.11174e-05	down	--	--	--
RchiOBHmChr7g0209291	-2.48401	2.97306e-05	down	-2.46077	0.012864	down	--	--	--
RchiOBHmChr7g0208601	-2.5297	0.000424788	down	-2.78664	8.50725e-05	down	--	--	--
RchiOBHmChr7g0208581	-1.57777	0.000398325	down	-3.94609	4.87183e-12	down	--	--	--
RchiOBHmChr7g0205311	-1.41875	0.000481666	down	-1.84066	7.95257e-15	down	C2C2-GATA	TF	C2C2->C2C2-GATA
RchiOBHmChr7g0203711	-1.31964	0.00409202	down	-1.41534	0.000436696	down	--	--	--
RchiOBHmChr7g0203561	-1.51781	0.000127227	down	-2.59021	3.84316e-14	down	--	--	--
RchiOBHmChr7g0203201	-1.42854	0.00198111	down	-1.68319	0.000670084	down	--	--	--
RchiOBHmChr7g0203111	-2.50747	1.06174e-06	down	-4.4643	3.21208e-09	down	--	--	--
RchiOBHmChr7g0200101	-2.23086	0.000170236	down	-1.87771	6.01409e-07	down	--	--	--
RchiOBHmChr7g0199981	-2.3056	3.03617e-05	down	-2.33641	5.38419e-08	down	--	--	--
RchiOBHmChr7g0199561	-1.3107	0.00354347	down	-1.33907	0.000280084	down	TCP	TF	TCP
RchiOBHmChr7g0198431	-1.90511	0.000490552	down	-2.45595	3.7889e-13	down	--	--	--
RchiOBHmChr7g0197791	-1.73409	1.6364e-06	down	-2.66614	4.03365e-11	down	--	--	--
RchiOBHmChr7g0196461	-1.5601	0.000266538	down	-1.32107	6.42359e-06	down	--	--	--
RchiOBHmChr7g0196441	-2.3882	9.93348e-06	down	-2.16774	2.7504e-13	down	--	--	--
RchiOBHmChr7g0196421	-2.2056	4.11822e-05	down	-1.41117	0.00303456	down	--	--	--
RchiOBHmChr7g0196411	-2.18382	0.000519673	down	-2.42634	0.00144259	down	--	--	--
RchiOBHmChr7g0196271	-3.00945	8.95654e-09	down	-2.98788	4.70465e-30	down	--	--	--
RchiOBHmChr7g0196251	-1.35426	0.00170165	down	-1.04314	0.000685753	down	--	--	--
RchiOBHmChr7g0196201	-1.71314	0.00244901	down	-1.96041	4.23489e-06	down	--	--	--
RchiOBHmChr7g0195581	-1.21613	0.00306047	down	-1.14577	0.0201223	down	AP2/ERF-ERF	TF	AP2/ERF->AP2/ERF-ERF
RchiOBHmChr7g0195471	-1.78535	0.000817022	down	-4.77677	1.42884e-15	down	--	--	--
RchiOBHmChr7g0195201	-3.93605	2.31679e-06	down	-4.50096	2.39975e-07	down	--	--	--
RchiOBHmChr7g0194581	-1.32249	0.00170118	down	-2.53956	0.000452071	down	--	--	--
RchiOBHmChr7g0193481	-1.55588	0.000526368	down	-1.42275	9.43571e-08	down	--	--	--
RchiOBHmChr7g0193431	-3.31734	4.57033e-07	down	-4.99754	7.80189e-11	down	--	--	--
RchiOBHmChr7g0193141	-1.31615	0.00157367	down	-2.99296	2.90216e-07	down	--	--	--
RchiOBHmChr7g0192631	-1.46656	0.000777456	down	-1.42087	1.19104e-06	down	--	--	--
RchiOBHmChr7g0190521	-1.90422	0.00186308	down	-3.70206	5.87839e-10	down	--	--	--
RchiOBHmChr7g0190101	-1.35373	0.00491253	down	-3.04998	1.13425e-06	down	--	--	--
RchiOBHmChr7g0189731	-1.26285	0.000164018	down	-1.13267	0.0148631	down	--	--	--
RchiOBHmChr7g0189021	-1.83857	4.2791e-07	down	-2.35697	0.000173996	down	bHLH	TF	bHLH
RchiOBHmChr7g0188141	-1.60789	0.00239712	down	-1.74041	1.53975e-09	down	--	--	--
RchiOBHmChr7g0187501	-1.73691	0.00125641	down	-1.10687	0.00736136	down	--	--	--
RchiOBHmChr7g0186981	-1.94584	1.77379e-05	down	-3.48406	1.27355e-14	down	--	--	--
RchiOBHmChr7g0185411	-3.00058	6.92867e-09	down	-2.21222	8.73317e-19	down	C2C2-CO-like	TF	C2C2->C2C2-CO-like
RchiOBHmChr7g0185311	-2.1763	5.25243e-05	down	-3.88056	2.07678e-11	down	AP2/ERF-ERF	TF	AP2/ERF->AP2/ERF-ERF
RchiOBHmChr7g0182501	-1.8585	0.00185782	down	-1.94545	1.18213e-07	down	--	--	--
RchiOBHmChr7g0182491	-2.07871	5.66003e-05	down	-2.13783	7.70846e-09	down	--	--	--
RchiOBHmChr7g0178831	-1.94524	1.97441e-07	down	-1.95615	1.13837e-08	down	--	--	--
RchiOBHmChr7g0178461	-2.62483	1.25995e-07	down	-6.56517	4.2382e-08	down	--	--	--
RchiOBHmChr7g0177101	-1.94146	0.00107181	down	-4.43615	4.63927e-31	down	--	--	--
RchiOBHmChr7g0177021	-1.46385	0.00136292	down	-1.64271	1.48099e-07	down	--	--	--
RchiOBHmChr6g0312121	-1.76107	0.00055469	down	-3.61001	9.00172e-19	down	--	--	--
RchiOBHmChr6g0311611	-1.71101	5.08372e-08	down	-1.85772	0.0073005	down	--	--	--
RchiOBHmChr6g0311181	-2.85672	1.90624e-08	down	-3.29456	1.17834e-32	down	--	--	--
RchiOBHmChr6g0311061	-2.18904	0.00105871	down	-5.31841	0.000112019	down	--	--	--
RchiOBHmChr6g0310101	-1.22757	0.00465467	down	-2.44472	6.15816e-05	down	bHLH	TF	bHLH
RchiOBHmChr6g0309891	-2.00191	0.00132102	down	-4.82821	8.03712e-16	down	--	--	--
RchiOBHmChr6g0308831	-1.47642	0.00148599	down	-2.5642	0.000159563	down	--	--	--
RchiOBHmChr6g0308181	-2.05928	0.000103199	down	-1.7012	0.00304399	down	--	--	--
RchiOBHmChr6g0307351	-1.8254	1.75929e-05	down	-3.2662	1.2655e-08	down	--	--	--
RchiOBHmChr6g0307051	-1.32756	0.00411553	down	-1.99792	7.82352e-13	down	--	--	--
RchiOBHmChr6g0305211	-2.20849	0.000187922	down	-1.32616	0.00426994	down	--	--	--
RchiOBHmChr6g0304491	-1.44712	0.000405437	down	-1.70878	2.78215e-12	down	--	--	--
RchiOBHmChr6g0304311	-1.80789	0.000231721	down	-5.39646	1.48534e-28	down	--	--	--
RchiOBHmChr6g0302821	-1.86063	1.39116e-09	down	-2.02916	1.22585e-12	down	--	--	--
RchiOBHmChr6g0302531	-1.26366	0.000277337	down	-1.23316	0.000161073	down	--	--	--
RchiOBHmChr6g0302091	-1.4775	0.000287432	down	-1.50762	1.33062e-06	down	Others	TR	Others
RchiOBHmChr6g0302011	-3.1986	4.42107e-11	down	-4.20514	2.11413e-13	down	--	--	--
RchiOBHmChr6g0301341	-1.32007	0.00373456	down	-2.00816	2.75666e-10	down	--	--	--
RchiOBHmChr6g0301021	-1.24513	0.00276262	down	-2.1979	8.57502e-07	down	--	--	--
RchiOBHmChr6g0300361	-2.68551	0.00018535	down	-3.46706	2.12265e-11	down	--	--	--
RchiOBHmChr6g0297921	-1.64201	0.000319754	down	-2.76232	8.03512e-08	down	--	--	--
RchiOBHmChr6g0297821	-1.10857	0.00205208	down	-1.09438	0.000104494	down	AUX/IAA	TR	AUX/IAA
RchiOBHmChr6g0297391	-1.87556	0.000148303	down	-1.85669	3.47474e-05	down	--	--	--
RchiOBHmChr6g0296481	-1.52136	0.00472519	down	-1.99284	2.19296e-07	down	--	--	--
RchiOBHmChr6g0295681	-1.62764	0.00100855	down	-1.83904	6.25915e-11	down	--	--	--
RchiOBHmChr6g0294491	-1.33432	0.00227893	down	-1.26446	0.000508495	down	--	--	--
RchiOBHmChr6g0292101	-2.04967	5.03001e-07	down	-1.75209	5.68933e-11	down	--	--	--
RchiOBHmChr6g0291491	-2.70206	5.36177e-08	down	-3.61569	3.00543e-17	down	--	--	--
RchiOBHmChr6g0291431	-1.55585	0.000306871	down	-4.4672	0.000294643	down	--	--	--
RchiOBHmChr6g0291131	-1.62015	8.97104e-05	down	-1.85129	2.03683e-10	down	--	--	--
RchiOBHmChr6g0288431	-1.03682	0.00447532	down	-1.71399	0.00111722	down	--	--	--
RchiOBHmChr6g0283881	-1.25466	0.00170002	down	-2.90562	1.39928e-17	down	--	--	--
RchiOBHmChr6g0282751	-1.69043	0.000580842	down	-3.23861	5.8432e-11	down	--	--	--
RchiOBHmChr6g0282371	-1.27224	0.00323304	down	-2.19144	6.01569e-09	down	--	--	--
RchiOBHmChr6g0282281	-1.42531	0.00190824	down	-2.37637	9.33435e-09	down	--	--	--
RchiOBHmChr6g0281741	-1.78777	0.00143141	down	-3.28321	8.5e-09	down	--	--	--
RchiOBHmChr6g0281701	-1.38386	0.00302429	down	-4.22853	1.45552e-26	down	--	--	--
RchiOBHmChr6g0281421	-2.66751	1.64397e-05	down	-6.35916	2.46654e-06	down	--	--	--
RchiOBHmChr6g0281321	-1.92436	0.00244675	down	-4.46851	0.00234297	down	--	--	--
RchiOBHmChr6g0280661	-1.94829	0.000295322	down	-1.78649	5.07923e-05	down	--	--	--
RchiOBHmChr6g0278711	-1.10115	0.000115532	down	-1.00976	4.86107e-05	down	--	--	--
RchiOBHmChr6g0278351	-1.81753	0.00420598	down	-1.47505	0.0137899	down	--	--	--
RchiOBHmChr6g0272091	-1.85467	0.000480909	down	-3.20851	3.57246e-19	down	--	--	--
RchiOBHmChr6g0271131	-1.70337	0.000229036	down	-1.18155	9.16371e-06	down	--	--	--
RchiOBHmChr6g0267441	-2.29764	0.000376734	down	-2.98355	1.8408e-09	down	--	--	--
RchiOBHmChr6g0263471	-2.42391	2.67821e-10	down	-4.53656	1.55951e-48	down	--	--	--
RchiOBHmChr6g0261901	-1.33632	0.00354023	down	-1.00592	0.00812179	down	--	--	--
RchiOBHmChr6g0255061	-1.22295	0.000131031	down	-2.22026	2.22756e-11	down	--	--	--
RchiOBHmChr6g0253671	-1.72998	0.00428048	down	-3.04263	1.52512e-09	down	--	--	--
RchiOBHmChr6g0253481	-2.02987	3.54262e-05	down	-3.00608	1.26524e-06	down	--	--	--
RchiOBHmChr6g0253401	-1.84887	0.00182572	down	-2.68688	3.95476e-06	down	HB-other	TF	HB->HB-other
RchiOBHmChr6g0251551	-1.74209	0.00307582	down	-2.45113	5.8505e-14	down	--	--	--
RchiOBHmChr6g0251101	-1.82415	0.00017431	down	-1.7726	0.000418638	down	--	--	--
RchiOBHmChr6g0247781	-1.86693	0.000235615	down	-4.13644	3.20067e-32	down	--	--	--
RchiOBHmChr6g0246021	-1.4581	0.00287813	down	-1.77479	6.38186e-07	down	--	--	--
RchiOBHmChr5g0083821	-1.42915	0.00175677	down	-2.43586	9.5372e-14	down	--	--	--
RchiOBHmChr5g0082561	-1.90956	0.000450645	down	-1.02873	0.00128054	down	--	--	--
RchiOBHmChr5g0080281	-1.33076	0.00150067	down	-1.06298	0.018785	down	--	--	--
RchiOBHmChr5g0079211	-2.2168	0.000473958	down	-4.94791	0.000413799	down	--	--	--
RchiOBHmChr5g0079131	-1.30859	0.00185285	down	-4.81997	2.33766e-09	down	--	--	--
RchiOBHmChr5g0078341	-1.59928	0.000332408	down	-3.90666	2.43249e-05	down	--	--	--
RchiOBHmChr5g0075281	-2.13498	0.000177402	down	-1.96634	1.40183e-05	down	--	--	--
RchiOBHmChr5g0073531	-1.16823	2.46941e-05	down	-2.9192	1.39195e-19	down	AP2/ERF-ERF	TF	AP2/ERF->AP2/ERF-ERF
RchiOBHmChr5g0073371	-1.39841	0.00278264	down	-1.68303	1.87035e-07	down	--	--	--
RchiOBHmChr5g0072371	-1.40759	1.52305e-05	down	-1.60912	8.56651e-07	down	--	--	--
RchiOBHmChr5g0069841	-1.42226	0.00192713	down	-3.57538	7.03385e-09	down	--	--	--
RchiOBHmChr5g0069501	-1.60847	0.0016138	down	-2.32251	0.0150774	down	--	--	--
RchiOBHmChr5g0068641	-1.28186	0.00188235	down	-2.00574	2.57347e-09	down	--	--	--
RchiOBHmChr5g0068321	-1.77736	0.000754873	down	-1.81967	3.77268e-07	down	--	--	--
RchiOBHmChr5g0068081	-1.0932	0.00328101	down	-2.3118	2.13716e-11	down	--	--	--
RchiOBHmChr5g0068071	-2.95942	3.76499e-06	down	-3.96597	5.51276e-09	down	--	--	--
RchiOBHmChr5g0066901	-1.84856	3.04346e-05	down	-2.34733	1.04251e-10	down	--	--	--
RchiOBHmChr5g0066331	-2.46784	3.54462e-05	down	-4.79752	8.43857e-22	down	--	--	--
RchiOBHmChr5g0064701	-1.45504	0.00319278	down	-2.49305	2.17808e-06	down	--	--	--
RchiOBHmChr5g0063971	-1.37887	1.09271e-05	down	-2.25709	0.000163009	down	C2C2-Dof	TF	C2C2->C2C2-Dof
RchiOBHmChr5g0061861	-1.37399	0.00362612	down	-1.23634	2.72439e-06	down	--	--	--
RchiOBHmChr5g0060351	-2.11237	0.000878663	down	-4.46982	2.43025e-09	down	--	--	--
RchiOBHmChr5g0060011	-1.65509	9.49188e-07	down	-3.2826	3.44518e-06	down	B3-ARF	TF	B3->B3-ARF
RchiOBHmChr5g0059051	-1.21166	5.17425e-05	down	-3.30293	3.04196e-23	down	--	--	--
RchiOBHmChr5g0057821	-1.86683	0.00128331	down	-2.56247	5.99068e-07	down	--	--	--
RchiOBHmChr5g0055251	-1.42752	0.00111603	down	-2.77156	1.54567e-19	down	--	--	--
RchiOBHmChr5g0053651	-2.04398	0.00134557	down	-1.92666	0.00374649	down	--	--	--
RchiOBHmChr5g0050811	-1.19785	0.00326818	down	-1.74585	6.79881e-06	down	--	--	--
RchiOBHmChr5g0049871	-1.17565	0.0018601	down	-1.48707	1.24268e-07	down	--	--	--
RchiOBHmChr5g0049481	-1.69586	0.00350647	down	-2.70515	3.23743e-08	down	--	--	--
RchiOBHmChr5g0049141	-1.46328	0.000866196	down	-3.07116	2.90833e-13	down	C2C2-YABBY	TF	C2C2->C2C2-YABBY
RchiOBHmChr5g0047241	-1.55667	0.000814723	down	-2.92692	1.39654e-15	down	--	--	--
RchiOBHmChr5g0045551	-1.02116	0.000511637	down	-2.09525	4.35339e-13	down	--	--	--
RchiOBHmChr5g0045421	-1.47171	4.16086e-05	down	-1.9883	4.34876e-11	down	--	--	--
RchiOBHmChr5g0043401	-2.06424	6.17845e-05	down	-2.54546	2.58644e-12	down	--	--	--
RchiOBHmChr5g0042261	-1.61505	0.000308316	down	-1.08455	0.00257045	down	--	--	--
RchiOBHmChr5g0041551	-1.77289	3.20447e-05	down	-2.32	5.97513e-09	down	--	--	--
RchiOBHmChr5g0041501	-2.91015	8.76817e-05	down	-2.54236	0.0032439	down	--	--	--
RchiOBHmChr5g0040441	-1.36925	2.39244e-05	down	-2.81641	3.11224e-07	down	--	--	--
RchiOBHmChr5g0039841	-2.39041	1.04777e-05	down	-1.40112	0.000237929	down	--	--	--
RchiOBHmChr5g0036541	-2.53167	4.54279e-08	down	-2.05288	2.02614e-10	down	--	--	--
RchiOBHmChr5g0035161	-2.81539	0.000689324	down	-1.12303	0.0132828	down	--	--	--
RchiOBHmChr5g0035141	-1.6795	0.00225672	down	-2.63428	1.47913e-08	down	SWI/SNF-SWI3	TR	SWI/SNF-SWI3
RchiOBHmChr5g0035071	-2.10663	0.00231883	down	-1.64699	0.00678367	down	--	--	--
RchiOBHmChr5g0034311	-1.72187	0.00469679	down	-4.63082	1.97147e-14	down	--	--	--
RchiOBHmChr5g0033211	-1.10692	0.00462351	down	-2.9792	2.46374e-11	down	--	--	--
RchiOBHmChr5g0032861	-2.10697	2.34182e-05	down	-4.56797	2.62373e-10	down	SBP	TF	SBP
RchiOBHmChr5g0032241	-1.86352	0.000476902	down	-4.94155	6.86135e-12	down	--	--	--
RchiOBHmChr5g0031591	-1.39341	0.000532096	down	-1.02238	0.00134602	down	--	--	--
RchiOBHmChr5g0028031	-2.38252	0.00249212	down	-3.24055	1.38195e-09	down	--	--	--
RchiOBHmChr5g0026921	-1.70432	0.00103466	down	-1.35964	0.000156567	down	--	--	--
RchiOBHmChr5g0026421	-1.58287	0.00126126	down	-1.75681	0.00176593	down	--	--	--
RchiOBHmChr5g0024971	-1.54692	0.000931494	down	-1.11531	0.00133098	down	--	--	--
RchiOBHmChr5g0024931	-2.43549	5.49897e-05	down	-3.41831	0.000826522	down	--	--	--
RchiOBHmChr5g0024921	-2.49173	1.8177e-08	down	-3.22163	7.94599e-22	down	--	--	--
RchiOBHmChr5g0024901	-1.56657	0.000516287	down	-2.96512	7.80698e-09	down	--	--	--
RchiOBHmChr5g0024871	-1.36548	0.0020259	down	-4.73468	7.57086e-08	down	--	--	--
RchiOBHmChr5g0024831	-1.98475	0.000760753	down	-1.3849	0.00647571	down	--	--	--
RchiOBHmChr5g0023001	-2.35145	0.000963927	down	-3.03339	2.84814e-07	down	--	--	--
RchiOBHmChr5g0021661	-1.2802	0.00414592	down	-1.36841	0.000594064	down	--	--	--
RchiOBHmChr5g0020711	-2.1567	2.63603e-05	down	-3.21798	3.85044e-17	down	--	--	--
RchiOBHmChr5g0018551	-2.07643	0.000174574	down	-2.52948	1.24167e-05	down	--	--	--
RchiOBHmChr5g0015601	-1.69087	3.40672e-05	down	-3.26644	3.40384e-17	down	--	--	--
RchiOBHmChr5g0013971	-2.107	2.69711e-06	down	-2.8156	5.5677e-09	down	--	--	--
RchiOBHmChr5g0013251	-1.42953	0.000195156	down	-4.38764	3.26199e-34	down	--	--	--
RchiOBHmChr5g0013201	-1.40965	0.000928031	down	-1.71807	1.00503e-08	down	--	--	--
RchiOBHmChr5g0012081	-1.48462	0.000871657	down	-1.49641	2.6457e-05	down	--	--	--
RchiOBHmChr5g0010991	-1.12817	0.00158991	down	-3.13131	1.85833e-14	down	--	--	--
RchiOBHmChr5g0009481	-2.26097	1.44029e-06	down	-1.29752	0.0028182	down	--	--	--
RchiOBHmChr5g0009381	-1.95409	8.24162e-05	down	-3.506	3.75749e-16	down	B3-ARF	TF	B3->B3-ARF
RchiOBHmChr5g0008871	-1.89551	0.00100581	down	-3.67081	4.23869e-07	down	SBP	TF	SBP
RchiOBHmChr5g0007571	-1.42655	0.000986897	down	-1.0593	2.28244e-05	down	--	--	--
RchiOBHmChr5g0006831	-1.16801	0.00105334	down	-1.71403	5.73836e-06	down	--	--	--
RchiOBHmChr5g0006301	-1.48185	0.000148295	down	-1.60092	0.000134151	down	--	--	--
RchiOBHmChr5g0003211	-1.35889	0.000298197	down	-1.64433	4.91268e-08	down	--	--	--
RchiOBHmChr5g0003181	-2.20588	7.6232e-06	down	-4.87156	2.65285e-24	down	--	--	--
RchiOBHmChr5g0002341	-2.61001	7.29874e-06	down	-2.34696	0.0165375	down	--	--	--
RchiOBHmChr5g0001831	-1.18808	4.20194e-07	down	-1.45054	4.1113e-06	down	--	--	--
RchiOBHmChr5g0001821	-1.38751	0.00365087	down	-1.2818	2.07738e-05	down	--	--	--
RchiOBHmChr5g0001711	-1.17478	0.00129523	down	-2.18993	4.2446e-06	down	--	--	--
RchiOBHmChr5g0001591	-2.17642	7.18429e-06	down	-2.88989	1.1761e-05	down	--	--	--
RchiOBHmChr5g0001201	-1.35487	0.000385385	down	-1.17268	0.00438296	down	--	--	--
RchiOBHmChr4g0446441	-2.5297	4.31484e-05	down	-4.84207	3.95326e-14	down	--	--	--
RchiOBHmChr4g0446391	-1.18841	0.00382441	down	-1.81293	0.000164314	down	--	--	--
RchiOBHmChr4g0444411	-1.23796	0.00160729	down	-2.81508	8.76274e-11	down	--	--	--
RchiOBHmChr4g0442011	-2.27978	1.82946e-05	down	-1.20625	0.000872056	down	--	--	--
RchiOBHmChr4g0440331	-2.2369	4.17365e-05	down	-3.94172	1.49729e-29	down	--	--	--
RchiOBHmChr4g0440141	-2.06714	6.10884e-06	down	-1.85857	1.79262e-06	down	HB-HD-ZIP	TF	HB->HB-HD-ZIP
RchiOBHmChr4g0439131	-2.37958	0.000112629	down	-3.22966	1.20519e-19	down	--	--	--
RchiOBHmChr4g0438821	-2.91253	8.34893e-10	down	-2.57148	9.02559e-13	down	--	--	--
RchiOBHmChr4g0437041	-1.79781	0.000989774	down	-3.46634	9.99455e-22	down	bHLH	TF	bHLH
RchiOBHmChr4g0436541	-2.34013	0.000108537	down	-2.27321	7.06224e-10	down	--	--	--
RchiOBHmChr4g0435831	-1.72717	0.000816951	down	-2.11698	9.24234e-09	down	--	--	--
RchiOBHmChr4g0435811	-1.24373	0.00181391	down	-1.54114	3.0162e-05	down	--	--	--
RchiOBHmChr4g0435761	-1.86733	0.000233637	down	-1.17703	0.000317404	down	--	--	--
RchiOBHmChr4g0433101	-1.41104	1.11158e-05	down	-1.64708	9.86757e-06	down	--	--	--
RchiOBHmChr4g0432781	-1.53463	0.000760332	down	-1.06995	0.00597496	down	--	--	--
RchiOBHmChr4g0429091	-1.30365	0.000241812	down	-1.1923	0.000809139	down	--	--	--
RchiOBHmChr4g0428851	-1.47777	8.00314e-06	down	-1.94481	2.06076e-12	down	--	--	--
RchiOBHmChr4g0428751	-2.1474	0.000497315	down	-4.94018	6.32558e-24	down	--	--	--
RchiOBHmChr4g0428291	-1.06331	0.00114268	down	-3.89713	1.56806e-05	down	--	--	--
RchiOBHmChr4g0425171	-1.14954	0.000168045	down	-2.6433	2.76951e-05	down	--	--	--
RchiOBHmChr4g0424021	-2.30088	6.55147e-07	down	-1.466	0.0152887	down	--	--	--
RchiOBHmChr4g0423331	-1.21259	0.00246375	down	-1.47514	3.22031e-07	down	--	--	--
RchiOBHmChr4g0422991	-1.86085	0.0015492	down	-3.69256	2.54781e-14	down	--	--	--
RchiOBHmChr4g0421701	-1.20052	0.00233005	down	-1.15595	8.59108e-06	down	--	--	--
RchiOBHmChr4g0421431	-1.74572	0.00397375	down	-3.92683	1.6314e-10	down	--	--	--
RchiOBHmChr4g0417511	-2.80273	5.35136e-10	down	-1.77605	0.00736038	down	--	--	--
RchiOBHmChr4g0416321	-1.98275	1.0454e-05	down	-2.22957	3.32952e-06	down	--	--	--
RchiOBHmChr4g0413591	-1.93078	0.000961631	down	-2.49687	8.95501e-11	down	--	--	--
RchiOBHmChr4g0412071	-1.86909	0.00401528	down	-3.02153	1.61429e-09	down	bHLH	TF	bHLH
RchiOBHmChr4g0410071	-1.53351	0.00374974	down	-2.34511	0.000625546	down	--	--	--
RchiOBHmChr4g0409301	-1.62431	0.000609096	down	-1.98257	0.000839447	down	--	--	--
RchiOBHmChr4g0408901	-1.96993	0.00396541	down	-1.74004	1.46894e-05	down	--	--	--
RchiOBHmChr4g0408611	-1.10867	6.23373e-05	down	-1.82081	7.49748e-11	down	--	--	--
RchiOBHmChr4g0407821	-1.16959	0.000516125	down	-1.5663	9.70133e-05	down	--	--	--
RchiOBHmChr4g0401201	-2.85135	1.61704e-05	down	-4.20373	4.98633e-13	down	--	--	--
RchiOBHmChr4g0399751	-2.52556	5.52563e-06	down	-2.93292	8.3738e-09	down	--	--	--
RchiOBHmChr4g0399741	-2.33104	1.64179e-05	down	-1.60219	0.000139647	down	--	--	--
RchiOBHmChr4g0398661	-1.42281	0.000207436	down	-1.36745	2.57045e-06	down	TCP	TF	TCP
RchiOBHmChr4g0397751	-1.5446	0.000122615	down	-2.15555	9.73727e-13	down	--	--	--
RchiOBHmChr4g0392941	-1.07824	0.00326337	down	-1.91126	1.65689e-15	down	--	--	--
RchiOBHmChr4g0392691	-2.78374	1.39817e-09	down	-2.25852	0.0162539	down	--	--	--
RchiOBHmChr4g0391661	-1.53692	6.15027e-05	down	-1.14139	0.00163401	down	--	--	--
RchiOBHmChr4g0390341	-1.14769	0.000366323	down	-1.62445	2.08611e-06	down	--	--	--
RchiOBHmChr4g0389461	-2.46912	0.00181638	down	-3.99156	6.72253e-13	down	--	--	--
RchiOBHmChr4g0388941	-1.8717	8.66323e-06	down	-4.66302	1.12567e-40	down	--	--	--
RchiOBHmChr4g0387741	-1.01376	0.00016165	down	-1.66332	1.03737e-06	down	--	--	--
RchiOBHmChr4g0384801	-1.881	0.000114236	down	-2.6715	4.3591e-17	down	--	--	--
RchiOBHmChr3g0497251	-2.23821	0.000184498	down	-1.95957	0.000833809	down	--	--	--
RchiOBHmChr3g0496251	-1.1959	4.16205e-05	down	-2.99292	2.74191e-11	down	--	--	--
RchiOBHmChr3g0496111	-1.68794	0.000578208	down	-1.87143	1.81197e-08	down	--	--	--
RchiOBHmChr3g0496071	-1.79229	0.00136899	down	-6.34727	1.50059e-06	down	--	--	--
RchiOBHmChr3g0492631	-1.33514	0.00087733	down	-3.24605	9.47295e-27	down	--	--	--
RchiOBHmChr3g0491651	-1.13205	0.00140062	down	-1.01993	8.74442e-05	down	--	--	--
RchiOBHmChr3g0491251	-2.54221	6.2237e-07	down	-2.09769	1.65359e-10	down	--	--	--
RchiOBHmChr3g0488561	-2.53266	6.60916e-05	down	-3.55134	9.51762e-14	down	--	--	--
RchiOBHmChr3g0487771	-2.13908	0.00062332	down	-3.59305	2.11793e-15	down	B3-ARF	TF	B3->B3-ARF
RchiOBHmChr3g0487121	-2.3004	2.11465e-06	down	-2.76048	0.000162747	down	--	--	--
RchiOBHmChr3g0486711	-1.4569	0.00330274	down	-1.18451	0.00596726	down	--	--	--
RchiOBHmChr3g0486601	-1.87885	0.00288587	down	-2.26115	7.72139e-06	down	--	--	--
RchiOBHmChr3g0485761	-1.76081	1.25165e-05	down	-2.34038	3.60582e-09	down	--	--	--
RchiOBHmChr3g0484861	-1.73901	0.000140562	down	-1.95689	2.99238e-07	down	--	--	--
RchiOBHmChr3g0482161	-1.25022	0.00115105	down	-1.46855	0.0071966	down	--	--	--
RchiOBHmChr3g0479821	-1.84968	4.63861e-07	down	-1.29356	0.000246184	down	--	--	--
RchiOBHmChr3g0477181	-1.86386	0.00396995	down	-1.16828	0.0194266	down	--	--	--
RchiOBHmChr3g0475901	-1.68065	5.7822e-06	down	-1.99336	0.0244575	down	--	--	--
RchiOBHmChr3g0475291	-2.90948	2.7311e-05	down	-2.75103	3.77912e-06	down	OFP	TF	OFP
RchiOBHmChr3g0473971	-2.61768	0.000280235	down	-2.02268	6.03856e-05	down	--	--	--
RchiOBHmChr3g0473561	-1.99441	3.73875e-05	down	-1.71452	4.89932e-07	down	--	--	--
RchiOBHmChr3g0467551	-1.41769	0.00468925	down	-1.20503	0.00950074	down	--	--	--
RchiOBHmChr3g0467431	-2.25061	5.0014e-07	down	-1.7278	0.00028982	down	--	--	--
RchiOBHmChr3g0467231	-2.13247	0.000491861	down	-2.62229	0.00478249	down	--	--	--
RchiOBHmChr3g0463721	-2.13461	1.76205e-05	down	-1.35546	2.07558e-05	down	--	--	--
RchiOBHmChr3g0463551	-1.82825	4.84492e-10	down	-5.49304	6.60768e-38	down	--	--	--
RchiOBHmChr3g0461561	-1.83674	0.00175413	down	-2.50647	0.00319803	down	--	--	--
RchiOBHmChr3g0461041	-1.31723	0.00126482	down	-2.36112	3.1457e-14	down	--	--	--
RchiOBHmChr3g0461031	-1.2802	0.00186852	down	-2.88302	1.56682e-13	down	--	--	--
RchiOBHmChr3g0460291	-1.54897	0.00285839	down	-1.23345	0.00586146	down	--	--	--
RchiOBHmChr3g0459471	-1.43247	0.000560788	down	-1.66686	1.7537e-09	down	C3H	TF	C3H
RchiOBHmChr3g0459081	-1.77678	0.000288154	down	-2.58581	1.65551e-19	down	--	--	--
RchiOBHmChr3g0458781	-1.60885	0.000856251	down	-3.08356	1.68462e-08	down	--	--	--
RchiOBHmChr3g0458711	-1.30393	0.000268943	down	-2.41627	2.12978e-12	down	--	--	--
RchiOBHmChr3g0454591	-1.81072	0.000369018	down	-2.48966	5.38009e-06	down	--	--	--
RchiOBHmChr3g0454491	-1.98547	0.000337492	down	-2.73608	1.09511e-06	down	--	--	--
RchiOBHmChr3g0453671	-2.02951	0.000618281	down	-1.74874	5.73799e-05	down	--	--	--
RchiOBHmChr3g0452661	-1.46617	0.00383381	down	-1.94057	4.39213e-09	down	--	--	--
RchiOBHmChr3g0449651	-1.40069	0.00481102	down	-2.68523	4.00213e-09	down	--	--	--
RchiOBHmChr3g0449501	-1.68726	0.000199772	down	-1.56516	6.27185e-05	down	--	--	--
RchiOBHmChr3g0449121	-2.44347	0.000241163	down	-3.14484	4.00997e-10	down	--	--	--
RchiOBHmChr3g0448071	-2.18511	3.27627e-08	down	-3.06919	1.42555e-07	down	--	--	--
RchiOBHmChr3g0448011	-2.96916	0.000118649	down	-2.24387	1.07332e-08	down	--	--	--
RchiOBHmChr3g0447751	-1.26076	0.00528657	down	-3.88646	1.68395e-14	down	--	--	--
RchiOBHmChr2g0176781	-2.20315	1.92614e-05	down	-1.48444	1.08989e-08	down	--	--	--
RchiOBHmChr2g0176761	-2.25163	8.48327e-05	down	-1.93857	0.000275762	down	--	--	--
RchiOBHmChr2g0176621	-1.85789	0.00460021	down	-3.54964	5.44218e-08	down	--	--	--
RchiOBHmChr2g0176611	-1.43408	0.00121969	down	-2.7685	9.68044e-18	down	--	--	--
RchiOBHmChr2g0176471	-1.46484	0.00057908	down	-1.40903	3.19923e-06	down	--	--	--
RchiOBHmChr2g0176111	-2.17463	0.000216014	down	-2.63453	2.30654e-09	down	--	--	--
RchiOBHmChr2g0174211	-1.512	5.62565e-05	down	-1.35086	1.46301e-08	down	--	--	--
RchiOBHmChr2g0172861	-1.69677	0.000424394	down	-1.23349	0.00140323	down	--	--	--
RchiOBHmChr2g0170741	-1.50218	0.000208089	down	-2.65363	3.79622e-07	down	--	--	--
RchiOBHmChr2g0170601	-2.38982	1.51177e-06	down	-1.87822	0.00237032	down	--	--	--
RchiOBHmChr2g0170391	-2.07013	0.000153532	down	-2.73983	0.0157224	down	--	--	--
RchiOBHmChr2g0169251	-2.08952	0.00223573	down	-1.80928	0.000145974	down	--	--	--
RchiOBHmChr2g0169171	-1.64224	0.00473641	down	-3.23797	1.99084e-09	down	--	--	--
RchiOBHmChr2g0169001	-1.35683	0.00323736	down	-2.81802	1.53277e-12	down	--	--	--
RchiOBHmChr2g0168581	-1.4603	0.00208566	down	-1.40353	2.71833e-08	down	MYB	TF	MYB->MYB
RchiOBHmChr2g0165351	-1.56339	0.00109203	down	-2.93854	1.1646e-18	down	--	--	--
RchiOBHmChr2g0165311	-1.39214	0.00385005	down	-2.64872	8.28384e-11	down	--	--	--
RchiOBHmChr2g0165301	-2.12351	4.20922e-05	down	-2.29228	6.76813e-09	down	--	--	--
RchiOBHmChr2g0165201	-1.29836	0.000245542	down	-1.3895	1.55021e-05	down	--	--	--
RchiOBHmChr2g0161381	-1.26416	0.00439866	down	-2.77473	0.000370096	down	--	--	--
RchiOBHmChr2g0157631	-1.32245	0.00176474	down	-1.26324	3.77263e-05	down	--	--	--
RchiOBHmChr2g0156761	-2.15712	3.20572e-07	down	-1.85503	4.26926e-09	down	GRAS	TF	GRAS
RchiOBHmChr2g0156741	-1.60412	5.81754e-05	down	-2.6588	3.00305e-06	down	Others	TR	Others
RchiOBHmChr2g0156011	-1.72858	0.00228893	down	-2.7648	5.71463e-12	down	--	--	--
RchiOBHmChr2g0155641	-1.57609	0.000397315	down	-1.94442	4.59862e-10	down	--	--	--
RchiOBHmChr2g0155401	-1.65701	0.00100195	down	-2.92928	3.80903e-09	down	--	--	--
RchiOBHmChr2g0151711	-1.33179	0.000195932	down	-2.44511	1.13668e-15	down	--	--	--
RchiOBHmChr2g0151701	-1.49316	1.00026e-05	down	-2.6328	4.40224e-18	down	--	--	--
RchiOBHmChr2g0150741	-2.74954	0.000659959	down	-2.85923	7.99564e-05	down	--	--	--
RchiOBHmChr2g0150371	-1.01915	0.000139492	down	-1.08106	7.92028e-06	down	--	--	--
RchiOBHmChr2g0149751	-2.09607	1.1886e-06	down	-1.2832	0.00164671	down	--	--	--
RchiOBHmChr2g0148211	-1.17318	0.00358901	down	-1.93011	8.94705e-10	down	--	--	--
RchiOBHmChr2g0148111	-1.31108	0.00199457	down	-2.44869	7.68023e-12	down	--	--	--
RchiOBHmChr2g0144811	-2.87482	3.46626e-09	down	-1.39805	0.000241252	down	--	--	--
RchiOBHmChr2g0143571	-2.34746	0.000887395	down	-1.94837	0.000187984	down	--	--	--
RchiOBHmChr2g0143431	-1.20508	0.00346926	down	-2.12275	2.03001e-11	down	--	--	--
RchiOBHmChr2g0142961	-2.70595	1.04889e-06	down	-4.18238	3.58491e-21	down	--	--	--
RchiOBHmChr2g0142901	-2.25183	5.91697e-06	down	-1.80258	0.008894	down	--	--	--
RchiOBHmChr2g0139301	-1.64117	7.08154e-06	down	-3.24004	7.39515e-13	down	AUX/IAA	TR	AUX/IAA
RchiOBHmChr2g0138741	-1.31276	0.0022969	down	-3.27372	5.49447e-06	down	--	--	--
RchiOBHmChr2g0137381	-1.01289	0.00523864	down	-2.37922	2.48238e-12	down	--	--	--
RchiOBHmChr2g0136511	-4.15812	3.6783e-05	down	-6.77724	1.18013e-07	down	--	--	--
RchiOBHmChr2g0134661	-1.01722	0.0020006	down	-1.07051	0.000103819	down	--	--	--
RchiOBHmChr2g0132201	-1.25078	0.00182406	down	-1.36472	3.57674e-06	down	--	--	--
RchiOBHmChr2g0131561	-2.21849	0.000441619	down	-3.14279	2.77507e-09	down	--	--	--
RchiOBHmChr2g0130951	-2.6155	9.64585e-05	down	-1.84144	0.00203093	down	--	--	--
RchiOBHmChr2g0123711	-1.46829	0.00100363	down	-3.27164	1.31759e-18	down	--	--	--
RchiOBHmChr2g0118861	-1.52394	0.0029353	down	-1.34801	0.00925351	down	--	--	--
RchiOBHmChr2g0118101	-3.49392	2.23675e-10	down	-6.8339	3.71832e-18	down	--	--	--
RchiOBHmChr2g0115991	-1.1126	0.00121372	down	-1.36508	0.000315263	down	--	--	--
RchiOBHmChr2g0115901	-1.10904	0.00183248	down	-2.16221	6.04812e-14	down	--	--	--
RchiOBHmChr2g0114541	-1.40066	0.00137584	down	-3.04936	1.60362e-12	down	--	--	--
RchiOBHmChr2g0113381	-2.43532	5.73221e-06	down	-2.17612	8.61382e-09	down	--	--	--
RchiOBHmChr2g0112501	-1.24494	0.0021526	down	-1.2452	2.21404e-05	down	--	--	--
RchiOBHmChr2g0112311	-1.37651	7.03982e-05	down	-1.65668	4.10991e-09	down	HB-HD-ZIP	TF	HB->HB-HD-ZIP
RchiOBHmChr2g0111661	-1.12552	0.00158266	down	-1.56129	2.60501e-10	down	--	--	--
RchiOBHmChr2g0108611	-1.52034	7.54308e-06	down	-2.49969	5.79305e-22	down	--	--	--
RchiOBHmChr2g0108031	-1.47535	0.000179871	down	-2.15477	5.94433e-08	down	GRAS	TF	GRAS
RchiOBHmChr2g0106281	-2.00886	0.000140879	down	-4.40253	1.26834e-11	down	--	--	--
RchiOBHmChr2g0105961	-1.62706	0.000568606	down	-1.3569	1.91745e-05	down	--	--	--
RchiOBHmChr2g0105011	-1.67734	7.83937e-07	down	-3.39803	8.72919e-06	down	--	--	--
RchiOBHmChr2g0103061	-1.78265	0.00491102	down	-3.9319	0.0219879	down	--	--	--
RchiOBHmChr2g0102821	-1.27964	0.000161492	down	-1.12221	0.000236518	down	--	--	--
RchiOBHmChr2g0102731	-1.65632	4.12622e-05	down	-3.12586	5.94435e-13	down	--	--	--
RchiOBHmChr2g0102631	-1.07178	0.000755637	down	-1.53154	0.000104685	down	BES1	TF	BES1
RchiOBHmChr2g0101791	-1.70683	6.99174e-08	down	-1.91157	3.50216e-09	down	--	--	--
RchiOBHmChr2g0100831	-1.89934	0.00529985	down	-1.73422	8.35107e-06	down	--	--	--
RchiOBHmChr2g0098791	-1.12463	0.00230696	down	-1.99335	4.08198e-08	down	--	--	--
RchiOBHmChr2g0095581	-1.64236	0.00070419	down	-2.7835	3.4911e-08	down	AP2/ERF-ERF	TF	AP2/ERF->AP2/ERF-ERF
RchiOBHmChr2g0095551	-1.47389	0.000198987	down	-1.05879	7.20925e-06	down	B3-ARF	TF	B3->B3-ARF
RchiOBHmChr2g0094931	-2.35076	0.000224678	down	-1.42227	0.00166989	down	--	--	--
RchiOBHmChr2g0094741	-2.11172	6.78045e-05	down	-5.8729	2.64585e-15	down	--	--	--
RchiOBHmChr2g0093951	-1.89555	0.00211966	down	-2.81403	4.3046e-09	down	--	--	--
RchiOBHmChr2g0093571	-2.23371	0.000278583	down	-3.02353	0.000244584	down	bHLH	TF	bHLH
RchiOBHmChr2g0093451	-1.30158	0.00298735	down	-2.14129	0.015826	down	--	--	--
RchiOBHmChr2g0093411	-1.66052	0.00324067	down	-2.00023	1.16014e-11	down	--	--	--
RchiOBHmChr2g0092271	-1.27157	0.003265	down	-1.29362	3.25379e-06	down	--	--	--
RchiOBHmChr2g0091711	-2.57598	0.00141834	down	-4.07678	0.000177234	down	--	--	--
RchiOBHmChr2g0091601	-2.36275	0.000387899	down	-3.22115	6.72121e-22	down	--	--	--
RchiOBHmChr2g0091281	-1.17575	0.0032082	down	-2.81726	8.48268e-20	down	--	--	--
RchiOBHmChr2g0090651	-1.14369	0.00118796	down	-1.7025	5.22478e-10	down	--	--	--
RchiOBHmChr2g0090181	-1.50868	0.00116304	down	-3.12671	3.18253e-12	down	--	--	--
RchiOBHmChr2g0088411	-1.6777	9.57233e-08	down	-1.45887	5.12079e-08	down	--	--	--
RchiOBHmChr2g0088171	-1.0174	0.00129155	down	-1.2737	0.000279491	down	C2C2-YABBY	TF	C2C2->C2C2-YABBY
RchiOBHmChr2g0087601	-2.66252	3.07104e-07	down	-3.29546	9.16144e-06	down	--	--	--
RchiOBHmChr2g0087371	-2.74784	5.16984e-05	down	-1.95558	0.00218842	down	--	--	--
RchiOBHmChr2g0086421	-2.87836	6.77547e-05	down	-3.59518	1.27215e-13	down	--	--	--
RchiOBHmChr2g0086131	-2.15086	1.4292e-06	down	-1.63877	0.00121358	down	Others	TR	Others
RchiOBHmChr2g0085171	-2.34566	2.8871e-06	down	-2.94507	2.33949e-23	down	--	--	--
RchiOBHmChr2g0084281	-1.26349	0.000509429	down	-1.67657	3.90108e-10	down	--	--	--
RchiOBHmChr1g0384561	-1.30458	0.000491441	down	-2.6171	8.7631e-09	down	--	--	--
RchiOBHmChr1g0384501	-1.60418	0.000882833	down	-1.83682	3.85365e-10	down	--	--	--
RchiOBHmChr1g0380441	-2.20042	6.07512e-05	down	-4.88224	2.19821e-31	down	--	--	--
RchiOBHmChr1g0380151	-1.5613	1.42644e-08	down	-1.71831	0.00527024	down	--	--	--
RchiOBHmChr1g0378071	-1.66189	0.00103875	down	-3.52748	1.5158e-14	down	--	--	--
RchiOBHmChr1g0377981	-1.05965	0.000108995	down	-1.59303	0.000102195	down	--	--	--
RchiOBHmChr1g0374131	-1.07206	0.00312124	down	-1.18825	1.79666e-05	down	--	--	--
RchiOBHmChr1g0373631	-2.01525	9.57739e-06	down	-3.92357	1.19882e-20	down	AP2/ERF-ERF	TF	AP2/ERF->AP2/ERF-ERF
RchiOBHmChr1g0373481	-2.42972	0.000136859	down	-3.59623	0.0112531	down	--	--	--
RchiOBHmChr1g0373071	-1.34131	0.00428915	down	-1.88412	1.87263e-06	down	--	--	--
RchiOBHmChr1g0372031	-1.59471	0.000905935	down	-1.53866	0.00208317	down	--	--	--
RchiOBHmChr1g0371561	-2.24575	5.4576e-05	down	-5.89594	1.62462e-07	down	--	--	--
RchiOBHmChr1g0370621	-1.0041	0.00208673	down	-1.45919	0.00443674	down	--	--	--
RchiOBHmChr1g0369791	-1.36748	0.00190196	down	-2.56548	5.33699e-08	down	--	--	--
RchiOBHmChr1g0369771	-2.83156	0.000124165	down	-4.12953	5.89428e-16	down	--	--	--
RchiOBHmChr1g0369611	-2.26314	0.000449172	down	-1.19357	0.00032346	down	--	--	--
RchiOBHmChr1g0369271	-1.23373	0.00139227	down	-1.27541	0.00109165	down	--	--	--
RchiOBHmChr1g0368311	-1.5899	0.00322284	down	-1.78348	0.00232584	down	--	--	--
RchiOBHmChr1g0366731	-1.77195	0.00153169	down	-1.37385	0.00291986	down	--	--	--
RchiOBHmChr1g0366491	-1.53918	8.30926e-05	down	-1.53473	0.00612978	down	--	--	--
RchiOBHmChr1g0362891	-1.74155	2.49828e-05	down	-1.16547	0.025235	down	--	--	--
RchiOBHmChr1g0361161	-2.26084	0.00503781	down	-4.3027	6.45113e-05	down	--	--	--
RchiOBHmChr1g0360971	-1.21564	0.00226593	down	-2.93498	0.00106378	down	NAC	TF	NAC
RchiOBHmChr1g0359821	-1.50372	0.00363173	down	-1.90072	3.00153e-05	down	--	--	--
RchiOBHmChr1g0359001	-1.44373	0.00380112	down	-2.71007	5.19273e-14	down	--	--	--
RchiOBHmChr1g0357211	-1.89788	0.00140156	down	-1.04443	0.000495683	down	--	--	--
RchiOBHmChr1g0354631	-1.91757	9.51297e-06	down	-1.59228	9.92894e-09	down	--	--	--
RchiOBHmChr1g0349391	-1.65777	0.00283298	down	-1.41435	0.00536863	down	C2C2-YABBY	TF	C2C2->C2C2-YABBY
RchiOBHmChr1g0348431	-1.11357	0.00205394	down	-2.96879	0.00577273	down	--	--	--
RchiOBHmChr1g0348361	-3.16178	0.00185003	down	-3.465	0.00384391	down	--	--	--
RchiOBHmChr1g0341581	-1.20908	0.00012394	down	-1.66968	1.86084e-09	down	--	--	--
RchiOBHmChr1g0336871	-1.55532	0.00198263	down	-5.11698	1.59784e-20	down	--	--	--
RchiOBHmChr1g0326141	-1.58645	0.00316117	down	-1.17417	0.0154264	down	--	--	--
RchiOBHmChr1g0325651	-3.27083	0.000699441	down	-5.27506	0.00116616	down	--	--	--
RchiOBHmChr1g0324261	-1.22828	0.00350903	down	-1.69049	7.82512e-13	down	--	--	--
RchiOBHmChr1g0320901	-1.14318	0.0014524	down	-1.68571	0.000144853	down	--	--	--
RchiOBHmChr1g0319751	-1.82327	0.00445136	down	-1.26687	0.0218933	down	--	--	--
RchiOBHmChr1g0318361	-1.33563	0.00333262	down	-1.65263	8.01224e-09	down	--	--	--
novel.992	-2.40091	0.000150561	down	-1.92278	2.15276e-06	down	--	--	--
novel.6259	-2.24066	0.000625155	down	-3.16098	0.00109844	down	--	--	--
novel.358	-2.11856	0.00248432	down	-1.85816	0.000267119	down	--	--	--
novel.3007	-2.72258	2.79546e-05	down	-1.61029	0.00695916	down	--	--	--
novel.18333	-1.48126	0.00445135	down	-1.48752	0.00146676	down	--	--	--
novel.1805	-1.71592	0.000665949	down	-2.08495	4.24549e-05	down	--	--	--
novel.15192	-2.07071	0.000251025	down	-2.75302	2.00735e-18	down	--	--	--
novel.13309	-2.08929	0.000955907	down	-1.21845	0.00206901	down	--	--	--
novel.13301	-1.34216	0.000143353	down	-2.40506	2.1116e-14	down	--	--	--
novel.12712	-1.59332	0.00435283	down	-2.98895	9.4092e-08	down	--	--	--
novel.12585	-2.15246	0.00104899	down	-1.13013	0.00853644	down	--	--	--
novel.12323	-1.65432	0.00195098	down	-4.16671	4.17657e-22	down	C2H2	TF	C2H2
novel.11643	-1.5328	0.00112461	down	-1.52415	0.000183071	down	--	--	--
novel.11113	-4.42481	8.68152e-10	down	-2.93487	0.000889695	down	--	--	--
RchiOBHmChr7g0215351	-1.50076	7.11817e-06	down	2.32834	1.95824e-14	up	--	--	--
RchiOBHmChr7g0199381	-2.89742	0.000272896	down	2.17076	9.96533e-08	up	AP2/ERF-ERF	TF	AP2/ERF->AP2/ERF-ERF
RchiOBHmChr7g0187591	-1.12324	0.000303969	down	1.08952	0.00039949	up	--	--	--
RchiOBHmChr7g0178101	-1.10154	0.00534829	down	1.04808	0.0102333	up	Tify	TF	Tify
RchiOBHmChr6g0310111	-1.23832	0.00186979	down	1.48747	1.52974e-05	up	--	--	--
RchiOBHmChr6g0307001	-1.78981	1.04734e-07	down	2.04542	1.09528e-11	up	MYB	TF	MYB->MYB
RchiOBHmChr6g0279781	-1.58215	2.0318e-06	down	2.27248	3.75006e-13	up	--	--	--
RchiOBHmChr6g0247801	-1.44383	1.30503e-07	down	2.01033	2.87941e-09	up	--	--	--
RchiOBHmChr5g0078741	-1.56895	0.000196137	down	1.7536	0.000289528	up	--	--	--
RchiOBHmChr5g0065811	-1.54099	0.000571363	down	1.0691	0.000247921	up	GRAS	TF	GRAS
RchiOBHmChr5g0010191	-1.37149	0.0016731	down	1.55193	0.00138455	up	--	--	--
RchiOBHmChr4g0443991	-1.76111	0.00102277	down	2.05381	6.59078e-08	up	--	--	--
RchiOBHmChr4g0411341	-1.56132	0.0053617	down	1.74229	6.9857e-05	up	--	--	--
RchiOBHmChr4g0399131	-1.19985	3.04232e-05	down	1.08297	1.07586e-06	up	--	--	--
RchiOBHmChr3g0490741	-1.21382	0.00196304	down	1.31058	0.0136756	up	--	--	--
RchiOBHmChr2g0144551	-1.67641	1.61796e-07	down	1.28065	0.0142445	up	--	--	--
RchiOBHmChr2g0130861	-1.19995	0.00100758	down	1.2499	2.29157e-06	up	--	--	--
RchiOBHmChr2g0115021	-1.53071	6.82929e-05	down	1.55177	3.15262e-05	up	--	--	--
RchiOBHmChr2g0093091	-1.42967	0.00222084	down	1.402	0.00326076	up	--	--	--
RchiOBHmChr1g0363221	-1.29944	0.000646893	down	1.62545	4.53384e-06	up	C2C2-GATA	TF	C2C2->C2C2-GATA
RchiOBHmChr1g0339721	-1.45406	6.59065e-05	down	1.23784	1.56254e-06	up	--	--	--
novel.7482	-1.09134	0.00033264	down	1.07517	0.020781	up	--	--	--
novel.6376	-1.08557	0.00400462	down	2.37559	4.11609e-10	up	--	--	--
novel.10914	-1.18909	0.0037914	down	1.0857	0.000466616	up	--	--	--
RchiOBHmChr7g0240021	1.05516	0.00259523	up	-1.58868	1.73927e-08	down	--	--	--
RchiOBHmChr7g0235771	1.2418	0.0017965	up	-2.34839	0.00104274	down	--	--	--
RchiOBHmChr7g0221741	1.53403	0.00050545	up	-3.27013	1.32472e-10	down	--	--	--
RchiOBHmChr7g0204981	2.87655	0.00144306	up	-4.32946	6.52143e-09	down	--	--	--
RchiOBHmChr7g0196931	1.60599	0.0043252	up	-1.85256	0.00183583	down	--	--	--
RchiOBHmChr7g0195271	1.02945	0.000735746	up	-1.06164	0.0215202	down	--	--	--
RchiOBHmChr7g0183141	1.07916	0.0051617	up	-2.75152	1.5889e-05	down	--	--	--
RchiOBHmChr6g0301851	1.95703	0.000254398	up	-2.2784	2.66269e-07	down	--	--	--
RchiOBHmChr6g0299891	1.0687	0.000343421	up	-1.03678	7.64513e-06	down	--	--	--
RchiOBHmChr6g0299881	1.80809	4.985e-10	up	-1.00331	0.00100666	down	--	--	--
RchiOBHmChr6g0299211	1.15662	0.00296052	up	-1.06033	0.00867066	down	--	--	--
RchiOBHmChr6g0295831	2.15397	0.000115046	up	-1.49851	0.00102697	down	--	--	--
RchiOBHmChr6g0293951	1.49498	0.00325339	up	-1.87225	2.59176e-05	down	--	--	--
RchiOBHmChr6g0289571	1.26158	0.000521533	up	-2.14217	8.27383e-13	down	AUX/IAA	TR	AUX/IAA
RchiOBHmChr6g0285601	1.09705	0.00148433	up	-1.40667	0.00031121	down	--	--	--
RchiOBHmChr6g0277441	2.3765	4.22028e-10	up	-1.23364	0.00188003	down	--	--	--
RchiOBHmChr6g0265391	2.41015	5.66501e-06	up	-3.71121	6.50121e-11	down	--	--	--
RchiOBHmChr6g0263721	1.91065	0.00072154	up	-1.14341	0.00854756	down	--	--	--
RchiOBHmChr6g0262291	1.37932	0.00312205	up	-3.10596	1.86272e-12	down	--	--	--
RchiOBHmChr6g0245161	3.13797	3.1182e-07	up	-3.58566	1.20532e-05	down	--	--	--
RchiOBHmChr5g0082961	1.93479	4.85853e-06	up	-1.45545	0.000538851	down	--	--	--
RchiOBHmChr5g0080511	2.5695	0.000835368	up	-2.24878	0.00665389	down	--	--	--
RchiOBHmChr5g0071521	1.36757	0.00103759	up	-1.70394	0.00116017	down	--	--	--
RchiOBHmChr5g0069431	2.3348	1.63631e-07	up	-1.79721	4.99206e-05	down	--	--	--
RchiOBHmChr5g0064341	1.51868	0.00336336	up	-1.7775	0.00112261	down	--	--	--
RchiOBHmChr5g0061721	1.71851	0.00222689	up	-1.72345	0.0017634	down	--	--	--
RchiOBHmChr5g0060001	1.93964	5.38838e-07	up	-4.44064	8.20414e-12	down	--	--	--
RchiOBHmChr5g0059091	2.55599	2.30899e-16	up	-3.46332	0.00138817	down	--	--	--
RchiOBHmChr5g0053881	1.08599	0.00047968	up	-3.96879	1.53185e-21	down	--	--	--
RchiOBHmChr5g0053831	1.60617	5.86639e-05	up	-1.41291	0.0053907	down	--	--	--
RchiOBHmChr5g0053821	1.74129	0.000220224	up	-2.84149	0.00277419	down	--	--	--
RchiOBHmChr5g0052051	1.98637	0.000676241	up	-1.68634	0.00100825	down	--	--	--
RchiOBHmChr5g0044321	1.08971	0.00304568	up	-1.79722	0.000850905	down	--	--	--
RchiOBHmChr5g0044311	1.31878	7.57735e-05	up	-1.53988	0.00291274	down	--	--	--
RchiOBHmChr5g0044301	1.05906	0.00130063	up	-1.8766	0.000291188	down	--	--	--
RchiOBHmChr5g0028041	1.70588	0.000278747	up	-2.347	1.04215e-06	down	--	--	--
RchiOBHmChr5g0009141	1.45978	0.00391133	up	-2.63925	2.64275e-05	down	--	--	--
RchiOBHmChr5g0006811	1.91176	0.000824923	up	-2.46515	0.00128909	down	--	--	--
RchiOBHmChr5g0006801	3.29357	4.28139e-06	up	-1.71941	0.0212781	down	--	--	--
RchiOBHmChr5g0006791	3.06034	3.7863e-08	up	-4.40426	6.40406e-05	down	--	--	--
RchiOBHmChr5g0004711	1.78693	0.00167548	up	-2.06738	0.0143083	down	--	--	--
RchiOBHmChr5g0004611	1.82674	0.00053189	up	-1.89194	2.262e-07	down	--	--	--
RchiOBHmChr5g0001141	1.14279	0.000496502	up	-2.97685	1.3441e-07	down	--	--	--
RchiOBHmChr4g0444521	2.67044	1.98127e-06	up	-1.66299	0.0102111	down	--	--	--
RchiOBHmChr4g0435881	2.03735	1.1631e-08	up	-1.80926	1.11807e-08	down	--	--	--
RchiOBHmChr4g0432271	1.68489	0.00440978	up	-5.76041	1.19974e-18	down	--	--	--
RchiOBHmChr4g0430941	1.27035	3.96179e-06	up	-3.18129	5.1291e-21	down	--	--	--
RchiOBHmChr4g0430071	1.13772	0.00334554	up	-1.23828	0.0165401	down	--	--	--
RchiOBHmChr4g0429271	1.16768	0.000905215	up	-1.90601	0.00135343	down	Tify	TF	Tify
RchiOBHmChr4g0426261	2.17183	2.68259e-05	up	-1.37994	0.0150133	down	--	--	--
RchiOBHmChr4g0396071	1.21519	0.00119381	up	-2.12324	0.00039316	down	--	--	--
RchiOBHmChr4g0392501	1.44566	0.000400003	up	-3.64038	5.30454e-09	down	AP2/ERF-ERF	TF	AP2/ERF->AP2/ERF-ERF
RchiOBHmChr4g0389901	2.04233	1.05981e-05	up	-1.96396	2.38514e-05	down	--	--	--
RchiOBHmChr3g0490591	1.28977	0.0042043	up	-1.72415	0.00464391	down	--	--	--
RchiOBHmChr3g0468971	1.76588	1.2752e-06	up	-2.31473	1.96545e-07	down	--	--	--
RchiOBHmChr3g0462851	1.74441	0.000278247	up	-1.86113	1.11563e-05	down	--	--	--
RchiOBHmChr3g0460651	3.81069	2.58209e-15	up	-2.69719	1.95808e-07	down	--	--	--
RchiOBHmChr3g0457531	3.83646	6.33898e-12	up	-2.3109	4.9904e-07	down	--	--	--
RchiOBHmChr3g0457021	2.14995	0.00233002	up	-1.65168	0.0232027	down	--	--	--
RchiOBHmChr3g0454961	1.24484	0.00441891	up	-1.94601	5.63117e-05	down	--	--	--
RchiOBHmChr3g0454061	2.41316	0.00148237	up	-3.08672	1.3605e-08	down	--	--	--
RchiOBHmChr3g0447981	1.3545	0.00275321	up	-3.17497	1.12731e-08	down	--	--	--
RchiOBHmChr3g0447571	2.55534	1.41699e-07	up	-1.69649	3.07992e-05	down	--	--	--
RchiOBHmChr2g0141171	3.28568	1.09709e-10	up	-3.1275	3.42854e-06	down	--	--	--
RchiOBHmChr2g0134571	1.7258	0.000126404	up	-3.06359	3.53651e-12	down	--	--	--
RchiOBHmChr2g0112881	4.01885	1.28462e-08	up	-5.52676	1.9491e-06	down	--	--	--
RchiOBHmChr2g0111211	2.52592	0.00262313	up	-4.04211	1.29838e-05	down	--	--	--
RchiOBHmChr2g0102651	1.33555	7.78289e-05	up	-1.78311	0.000297894	down	--	--	--
RchiOBHmChr2g0100891	1.77864	3.03596e-05	up	-1.6481	0.000200073	down	--	--	--
RchiOBHmChr2g0096371	1.9319	2.27997e-10	up	-1.36303	0.000394063	down	--	--	--
RchiOBHmChr2g0090291	2.66602	8.95797e-09	up	-1.14679	0.0218992	down	--	--	--
RchiOBHmChr2g0087161	1.30885	0.000805805	up	-1.7944	9.60322e-06	down	--	--	--
RchiOBHmChr2g0085991	2.36822	0.000675789	up	-1.08466	0.0256925	down	--	--	--
RchiOBHmChr2g0085771	1.63899	6.34011e-06	up	-1.60941	3.31562e-05	down	--	--	--
RchiOBHmChr1g0384231	2.01043	0.00204544	up	-3.18834	1.75663e-06	down	--	--	--
RchiOBHmChr1g0378471	1.01436	0.00291494	up	-3.0838	8.93686e-09	down	--	--	--
RchiOBHmChr1g0378051	1.73167	3.30615e-05	up	-2.31316	1.64925e-05	down	--	--	--
RchiOBHmChr1g0375351	1.0238	0.00111671	up	-1.25526	0.00979718	down	--	--	--
RchiOBHmChr1g0375281	1.02568	0.000986133	up	-1.74384	8.72308e-06	down	--	--	--
RchiOBHmChr1g0365111	2.13885	9.7239e-06	up	-1.05583	0.0157578	down	--	--	--
RchiOBHmChr1g0362311	1.88561	5.06712e-05	up	-4.06485	1.00055e-12	down	--	--	--
RchiOBHmChr1g0348781	1.20505	0.00171956	up	-1.75567	3.3392e-06	down	bHLH	TF	bHLH
RchiOBHmChr1g0343581	2.11005	0.00370293	up	-2.50868	0.000545634	down	--	--	--
RchiOBHmChr1g0330191	1.31838	0.000999157	up	-1.18134	0.00386026	down	--	--	--
RchiOBHmChr1g0324721	1.26083	0.00290674	up	-3.5994	0.002499	down	NAC	TF	NAC
novel.9595	3.24112	1.99645e-09	up	-1.70293	0.00927075	down	--	--	--

## Sheet: GO enrichment of DEGs
GO enrichment of DEGs in JDG under salt stress
Ontology	ID	Description	GeneRatio	BgRatio	pvalue	p.adjust	geneID	Count	Up	Down
Biological process	GO:0010411	xyloglucan metabolic process	14/1238	64/28390	5.18249e-07	0.000966588	RchiOBHmChr2g0151401/RchiOBHmChr4g0413371/RchiOBHmChr2g0152071/RchiOBHmChr4g0402961/RchiOBHmChr4g0402981/RchiOBHmChr4g0398631/RchiOBHmChr4g0425951/RchiOBHmChr2g0170621/RchiOBHmChr4g0402951/RchiOBHmChr4g0443991/RchiOBHmChr1g0375351/RchiOBHmChr2g0151381/RchiOBHmChr3g0486711/RchiOBHmChr2g0151371	14	4	10
Biological process	GO:0016052	carbohydrate catabolic process	43/1238	442/28390	8.96234e-07	0.000966588	RchiOBHmChr1g0383841/RchiOBHmChr6g0279841/RchiOBHmChr2g0140711/RchiOBHmChr7g0219281/RchiOBHmChr2g0096371/RchiOBHmChr3g0471171/RchiOBHmChr4g0423391/RchiOBHmChr7g0237051/RchiOBHmChr7g0218181/RchiOBHmChr4g0396151/RchiOBHmChr2g0097821/RchiOBHmChr7g0186361/RchiOBHmChr2g0096331/RchiOBHmChr5g0075371/RchiOBHmChr1g0379721/RchiOBHmChr6g0310311/RchiOBHmChr5g0000241/RchiOBHmChr2g0092311/RchiOBHmChr7g0207691/…	43	33	10
Biological process	GO:0009813	flavonoid biosynthetic process	26/1238	222/28390	4.94137e-06	0.00355284	RchiOBHmChr6g0301421/RchiOBHmChr1g0316461/RchiOBHmChr3g0470021/RchiOBHmChr6g0311681/RchiOBHmChr1g0370391/RchiOBHmChr7g0232421/RchiOBHmChr1g0316451/RchiOBHmChr4g0424021/RchiOBHmChr1g0384031/RchiOBHmChr2g0151131/RchiOBHmChr1g0316441/RchiOBHmChr2g0099421/RchiOBHmChr1g0365111/RchiOBHmChr1g0378051/RchiOBHmChr7g0187141/RchiOBHmChr3g0462961/RchiOBHmChr6g0259551/RchiOBHmChr4g0416961/RchiOBHmChr2g0094491/…	26	19	7
Molecular function	GO:0010427	abscisic acid binding	11/1350	52/33033	6.58298e-06	0.00205918	RchiOBHmChr4g0424021/RchiOBHmChr1g0371101/RchiOBHmChr4g0424031/RchiOBHmChr4g0425171/RchiOBHmChr4g0423931/RchiOBHmChr4g0424041/RchiOBHmChr4g0423711/RchiOBHmChr6g0310701/RchiOBHmChr4g0423961/RchiOBHmChr4g0410071/RchiOBHmChr4g0423641	11	3	8
Molecular function	GO:0016832	aldehyde-lyase activity	10/1350	44/33033	8.7601e-06	0.00205918	RchiOBHmChr3g0462061/RchiOBHmChr4g0439641/RchiOBHmChr4g0439651/RchiOBHmChr5g0076991/RchiOBHmChr4g0439661/RchiOBHmChr1g0339551/RchiOBHmChr5g0075371/RchiOBHmChr5g0043441/RchiOBHmChr3g0462091/RchiOBHmChr4g0439681	10	10	0
Biological process	GO:0009812	flavonoid metabolic process	27/1238	244/28390	9.47193e-06	0.00510774	RchiOBHmChr6g0301421/RchiOBHmChr1g0316461/RchiOBHmChr3g0470021/RchiOBHmChr6g0311681/RchiOBHmChr1g0370391/RchiOBHmChr7g0232421/RchiOBHmChr1g0316451/RchiOBHmChr4g0424021/RchiOBHmChr1g0384031/RchiOBHmChr2g0151131/RchiOBHmChr1g0316441/RchiOBHmChr2g0099421/RchiOBHmChr1g0365111/RchiOBHmChr3g0458701/RchiOBHmChr1g0378051/RchiOBHmChr7g0187141/RchiOBHmChr3g0462961/RchiOBHmChr6g0259551/RchiOBHmChr4g0416961/…	27	19	8
Molecular function	GO:0019840	isoprenoid binding	11/1350	54/33033	9.67951e-06	0.00205918	RchiOBHmChr4g0424021/RchiOBHmChr1g0371101/RchiOBHmChr4g0424031/RchiOBHmChr4g0425171/RchiOBHmChr4g0423931/RchiOBHmChr4g0424041/RchiOBHmChr4g0423711/RchiOBHmChr6g0310701/RchiOBHmChr4g0423961/RchiOBHmChr4g0410071/RchiOBHmChr4g0423641	11	3	8
Molecular function	GO:0016762	xyloglucan:xyloglucosyl transferase activity	10/1350	45/33033	1.08521e-05	0.00205918	RchiOBHmChr2g0151401/RchiOBHmChr2g0152071/RchiOBHmChr4g0402961/RchiOBHmChr4g0402981/RchiOBHmChr4g0398631/RchiOBHmChr4g0402951/RchiOBHmChr4g0443991/RchiOBHmChr2g0151381/RchiOBHmChr3g0486711/RchiOBHmChr2g0151371	10	0	10
Biological process	GO:2000022	regulation of jasmonic acid mediated signaling pathway	10/1238	46/28390	2.32801e-05	0.010043	RchiOBHmChr1g0370391/RchiOBHmChr5g0024041/RchiOBHmChr2g0122591/RchiOBHmChr3g0462961/RchiOBHmChr6g0259551/RchiOBHmChr5g0014381/RchiOBHmChr6g0259531/RchiOBHmChr4g0429271/RchiOBHmChr4g0387691/RchiOBHmChr7g0178101	10	7	3
Molecular function	GO:0004864	protein phosphatase inhibitor activity	11/1350	59/33033	2.34739e-05	0.00296945	RchiOBHmChr4g0424021/RchiOBHmChr1g0371101/RchiOBHmChr4g0424031/RchiOBHmChr4g0425171/RchiOBHmChr4g0423931/RchiOBHmChr4g0424041/RchiOBHmChr4g0423711/RchiOBHmChr6g0310701/RchiOBHmChr4g0423961/RchiOBHmChr4g0410071/RchiOBHmChr4g0423641	11	3	8
Molecular function	GO:0019212	phosphatase inhibitor activity	11/1350	59/33033	2.34739e-05	0.00296945	RchiOBHmChr4g0424021/RchiOBHmChr1g0371101/RchiOBHmChr4g0424031/RchiOBHmChr4g0425171/RchiOBHmChr4g0423931/RchiOBHmChr4g0424041/RchiOBHmChr4g0423711/RchiOBHmChr6g0310701/RchiOBHmChr4g0423961/RchiOBHmChr4g0410071/RchiOBHmChr4g0423641	11	3	8
Molecular function	GO:0046593	mandelonitrile lyase activity	7/1350	24/33033	3.51712e-05	0.00381357	RchiOBHmChr4g0439641/RchiOBHmChr4g0439651/RchiOBHmChr5g0076991/RchiOBHmChr4g0439661/RchiOBHmChr1g0339551/RchiOBHmChr5g0043441/RchiOBHmChr4g0439681	7	7	0
Biological process	GO:0080167	response to karrikin	15/1238	108/28390	7.02667e-05	0.0252609	RchiOBHmChr2g0160761/RchiOBHmChr5g0036541/RchiOBHmChr2g0152011/RchiOBHmChr1g0370391/RchiOBHmChr2g0174471/RchiOBHmChr5g0060741/RchiOBHmChr3g0462961/RchiOBHmChr6g0259551/RchiOBHmChr2g0134571/RchiOBHmChr6g0259531/RchiOBHmChr5g0000141/RchiOBHmChr4g0445201/RchiOBHmChr6g0265031/RchiOBHmChr7g0209861/RchiOBHmChr1g0359821	15	11	4
Molecular function	GO:0042562	hormone binding	12/1350	78/33033	7.40739e-05	0.00627944	RchiOBHmChr7g0232421/RchiOBHmChr4g0424021/RchiOBHmChr1g0371101/RchiOBHmChr4g0424031/RchiOBHmChr4g0425171/RchiOBHmChr4g0423931/RchiOBHmChr4g0424041/RchiOBHmChr4g0423711/RchiOBHmChr6g0310701/RchiOBHmChr4g0423961/RchiOBHmChr4g0410071/RchiOBHmChr4g0423641	12	3	9
Molecular function	GO:0016791	phosphatase activity	36/1350	441/33033	7.44597e-05	0.00627944	RchiOBHmChr4g0416551/RchiOBHmChr5g0066401/RchiOBHmChr5g0065831/RchiOBHmChr4g0434331/RchiOBHmChr3g0463691/RchiOBHmChr3g0468971/RchiOBHmChr1g0370931/RchiOBHmChr3g0487121/RchiOBHmChr7g0177841/RchiOBHmChr1g0361821/RchiOBHmChr1g0374491/RchiOBHmChr2g0115021/RchiOBHmChr6g0286581/RchiOBHmChr2g0093661/RchiOBHmChr2g0147031/RchiOBHmChr5g0082261/RchiOBHmChr2g0087401/RchiOBHmChr3g0456301/RchiOBHmChr6g0272671/…	36	24	12
Molecular function	GO:0019888	protein phosphatase regulator activity	13/1350	93/33033	0.000104064	0.00789848	RchiOBHmChr4g0424021/RchiOBHmChr1g0339721/RchiOBHmChr1g0371101/RchiOBHmChr2g0161231/RchiOBHmChr4g0424031/RchiOBHmChr4g0425171/RchiOBHmChr4g0423931/RchiOBHmChr4g0424041/RchiOBHmChr4g0423711/RchiOBHmChr6g0310701/RchiOBHmChr4g0423961/RchiOBHmChr4g0410071/RchiOBHmChr4g0423641	13	3	10
Molecular function	GO:0019208	phosphatase regulator activity	13/1350	95/33033	0.000129764	0.0082076	RchiOBHmChr4g0424021/RchiOBHmChr1g0339721/RchiOBHmChr1g0371101/RchiOBHmChr2g0161231/RchiOBHmChr4g0424031/RchiOBHmChr4g0425171/RchiOBHmChr4g0423931/RchiOBHmChr4g0424041/RchiOBHmChr4g0423711/RchiOBHmChr6g0310701/RchiOBHmChr4g0423961/RchiOBHmChr4g0410071/RchiOBHmChr4g0423641	13	3	10
Molecular function	GO:0033293	monocarboxylic acid binding	13/1350	95/33033	0.000129764	0.0082076	RchiOBHmChr4g0424021/RchiOBHmChr1g0371101/RchiOBHmChr4g0424031/RchiOBHmChr4g0425171/RchiOBHmChr2g0144571/RchiOBHmChr4g0423931/RchiOBHmChr4g0424041/RchiOBHmChr4g0423711/RchiOBHmChr6g0310701/RchiOBHmChr4g0423961/RchiOBHmChr4g0410071/RchiOBHmChr4g0423641/RchiOBHmChr2g0144611	13	3	10
Biological process	GO:0042737	drug catabolic process	30/1238	331/28390	0.00013874	0.0427519	RchiOBHmChr6g0279841/RchiOBHmChr7g0219281/RchiOBHmChr7g0188451/RchiOBHmChr2g0096371/RchiOBHmChr3g0471171/RchiOBHmChr4g0423391/RchiOBHmChr2g0130331/RchiOBHmChr7g0237051/RchiOBHmChr5g0003181/RchiOBHmChr2g0112491/RchiOBHmChr7g0187801/RchiOBHmChr2g0097821/RchiOBHmChr5g0072371/RchiOBHmChr2g0096331/RchiOBHmChr7g0209291/RchiOBHmChr1g0379721/RchiOBHmChr2g0152531/RchiOBHmChr2g0152541/RchiOBHmChr2g0170391/…	30	20	10
Molecular function	GO:0015291	secondary active transmembrane transporter activity	38/1350	491/33033	0.000144541	0.00843896	RchiOBHmChr6g0296521/RchiOBHmChr6g0263471/RchiOBHmChr4g0387511/RchiOBHmChr3g0463551/RchiOBHmChr2g0086521/RchiOBHmChr6g0290261/RchiOBHmChr5g0069431/RchiOBHmChr7g0193431/RchiOBHmChr2g0174471/RchiOBHmChr5g0082961/RchiOBHmChr2g0090351/RchiOBHmChr2g0102751/RchiOBHmChr1g0378051/RchiOBHmChr5g0043401/RchiOBHmChr7g0179161/RchiOBHmChr1g0369771/RchiOBHmChr2g0150371/RchiOBHmChr6g0305211/RchiOBHmChr6g0280181/…	38	24	14
Cellular component	GO:0031226	intrinsic component of plasma membrane	36/1364	449/32817	0.000148277	0.030755	RchiOBHmChr6g0306981/RchiOBHmChr4g0387511/RchiOBHmChr6g0277441/RchiOBHmChr5g0041111/RchiOBHmChr1g0380151/RchiOBHmChr6g0290261/RchiOBHmChr4g0434331/RchiOBHmChr5g0033171/RchiOBHmChr3g0475661/RchiOBHmChr7g0202271/RchiOBHmChr5g0067241/RchiOBHmChr3g0464301/RchiOBHmChr5g0053361/RchiOBHmChr2g0135631/RchiOBHmChr5g0044721/RchiOBHmChr5g0001591/RchiOBHmChr5g0069161/RchiOBHmChr5g0064591/RchiOBHmChr5g0038931/…	36	27	9
GO enrichment of DEGs in DMS under salt stress
Ontology	ID	Description	GeneRatio	BgRatio	pvalue	p.adjust	geneID	Count	Up	Down
Biological process	GO:0036294	cellular response to decreased oxygen levels	85/6161	224/28390	2.19447e-08	2.15251e-05	RchiOBHmChr3g0460281/RchiOBHmChr6g0279141/RchiOBHmChr1g0383091/RchiOBHmChr6g0296281/RchiOBHmChr6g0280341/RchiOBHmChr6g0280311/RchiOBHmChr2g0086051/RchiOBHmChr1g0362361/RchiOBHmChr7g0185731/RchiOBHmChr5g0006321/RchiOBHmChr5g0036541/RchiOBHmChr2g0111661/RchiOBHmChr7g0217701/RchiOBHmChr2g0090751/RchiOBHmChr3g0457501/RchiOBHmChr1g0384381/RchiOBHmChr6g0259611/RchiOBHmChr4g0391281/RchiOBHmChr6g0271521/…	85	63	22
Biological process	GO:0071453	cellular response to oxygen levels	85/6161	224/28390	2.19447e-08	2.15251e-05	RchiOBHmChr3g0460281/RchiOBHmChr6g0279141/RchiOBHmChr1g0383091/RchiOBHmChr6g0296281/RchiOBHmChr6g0280341/RchiOBHmChr6g0280311/RchiOBHmChr2g0086051/RchiOBHmChr1g0362361/RchiOBHmChr7g0185731/RchiOBHmChr5g0006321/RchiOBHmChr5g0036541/RchiOBHmChr2g0111661/RchiOBHmChr7g0217701/RchiOBHmChr2g0090751/RchiOBHmChr3g0457501/RchiOBHmChr1g0384381/RchiOBHmChr6g0259611/RchiOBHmChr4g0391281/RchiOBHmChr6g0271521/…	85	63	22
Biological process	GO:0036293	response to decreased oxygen levels	97/6161	266/28390	2.42438e-08	2.15251e-05	RchiOBHmChr3g0460281/RchiOBHmChr6g0305591/RchiOBHmChr6g0279141/RchiOBHmChr1g0383091/RchiOBHmChr6g0296281/RchiOBHmChr6g0280341/RchiOBHmChr6g0280311/RchiOBHmChr1g0313631/RchiOBHmChr2g0086051/RchiOBHmChr1g0362361/RchiOBHmChr7g0185731/RchiOBHmChr5g0006321/RchiOBHmChr2g0086681/RchiOBHmChr5g0036541/RchiOBHmChr2g0111661/RchiOBHmChr6g0277461/RchiOBHmChr7g0217701/RchiOBHmChr6g0299521/RchiOBHmChr2g0090751/…	97	71	26
Biological process	GO:0070482	response to oxygen levels	97/6161	267/28390	3.00211e-08	2.15251e-05	RchiOBHmChr3g0460281/RchiOBHmChr6g0305591/RchiOBHmChr6g0279141/RchiOBHmChr1g0383091/RchiOBHmChr6g0296281/RchiOBHmChr6g0280341/RchiOBHmChr6g0280311/RchiOBHmChr1g0313631/RchiOBHmChr2g0086051/RchiOBHmChr1g0362361/RchiOBHmChr7g0185731/RchiOBHmChr5g0006321/RchiOBHmChr2g0086681/RchiOBHmChr5g0036541/RchiOBHmChr2g0111661/RchiOBHmChr6g0277461/RchiOBHmChr7g0217701/RchiOBHmChr6g0299521/RchiOBHmChr2g0090751/…	97	71	26
Biological process	GO:0001666	response to hypoxia	95/6161	262/28390	4.61194e-08	2.64541e-05	RchiOBHmChr3g0460281/RchiOBHmChr6g0305591/RchiOBHmChr6g0279141/RchiOBHmChr1g0383091/RchiOBHmChr6g0296281/RchiOBHmChr6g0280341/RchiOBHmChr6g0280311/RchiOBHmChr1g0313631/RchiOBHmChr2g0086051/RchiOBHmChr1g0362361/RchiOBHmChr7g0185731/RchiOBHmChr5g0006321/RchiOBHmChr2g0086681/RchiOBHmChr5g0036541/RchiOBHmChr2g0111661/RchiOBHmChr6g0277461/RchiOBHmChr7g0217701/RchiOBHmChr6g0299521/RchiOBHmChr2g0090751/…	95	69	26
Biological process	GO:0071456	cellular response to hypoxia	83/6161	222/28390	6.86289e-08	3.28046e-05	RchiOBHmChr3g0460281/RchiOBHmChr6g0279141/RchiOBHmChr1g0383091/RchiOBHmChr6g0296281/RchiOBHmChr6g0280341/RchiOBHmChr6g0280311/RchiOBHmChr2g0086051/RchiOBHmChr1g0362361/RchiOBHmChr7g0185731/RchiOBHmChr5g0006321/RchiOBHmChr5g0036541/RchiOBHmChr2g0111661/RchiOBHmChr7g0217701/RchiOBHmChr2g0090751/RchiOBHmChr3g0457501/RchiOBHmChr1g0384381/RchiOBHmChr6g0259611/RchiOBHmChr4g0391281/RchiOBHmChr6g0271521/…	83	61	22
Biological process	GO:0015996	chlorophyll catabolic process	19/6161	31/28390	2.17955e-06	0.000892995	RchiOBHmChr4g0392411/RchiOBHmChr2g0090301/RchiOBHmChr4g0387631/RchiOBHmChr1g0363651/RchiOBHmChr1g0360521/RchiOBHmChr5g0056561/RchiOBHmChr6g0304841/RchiOBHmChr3g0485611/RchiOBHmChr2g0101081/RchiOBHmChr2g0156741/RchiOBHmChr1g0374901/RchiOBHmChr6g0260581/RchiOBHmChr4g0428541/RchiOBHmChr6g0251541/RchiOBHmChr1g0318891/RchiOBHmChr5g0083221/RchiOBHmChr6g0304501/RchiOBHmChr7g0199861/RchiOBHmChr1g0318661	19	6	13
Biological process	GO:0048511	rhythmic process	95/6161	285/28390	3.53945e-06	0.00122126	RchiOBHmChr6g0306321/RchiOBHmChr6g0281701/RchiOBHmChr6g0306311/RchiOBHmChr5g0003181/RchiOBHmChr6g0272991/RchiOBHmChr1g0327331/RchiOBHmChr6g0257491/RchiOBHmChr3g0488811/RchiOBHmChr6g0252261/RchiOBHmChr1g0382871/RchiOBHmChr2g0165351/RchiOBHmChr4g0444001/RchiOBHmChr6g0307971/RchiOBHmChr3g0465371/RchiOBHmChr4g0392941/RchiOBHmChr7g0177511/RchiOBHmChr1g0344401/RchiOBHmChr5g0066111/RchiOBHmChr7g0225491/…	95	45	50
Biological process	GO:0048509	regulation of meristem development	62/6161	167/28390	3.83239e-06	0.00122126	RchiOBHmChr4g0392941/RchiOBHmChr2g0109581/RchiOBHmChr3g0448121/RchiOBHmChr6g0257721/RchiOBHmChr5g0070321/RchiOBHmChr1g0313631/RchiOBHmChr4g0426171/RchiOBHmChr3g0469381/RchiOBHmChr2g0128411/RchiOBHmChr1g0313211/RchiOBHmChr6g0274591/RchiOBHmChr2g0086681/RchiOBHmChr4g0446691/RchiOBHmChr7g0242271/RchiOBHmChr6g0303151/RchiOBHmChr6g0276741/RchiOBHmChr4g0385971/RchiOBHmChr4g0446701/RchiOBHmChr6g0301751/…	62	22	40
Biological process	GO:0048585	negative regulation of response to stimulus	146/6161	482/28390	5.66255e-06	0.00129247	RchiOBHmChr6g0292841/RchiOBHmChr1g0368301/RchiOBHmChr4g0440751/RchiOBHmChr2g0165351/RchiOBHmChr7g0181581/RchiOBHmChr6g0309891/RchiOBHmChr6g0277041/RchiOBHmChr7g0204081/RchiOBHmChr2g0173441/RchiOBHmChr6g0296281/RchiOBHmChr6g0310861/RchiOBHmChr6g0290781/RchiOBHmChr5g0066401/RchiOBHmChr1g0313631/RchiOBHmChr6g0264701/RchiOBHmChr2g0099771/RchiOBHmChr3g0495041/RchiOBHmChr5g0082971/RchiOBHmChr3g0452451/…	146	66	80
Biological process	GO:0009968	negative regulation of signal transduction	68/6161	190/28390	5.85848e-06	0.00129247	RchiOBHmChr1g0368301/RchiOBHmChr4g0440751/RchiOBHmChr2g0165351/RchiOBHmChr6g0277041/RchiOBHmChr6g0296281/RchiOBHmChr6g0310861/RchiOBHmChr6g0290781/RchiOBHmChr5g0066401/RchiOBHmChr1g0313631/RchiOBHmChr3g0495041/RchiOBHmChr5g0082971/RchiOBHmChr3g0452451/RchiOBHmChr2g0086681/RchiOBHmChr7g0237111/RchiOBHmChr2g0165311/RchiOBHmChr3g0462291/RchiOBHmChr2g0093271/RchiOBHmChr7g0228021/RchiOBHmChr6g0302621/…	68	32	66
Biological process	GO:0010648	negative regulation of cell communication	68/6161	190/28390	5.85848e-06	0.00129247	RchiOBHmChr1g0368301/RchiOBHmChr4g0440751/RchiOBHmChr2g0165351/RchiOBHmChr6g0277041/RchiOBHmChr6g0296281/RchiOBHmChr6g0310861/RchiOBHmChr6g0290781/RchiOBHmChr5g0066401/RchiOBHmChr1g0313631/RchiOBHmChr3g0495041/RchiOBHmChr5g0082971/RchiOBHmChr3g0452451/RchiOBHmChr2g0086681/RchiOBHmChr7g0237111/RchiOBHmChr2g0165311/RchiOBHmChr3g0462291/RchiOBHmChr2g0093271/RchiOBHmChr7g0228021/RchiOBHmChr6g0302621/…	68	32	66
Biological process	GO:0023057	negative regulation of signaling	68/6161	190/28390	5.85848e-06	0.00129247	RchiOBHmChr1g0368301/RchiOBHmChr4g0440751/RchiOBHmChr2g0165351/RchiOBHmChr6g0277041/RchiOBHmChr6g0296281/RchiOBHmChr6g0310861/RchiOBHmChr6g0290781/RchiOBHmChr5g0066401/RchiOBHmChr1g0313631/RchiOBHmChr3g0495041/RchiOBHmChr5g0082971/RchiOBHmChr3g0452451/RchiOBHmChr2g0086681/RchiOBHmChr7g0237111/RchiOBHmChr2g0165311/RchiOBHmChr3g0462291/RchiOBHmChr2g0093271/RchiOBHmChr7g0228021/RchiOBHmChr6g0302621/…	68	32	66
Biological process	GO:0046149	pigment catabolic process	19/6161	33/28390	8.01597e-06	0.00164213	RchiOBHmChr4g0392411/RchiOBHmChr2g0090301/RchiOBHmChr4g0387631/RchiOBHmChr1g0363651/RchiOBHmChr1g0360521/RchiOBHmChr5g0056561/RchiOBHmChr6g0304841/RchiOBHmChr3g0485611/RchiOBHmChr2g0101081/RchiOBHmChr2g0156741/RchiOBHmChr1g0374901/RchiOBHmChr6g0260581/RchiOBHmChr4g0428541/RchiOBHmChr6g0251541/RchiOBHmChr1g0318891/RchiOBHmChr5g0083221/RchiOBHmChr6g0304501/RchiOBHmChr7g0199861/RchiOBHmChr1g0318661	19	5	14
Molecular function	GO:0016854	racemase and epimerase activity	22/6850	43/33033	9.53694e-06	0.0102618	RchiOBHmChr7g0180821/RchiOBHmChr7g0178251/RchiOBHmChr2g0090001/RchiOBHmChr7g0198901/RchiOBHmChr2g0094011/RchiOBHmChr7g0199641/RchiOBHmChr7g0194661/RchiOBHmChr2g0136511/RchiOBHmChr2g0168911/RchiOBHmChr5g0032991/RchiOBHmChr3g0451161/RchiOBHmChr2g0089121/RchiOBHmChr4g0405111/RchiOBHmChr7g0237681/RchiOBHmChr2g0175221/RchiOBHmChr7g0201641/RchiOBHmChr4g0388911/RchiOBHmChr1g0358641/RchiOBHmChr1g0349991/…	22	12	10
Biological process	GO:0007623	circadian rhythm	90/6161	274/28390	1.212e-05	0.00211619	RchiOBHmChr6g0306321/RchiOBHmChr6g0281701/RchiOBHmChr6g0306311/RchiOBHmChr6g0272991/RchiOBHmChr1g0327331/RchiOBHmChr6g0257491/RchiOBHmChr3g0488811/RchiOBHmChr6g0252261/RchiOBHmChr2g0165351/RchiOBHmChr4g0444001/RchiOBHmChr6g0307971/RchiOBHmChr3g0465371/RchiOBHmChr4g0392941/RchiOBHmChr7g0177511/RchiOBHmChr1g0344401/RchiOBHmChr5g0066111/RchiOBHmChr7g0225491/RchiOBHmChr3g0488561/RchiOBHmChr4g0414401/…	90	42	48
Biological process	GO:0009704	de-etiolation	14/6161	21/28390	1.22252e-05	0.00211619	RchiOBHmChr2g0085171/RchiOBHmChr4g0437121/RchiOBHmChr2g0152511/RchiOBHmChr6g0247561/RchiOBHmChr7g0184231/RchiOBHmChr6g0278771/RchiOBHmChr1g0316521/RchiOBHmChr4g0445201/RchiOBHmChr7g0182341/RchiOBHmChr1g0348781/RchiOBHmChr7g0184201/RchiOBHmChr1g0324291/RchiOBHmChr2g0107281/RchiOBHmChr1g0329321	14	2	12
Biological process	GO:0009657	plastid organization	125/6161	407/28390	1.25437e-05	0.00211619	RchiOBHmChr6g0281701/RchiOBHmChr1g0383321/RchiOBHmChr1g0317081/RchiOBHmChr5g0055251/RchiOBHmChr3g0459081/RchiOBHmChr4g0432271/RchiOBHmChr2g0123711/RchiOBHmChr4g0385141/RchiOBHmChr6g0279141/RchiOBHmChr5g0018311/RchiOBHmChr2g0138941/RchiOBHmChr2g0129651/RchiOBHmChr7g0236721/RchiOBHmChr7g0225491/RchiOBHmChr5g0000421/RchiOBHmChr1g0362311/RchiOBHmChr2g0149631/RchiOBHmChr1g0363651/RchiOBHmChr3g0464891/…	125	22	103
Biological process	GO:0070085	glycosylation	77/6161	228/28390	1.68317e-05	0.00268185	RchiOBHmChr7g0177101/RchiOBHmChr2g0091601/RchiOBHmChr1g0363201/RchiOBHmChr4g0430631/RchiOBHmChr6g0287811/RchiOBHmChr3g0448861/RchiOBHmChr2g0159221/RchiOBHmChr3g0471641/RchiOBHmChr5g0031201/RchiOBHmChr2g0156011/RchiOBHmChr4g0426351/RchiOBHmChr3g0448161/RchiOBHmChr7g0221551/RchiOBHmChr2g0155401/RchiOBHmChr6g0268341/RchiOBHmChr4g0413371/RchiOBHmChr7g0215361/RchiOBHmChr6g0277351/RchiOBHmChr1g0346061/…	77	21	56
Biological process	GO:0009101	glycoprotein biosynthetic process	71/6161	209/28390	2.81838e-05	0.00425426	RchiOBHmChr7g0177101/RchiOBHmChr2g0091601/RchiOBHmChr1g0363201/RchiOBHmChr4g0430631/RchiOBHmChr6g0287811/RchiOBHmChr3g0448861/RchiOBHmChr2g0159221/RchiOBHmChr3g0471641/RchiOBHmChr5g0031201/RchiOBHmChr2g0156011/RchiOBHmChr4g0426351/RchiOBHmChr3g0448161/RchiOBHmChr7g0221551/RchiOBHmChr2g0155401/RchiOBHmChr6g0268341/RchiOBHmChr4g0413371/RchiOBHmChr7g0215361/RchiOBHmChr6g0277351/RchiOBHmChr1g0346061/…	71	19	52

## Sheet: KEGG enrichment of DEGs
KEGG enrichment of DEGs in JDG under salt stress
#KEGG_pathway	ko_id	P-value	Corrected_P-value	GeneID
Metabolic pathways	ko01100	9.196e-09	1.18628e-06	RchiOBHmChr7g0187501;RchiOBHmChr3g0465141;RchiOBHmChr5g0061421;RchiOBHmChr1g0340961;RchiOBHmChr4g0438621;RchiOBHmChr7g0241131;RchiOBHmChr7g0243471;RchiOBHmChr7g0243481;RchiOBHmChr7g0243541;RchiOBHmChr7g0243641;RchiOBHmChr7g0243671;RchiOBHmChr7g0243691;RchiOBHmChr0c28g0500921;RchiOBHmChr0c28g0500931;RchiOBHmChr7g0178241;RchiOBHmChr7g0216871;RchiOBHmChr2g0096771;RchiOBHmChr6g0281321;RchiOBHmChr6g02…
Plant hormone signal transduction	ko04075	7.87283e-05	0.010156	RchiOBHmChr3g0458701;RchiOBHmChr7g0230541;RchiOBHmChr7g0230701;RchiOBHmChr7g0239251;RchiOBHmChr1g0324721;RchiOBHmChr2g0093951;RchiOBHmChr3g0473971;RchiOBHmChr4g0412541;RchiOBHmChr5g0008871;RchiOBHmChr5g0023721;RchiOBHmChr5g0032861;RchiOBHmChr5g0032901;RchiOBHmChr6g0287061;RchiOBHmChr6g0302191;novel.3007;RchiOBHmChr1g0313611;RchiOBHmChr3g0449121;RchiOBHmChr5g0079211;RchiOBHmChr2g0093571;RchiOBHmCh…
Biosynthesis of secondary metabolites	ko01110	0.000122261	0.0157717	RchiOBHmChr7g0187501;RchiOBHmChr3g0465141;RchiOBHmChr5g0061421;RchiOBHmChr7g0241131;RchiOBHmChr7g0216871;RchiOBHmChr2g0096771;RchiOBHmChr6g0281321;RchiOBHmChr6g0281411;RchiOBHmChr6g0281421;RchiOBHmChr4g0431201;RchiOBHmChr6g0255061;RchiOBHmChr6g0255071;RchiOBHmChr1g0384561;RchiOBHmChr1g0361101;RchiOBHmChr5g0080511;RchiOBHmChr6g0283701;RchiOBHmChr5g0007721;RchiOBHmChr5g0007731;novel.10356;RchiOBHmC…
Glycolysis / Gluconeogenesis	ko00010	0.00144661	0.186613	RchiOBHmChr7g0187501;RchiOBHmChr3g0465141;RchiOBHmChr5g0061421;RchiOBHmChr1g0384561;RchiOBHmChr1g0361101;RchiOBHmChr2g0140711;RchiOBHmChr2g0092311;RchiOBHmChr2g0111921;RchiOBHmChr2g0134551;RchiOBHmChr5g0000241;RchiOBHmChr6g0306751;RchiOBHmChr7g0218181;RchiOBHmChr1g0334861;RchiOBHmChr4g0447231;RchiOBHmChr5g0024561;novel.1223;novel.12399;RchiOBHmChr7g0217221;RchiOBHmChr5g0010191;RchiOBHmChr2g010971…
Glycerolipid metabolism	ko00561	0.00351627	0.453599	RchiOBHmChr3g0465141;RchiOBHmChr5g0061421;RchiOBHmChr7g0228391;RchiOBHmChr7g0228411;RchiOBHmChr2g0141171;RchiOBHmChr2g0147391;RchiOBHmChr2g0147631;RchiOBHmChr5g0033121;RchiOBHmChr6g0272471;RchiOBHmChr2g0134571;RchiOBHmChr2g0132201;RchiOBHmChr4g0404101;RchiOBHmChr7g0182721;RchiOBHmChr5g0007531;RchiOBHmChr7g0177791;RchiOBHmChr6g0299211;RchiOBHmChr1g0372021;RchiOBHmChr3g0487121;RchiOBHmChr4g0434331;…
Biosynthesis of cofactors	ko01240	0.00397025	0.512163	RchiOBHmChr3g0465141;RchiOBHmChr5g0061421;RchiOBHmChr1g0340961;RchiOBHmChr4g0438621;RchiOBHmChr4g0431201;RchiOBHmChr5g0080511;RchiOBHmChr1g0369791;RchiOBHmChr6g0248441;RchiOBHmChr2g0095411;RchiOBHmChr3g0486231;RchiOBHmChr5g0029511;RchiOBHmChr7g0218181;RchiOBHmChr1g0334861;RchiOBHmChr4g0447231;RchiOBHmChr5g0024561;novel.1223;novel.12399;RchiOBHmChr7g0190491;RchiOBHmChr7g0232361;RchiOBHmChr1g038312…
Flavonoid biosynthesis	ko00941	0.00765014	0.986868	RchiOBHmChr2g0099421;RchiOBHmChr2g0092641;RchiOBHmChr1g0316441;RchiOBHmChr1g0316451;RchiOBHmChr1g0316461;RchiOBHmChr1g0365111;RchiOBHmChr1g0372181;RchiOBHmChr7g0199941;RchiOBHmChr5g0004611;RchiOBHmChr7g0204981;RchiOBHmChr7g0235771;RchiOBHmChr3g0490291;RchiOBHmChr3g0490301;RchiOBHmChr4g0435881;RchiOBHmChr6g0301421
Phosphonate and phosphinate metabolism	ko00440	0.0080119	1	RchiOBHmChr3g0459321;RchiOBHmChr2g0153491;RchiOBHmChr2g0163851;RchiOBHmChr4g0436651
Starch and sucrose metabolism	ko00500	0.0144029	1	RchiOBHmChr4g0429671;RchiOBHmChr5g0009141;RchiOBHmChr5g0068321;RchiOBHmChr7g0225241;RchiOBHmChr1g0348431;RchiOBHmChr3g0488651;RchiOBHmChr4g0407801;RchiOBHmChr5g0055581;RchiOBHmChr5g0064701;RchiOBHmChr6g0246391;RchiOBHmChr6g0250021;RchiOBHmChr6g0261901;novel.1623;novel.5763;novel.959;RchiOBHmChr6g0304311;RchiOBHmChr4g0384801;RchiOBHmChr5g0002941;RchiOBHmChr2g0140711;RchiOBHmChr1g0383121;RchiOBHmCh…
Valine, leucine and isoleucine degradation	ko00280	0.0228593	1	RchiOBHmChr7g0243471;RchiOBHmChr7g0243481;RchiOBHmChr7g0243541;RchiOBHmChr7g0243641;RchiOBHmChr7g0243671;RchiOBHmChr7g0243691;RchiOBHmChr0c28g0500921;RchiOBHmChr0c28g0500931;RchiOBHmChr7g0178241;RchiOBHmChr4g0435431;RchiOBHmChr4g0387361;RchiOBHmChr6g0290331;RchiOBHmChr2g0152011
Sulfur relay system	ko04122	0.0353037	1	RchiOBHmChr5g0024731;RchiOBHmChr1g0359831;RchiOBHmChr2g0109391
Folate biosynthesis	ko00790	0.0356369	1	RchiOBHmChr1g0359831;RchiOBHmChr6g0265641;RchiOBHmChr4g0419251;RchiOBHmChr5g0032391;RchiOBHmChr6g0277671;RchiOBHmChr6g0277681
Inositol phosphate metabolism	ko00562	0.0374205	1	RchiOBHmChr5g0041111;RchiOBHmChr7g0232171;RchiOBHmChr7g0188281;RchiOBHmChr2g0084491;RchiOBHmChr1g0353011;RchiOBHmChr2g0115271;RchiOBHmChr1g0370931;RchiOBHmChr2g0148111;RchiOBHmChr5g0069841;RchiOBHmChr6g0265981;RchiOBHmChr5g0069451;RchiOBHmChr3g0462771;RchiOBHmChr2g0147031;RchiOBHmChr4g0386431
Terpenoid backbone biosynthesis	ko00900	0.0398001	1	RchiOBHmChr7g0216871;RchiOBHmChr2g0096771;RchiOBHmChr6g0281321;RchiOBHmChr6g0281411;RchiOBHmChr6g0281421;RchiOBHmChr3g0454501;RchiOBHmChr7g0218881;RchiOBHmChr4g0403671;RchiOBHmChr1g0357211;RchiOBHmChr6g0263721;RchiOBHmChr2g0160561;RchiOBHmChr3g0484891;RchiOBHmChr2g0163451
Circadian rhythm - plant	ko04712	0.0490012	1	RchiOBHmChr1g0316441;RchiOBHmChr1g0316451;RchiOBHmChr1g0316461;RchiOBHmChr4g0392941;RchiOBHmChr3g0458701;RchiOBHmChr4g0399481;RchiOBHmChr3g0468241;RchiOBHmChr1g0361151;RchiOBHmChr1g0378441;RchiOBHmChr7g0199561;RchiOBHmChr3g0470021;RchiOBHmChr4g0398661
Fructose and mannose metabolism	ko00051	0.0604565	1	RchiOBHmChr2g0140711;RchiOBHmChr2g0092311;RchiOBHmChr2g0111921;RchiOBHmChr2g0134551;RchiOBHmChr5g0000241;RchiOBHmChr6g0306751;RchiOBHmChr7g0217221;RchiOBHmChr5g0075371;RchiOBHmChr1g0353011;RchiOBHmChr5g0036521;RchiOBHmChr4g0399281
N-Glycan biosynthesis	ko00510	0.0724816	1	RchiOBHmChr3g0466421;RchiOBHmChr2g0156011;RchiOBHmChr4g0433111;RchiOBHmChr1g0361981;RchiOBHmChr2g0091601;RchiOBHmChr7g0177101;RchiOBHmChr3g0468971;RchiOBHmChr5g0013201
Alanine, aspartate and glutamate metabolism	ko00250	0.0747758	1	RchiOBHmChr7g0205521;RchiOBHmChr1g0373211;RchiOBHmChr7g0180721;RchiOBHmChr4g0435431;RchiOBHmChr3g0490221;RchiOBHmChr4g0446601;RchiOBHmChr2g0113711;RchiOBHmChr2g0114041;RchiOBHmChr2g0114051;RchiOBHmChr2g0114071
Cyanoamino acid metabolism	ko00460	0.0793554	1	RchiOBHmChr2g0174781;RchiOBHmChr5g0071511;RchiOBHmChr5g0077971;RchiOBHmChr5g0078011;RchiOBHmChr5g0049481;RchiOBHmChr1g0356641;RchiOBHmChr2g0112881;RchiOBHmChr2g0115961;RchiOBHmChr1g0329881;RchiOBHmChr1g0329911;RchiOBHmChr1g0329921;RchiOBHmChr2g0103791;RchiOBHmChr2g0154061
Galactose metabolism	ko00052	0.0828129	1	RchiOBHmChr2g0140711;RchiOBHmChr2g0092311;RchiOBHmChr2g0111921;RchiOBHmChr2g0134551;RchiOBHmChr5g0000241;RchiOBHmChr6g0306751;RchiOBHmChr1g0383121;RchiOBHmChr1g0324261;RchiOBHmChr1g0374511;RchiOBHmChr2g0134191;RchiOBHmChr7g0178251;RchiOBHmChr7g0180821;RchiOBHmChr3g0487291;RchiOBHmChr2g0087631;RchiOBHmChr1g0372021;RchiOBHmChr2g0093301;RchiOBHmChr2g0142961;RchiOBHmChr6g0301851;RchiOBHmChr1g0381611;…
Taurine and hypotaurine metabolism	ko00430	0.0842921	1	RchiOBHmChr3g0490221;RchiOBHmChr2g0115961
Thiamine metabolism	ko00730	0.104093	1	RchiOBHmChr7g0190491;RchiOBHmChr4g0403671;RchiOBHmChr5g0068641;RchiOBHmChr2g0109391;RchiOBHmChr6g0286581
Pentose phosphate pathway	ko00030	0.106514	1	RchiOBHmChr2g0092311;RchiOBHmChr2g0111921;RchiOBHmChr2g0134551;RchiOBHmChr5g0000241;RchiOBHmChr6g0306751;RchiOBHmChr1g0383841;RchiOBHmChr7g0217221;RchiOBHmChr5g0075371;RchiOBHmChr2g0148741
Carotenoid biosynthesis	ko00906	0.120529	1	RchiOBHmChr1g0327481;RchiOBHmChr2g0087851;RchiOBHmChr3g0448661;RchiOBHmChr7g0215351;RchiOBHmChr6g0307951;RchiOBHmChr5g0046551;RchiOBHmChr6g0256571
Tyrosine metabolism	ko00350	0.12135	1	RchiOBHmChr7g0187501;RchiOBHmChr1g0384561;RchiOBHmChr5g0007721;RchiOBHmChr5g0007731;novel.10356;RchiOBHmChr5g0032401;novel.4327;RchiOBHmChr6g0278351;RchiOBHmChr6g0277361
Glycosaminoglycan degradation	ko00531	0.128015	1	RchiOBHmChr6g0297501;RchiOBHmChr7g0182491;RchiOBHmChr7g0182501;RchiOBHmChr4g0428311;RchiOBHmChr6g0251551;RchiOBHmChr2g0093301;RchiOBHmChr2g0142961;RchiOBHmChr6g0301851
Biosynthesis of amino acids	ko01230	0.132877	1	RchiOBHmChr7g0241131;RchiOBHmChr2g0095411;RchiOBHmChr3g0486231;RchiOBHmChr2g0092311;RchiOBHmChr2g0111921;RchiOBHmChr2g0134551;RchiOBHmChr5g0000241;RchiOBHmChr6g0306751;RchiOBHmChr7g0218181;RchiOBHmChr1g0334861;RchiOBHmChr4g0447231;RchiOBHmChr5g0024561;novel.1223;novel.12399;RchiOBHmChr1g0370621;RchiOBHmChr5g0075371;RchiOBHmChr7g0243371;RchiOBHmChr4g0428421;RchiOBHmChr3g0462061;RchiOBHmChr3g046209…
Pentose and glucuronate interconversions	ko00040	0.133567	1	RchiOBHmChr3g0465141;RchiOBHmChr5g0061421;RchiOBHmChr1g0340961;RchiOBHmChr4g0438621;RchiOBHmChr1g0383121;RchiOBHmChr7g0202081;RchiOBHmChr7g0237051;RchiOBHmChr1g0374671;RchiOBHmChr2g0096331;RchiOBHmChr2g0096371;RchiOBHmChr2g0147861;RchiOBHmChr3g0471171;RchiOBHmChr4g0423391;RchiOBHmChr6g0294341;RchiOBHmChr3g0485761;RchiOBHmChr3g0457981;RchiOBHmChr4g0441851;RchiOBHmChr5g0002451;RchiOBHmChr5g0002461;…
Other glycan degradation	ko00511	0.164617	1	RchiOBHmChr1g0324261;RchiOBHmChr2g0176471;RchiOBHmChr4g0433431;RchiOBHmChr6g0295771;RchiOBHmChr6g0295811;RchiOBHmChr2g0093301;RchiOBHmChr2g0142961;RchiOBHmChr6g0301851
Phosphatidylinositol signaling system	ko04070	0.173557	1	RchiOBHmChr5g0041111;RchiOBHmChr2g0132201;RchiOBHmChr4g0404101;RchiOBHmChr7g0182721;RchiOBHmChr7g0232171;RchiOBHmChr7g0188281;RchiOBHmChr5g0031621;RchiOBHmChr2g0148111;RchiOBHmChr5g0069841;RchiOBHmChr6g0265981;RchiOBHmChr3g0462771
Carbon metabolism	ko01200	0.174222	1	RchiOBHmChr1g0384561;RchiOBHmChr1g0361101;RchiOBHmChr7g0205521;RchiOBHmChr1g0373211;RchiOBHmChr2g0140711;RchiOBHmChr2g0092311;RchiOBHmChr2g0111921;RchiOBHmChr2g0134551;RchiOBHmChr5g0000241;RchiOBHmChr6g0306751;RchiOBHmChr1g0383841;RchiOBHmChr7g0218181;RchiOBHmChr1g0334861;RchiOBHmChr4g0447231;RchiOBHmChr5g0024561;novel.1223;novel.12399;RchiOBHmChr2g0118311;RchiOBHmChr3g0461031;RchiOBHmChr3g046104…
Nicotinate and nicotinamide metabolism	ko00760	0.179465	1	RchiOBHmChr5g0029511;RchiOBHmChr2g0089131;RchiOBHmChr2g0093661;RchiOBHmChr4g0428941
Monoterpenoid biosynthesis	ko00902	0.200491	1	RchiOBHmChr7g0224751;RchiOBHmChr1g0345891;RchiOBHmChr7g0218961;RchiOBHmChr4g0430051;RchiOBHmChr4g0430071;RchiOBHmChr4g0430761
Photosynthesis - antenna proteins	ko00196	0.202934	1	RchiOBHmChr2g0151701;RchiOBHmChr2g0151711;RchiOBHmChr5g0013251
Phenylalanine, tyrosine and tryptophan biosynthesis	ko00400	0.204058	1	RchiOBHmChr5g0032401;novel.4327;RchiOBHmChr7g0243371;RchiOBHmChr3g0462061;RchiOBHmChr3g0462091;RchiOBHmChr5g0002851;RchiOBHmChr3g0453131
Cysteine and methionine metabolism	ko00270	0.215216	1	RchiOBHmChr4g0387451;RchiOBHmChr4g0444071;RchiOBHmChr2g0095411;RchiOBHmChr3g0486231;RchiOBHmChr5g0032401;novel.4327;RchiOBHmChr4g0435431;RchiOBHmChr1g0370621;RchiOBHmChr5g0024731;RchiOBHmChr2g0093091;RchiOBHmChr2g0158011;RchiOBHmChr5g0001831;RchiOBHmChr1g0356641;RchiOBHmChr1g0357641
Cutin, suberine and wax biosynthesis	ko00073	0.221756	1	RchiOBHmChr2g0089951;RchiOBHmChr4g0439641;RchiOBHmChr4g0439651;RchiOBHmChr5g0043441;RchiOBHmChr5g0076991;RchiOBHmChr4g0404991;RchiOBHmChr2g0116601
Neomycin, kanamycin and gentamicin biosynthesis	ko00524	0.221978	1	RchiOBHmChr2g0140711
Pyruvate metabolism	ko00620	0.226096	1	RchiOBHmChr7g0187501;RchiOBHmChr3g0465141;RchiOBHmChr5g0061421;RchiOBHmChr1g0384561;RchiOBHmChr1g0361101;RchiOBHmChr7g0218181;RchiOBHmChr1g0334861;RchiOBHmChr4g0447231;RchiOBHmChr5g0024561;novel.1223;novel.12399;RchiOBHmChr2g0118311;RchiOBHmChr3g0461031;RchiOBHmChr3g0461041;RchiOBHmChr2g0109711;RchiOBHmChr6g0277361
Various types of N-glycan biosynthesis	ko00513	0.245432	1	RchiOBHmChr2g0156011;RchiOBHmChr1g0361981;RchiOBHmChr2g0091601;RchiOBHmChr7g0177101;RchiOBHmChr5g0013201
RNA degradation	ko03018	0.256149	1	RchiOBHmChr2g0092311;RchiOBHmChr2g0111921;RchiOBHmChr2g0134551;RchiOBHmChr5g0000241;RchiOBHmChr6g0306751;RchiOBHmChr3g0496111;RchiOBHmChr5g0050811;RchiOBHmChr4g0428421;RchiOBHmChr5g0047241;RchiOBHmChr4g0397751;RchiOBHmChr4g0444891;RchiOBHmChr3g0490661;RchiOBHmChr5g0040921;RchiOBHmChr3g0457711;RchiOBHmChr4g0389011;RchiOBHmChr6g0293951
Isoquinoline alkaloid biosynthesis	ko00950	0.258645	1	RchiOBHmChr5g0007721;RchiOBHmChr5g0007731;novel.10356;RchiOBHmChr5g0032401;novel.4327;RchiOBHmChr6g0278351;RchiOBHmChr1g0351371
Glycerophospholipid metabolism	ko00564	0.269685	1	RchiOBHmChr2g0132201;RchiOBHmChr4g0404101;RchiOBHmChr7g0182721;RchiOBHmChr3g0459321;RchiOBHmChr2g0153491;RchiOBHmChr2g0163851;RchiOBHmChr4g0436651;RchiOBHmChr5g0079881;RchiOBHmChr3g0488691;RchiOBHmChr3g0487121;RchiOBHmChr6g0274111;RchiOBHmChr4g0434331;RchiOBHmChr6g0276311
Sulfur metabolism	ko00920	0.27132	1	RchiOBHmChr2g0175501;RchiOBHmChr5g0024731;RchiOBHmChr5g0002761;RchiOBHmChr1g0356641;RchiOBHmChr4g0388281;RchiOBHmChr7g0194571;RchiOBHmChr6g0273261
Amino sugar and nucleotide sugar metabolism	ko00520	0.276031	1	RchiOBHmChr1g0340961;RchiOBHmChr4g0438621;RchiOBHmChr2g0140711;RchiOBHmChr1g0383121;RchiOBHmChr5g0000111;RchiOBHmChr7g0219281;RchiOBHmChr1g0379721;RchiOBHmChr4g0406221;RchiOBHmChr4g0399281;RchiOBHmChr1g0366401;RchiOBHmChr3g0451161;RchiOBHmChr6g0305421;RchiOBHmChr1g0381611;RchiOBHmChr5g0018331;RchiOBHmChr5g0055821;RchiOBHmChr2g0151131;RchiOBHmChr6g0289401;RchiOBHmChr6g0253671;RchiOBHmChr2g0173281;…
Lipoic acid metabolism	ko00785	0.284437	1	RchiOBHmChr5g0074221
ABC transporters	ko02010	0.290629	1	RchiOBHmChr7g0178831;RchiOBHmChr7g0180791;RchiOBHmChr4g0427151;RchiOBHmChr4g0427711;RchiOBHmChr5g0007571;RchiOBHmChr0c20g0500261;RchiOBHmChr1g0340151;RchiOBHmChr6g0272671;RchiOBHmChr6g0293781;RchiOBHmChr1g0362891;RchiOBHmChr2g0153091;RchiOBHmChr2g0153111;RchiOBHmChr5g0057821;RchiOBHmChr6g0304401;RchiOBHmChr3g0472451
Biosynthesis of unsaturated fatty acids	ko01040	0.294419	1	RchiOBHmChr1g0355121;RchiOBHmChr3g0491251;RchiOBHmChr5g0066111;novel.6844
Glutathione metabolism	ko00480	0.294696	1	RchiOBHmChr1g0364651;RchiOBHmChr3g0468151;RchiOBHmChr3g0468161;RchiOBHmChr3g0491671;RchiOBHmChr4g0445201;RchiOBHmChr5g0060741;RchiOBHmChr6g0285821;RchiOBHmChr7g0181321;RchiOBHmChr1g0373481;RchiOBHmChr6g0262291;RchiOBHmChr2g0115961;RchiOBHmChr6g0305381
Endocytosis	ko04144	0.314614	1	RchiOBHmChr5g0041111;RchiOBHmChr5g0079881;RchiOBHmChr1g0335211;novel.12882;RchiOBHmChr7g0201501;RchiOBHmChr1g0366521;RchiOBHmChr1g0366701;RchiOBHmChr1g0366731;RchiOBHmChr3g0467631;RchiOBHmChr3g0467641;RchiOBHmChr3g0467651;RchiOBHmChr3g0467671;RchiOBHmChr3g0475931;RchiOBHmChr4g0437331;novel.16463;RchiOBHmChr5g0070331;RchiOBHmChr2g0138981;RchiOBHmChr4g0443661;RchiOBHmChr1g0362591;RchiOBHmChr3g04881…
Glucosinolate biosynthesis	ko00966	0.319258	1	RchiOBHmChr4g0444591;RchiOBHmChr4g0444641
MAPK signaling pathway - plant	ko04016	0.325462	1	RchiOBHmChr7g0232361;RchiOBHmChr5g0031621;RchiOBHmChr1g0376671;RchiOBHmChr7g0240941;RchiOBHmChr1g0313611;RchiOBHmChr3g0449121;RchiOBHmChr5g0079211;RchiOBHmChr1g0379601;RchiOBHmChr5g0013311;RchiOBHmChr5g0078741;RchiOBHmChr5g0079131;RchiOBHmChr6g0251101;RchiOBHmChr2g0093571;RchiOBHmChr4g0399211;RchiOBHmChr7g0187141;RchiOBHmChr1g0378621;RchiOBHmChr1g0371101;RchiOBHmChr6g0310701;RchiOBHmChr1g0381041;…
Protein export	ko03060	0.350117	1	RchiOBHmChr4g0432531;RchiOBHmChr3g0448251;RchiOBHmChr4g0432271;RchiOBHmChr1g0348731;RchiOBHmChr7g0186301;RchiOBHmChr5g0030581;RchiOBHmChr6g0291131
Linoleic acid metabolism	ko00591	0.379389	1	RchiOBHmChr1g0314131;RchiOBHmChr4g0430941
Glycosylphosphatidylinositol (GPI)-anchor biosynthesis	ko00563	0.397386	1	RchiOBHmChr6g0302821;RchiOBHmChr3g0479821;RchiOBHmChr5g0058211;RchiOBHmChr7g0211361
alpha-Linolenic acid metabolism	ko00592	0.420352	1	RchiOBHmChr6g0283701;RchiOBHmChr1g0314131;RchiOBHmChr4g0430941;RchiOBHmChr6g0261031;RchiOBHmChr4g0435751;RchiOBHmChr6g0277361
Ubiquinone and other terpenoid-quinone biosynthesis	ko00130	0.424197	1	RchiOBHmChr5g0032401;novel.4327;RchiOBHmChr1g0384231;RchiOBHmChr3g0491681;RchiOBHmChr4g0430951;RchiOBHmChr5g0068961;novel.1805
Phenylpropanoid biosynthesis	ko00940	0.425835	1	RchiOBHmChr6g0255061;RchiOBHmChr6g0255071;RchiOBHmChr7g0209281;RchiOBHmChr7g0209291;RchiOBHmChr2g0112491;RchiOBHmChr2g0130331;RchiOBHmChr2g0170391;RchiOBHmChr4g0445871;RchiOBHmChr5g0003181;RchiOBHmChr5g0072371;RchiOBHmChr6g0274401;RchiOBHmChr2g0092641;RchiOBHmChr2g0174781;RchiOBHmChr5g0071511;RchiOBHmChr5g0077971;RchiOBHmChr5g0078011;RchiOBHmChr1g0384231;RchiOBHmChr3g0491681;RchiOBHmChr4g0430951;…
Biotin metabolism	ko00780	0.437174	1	RchiOBHmChr4g0431201;RchiOBHmChr5g0080511
Tropane, piperidine and pyridine alkaloid biosynthesis	ko00960	0.452796	1	RchiOBHmChr5g0032401;novel.4327;RchiOBHmChr4g0408501;RchiOBHmChr4g0408611
Zeatin biosynthesis	ko00908	0.452796	1	RchiOBHmChr4g0434861;RchiOBHmChr6g0291431;RchiOBHmChr3g0483281;RchiOBHmChr7g0213161
Purine metabolism	ko00230	0.46189	1	RchiOBHmChr6g0297761;RchiOBHmChr1g0363001;RchiOBHmChr3g0469921;RchiOBHmChr7g0218181;RchiOBHmChr1g0334861;RchiOBHmChr4g0447231;RchiOBHmChr5g0024561;novel.1223;novel.12399;RchiOBHmChr7g0190491;RchiOBHmChr7g0232361;RchiOBHmChr4g0439831;RchiOBHmChr5g0029471;RchiOBHmChr2g0093661;RchiOBHmChr4g0388281
Glycosphingolipid biosynthesis - globo and isoglobo series	ko00603	0.488046	1	RchiOBHmChr1g0372021
Ether lipid metabolism	ko00565	0.490522	1	RchiOBHmChr2g0163851;RchiOBHmChr4g0436651;RchiOBHmChr5g0079881
Butanoate metabolism	ko00650	0.530689	1	RchiOBHmChr3g0490221;RchiOBHmChr2g0143571
Arginine biosynthesis	ko00220	0.531383	1	RchiOBHmChr7g0205521;RchiOBHmChr1g0373211;RchiOBHmChr4g0446601
Glycosphingolipid biosynthesis - ganglio series	ko00604	0.560788	1	RchiOBHmChr2g0093301;RchiOBHmChr2g0142961;RchiOBHmChr6g0301851
Nitrogen metabolism	ko00910	0.563349	1	RchiOBHmChr7g0205521;RchiOBHmChr1g0373211;novel.17908;RchiOBHmChr5g0050381;RchiOBHmChr4g0446601
Non-homologous end-joining	ko03450	0.56699	1	RchiOBHmChr4g0413591
Monobactam biosynthesis	ko00261	0.579171	1	RchiOBHmChr1g0370621;RchiOBHmChr4g0388281
Homologous recombination	ko03440	0.602942	1	RchiOBHmChr3g0456561;RchiOBHmChr4g0412031;RchiOBHmChr6g0271131;RchiOBHmChr2g0171421;RchiOBHmChr2g0174211;RchiOBHmChr5g0010461;RchiOBHmChr4g0413591;RchiOBHmChr1g0358711;RchiOBHmChr1g0383291;RchiOBHmChr3g0484171;RchiOBHmChr5g0063831;RchiOBHmChr6g0303041
Arginine and proline metabolism	ko00330	0.603458	1	RchiOBHmChr7g0180721;RchiOBHmChr6g0279601;RchiOBHmChr3g0454491;RchiOBHmChr7g0184081;RchiOBHmChr2g0152531;RchiOBHmChr2g0152541;RchiOBHmChr3g0488611
Carbon fixation in photosynthetic organisms	ko00710	0.611438	1	RchiOBHmChr2g0118311;RchiOBHmChr3g0461031;RchiOBHmChr3g0461041;RchiOBHmChr4g0401741;RchiOBHmChr2g0109711;RchiOBHmChr5g0075371;RchiOBHmChr1g0353011;RchiOBHmChr2g0148741
Base excision repair	ko03410	0.613503	1	RchiOBHmChr6g0301151;RchiOBHmChr2g0154211;RchiOBHmChr3g0493951;RchiOBHmChr6g0288861
Selenocompound metabolism	ko00450	0.616112	1	RchiOBHmChr2g0096751;RchiOBHmChr5g0017421;RchiOBHmChr4g0388281
beta-Alanine metabolism	ko00410	0.619933	1	RchiOBHmChr3g0490221;RchiOBHmChr2g0152011;RchiOBHmChr2g0152531;RchiOBHmChr2g0152541;RchiOBHmChr3g0488611
Indole alkaloid biosynthesis	ko00901	0.623876	1	RchiOBHmChr6g0278351;RchiOBHmChr3g0466961
Vitamin B6 metabolism	ko00750	0.654929	1	RchiOBHmChr1g0369791;RchiOBHmChr6g0248441
Diterpenoid biosynthesis	ko00904	0.66653	1	RchiOBHmChr1g0341371;RchiOBHmChr6g0283821;RchiOBHmChr6g0283881
Spliceosome	ko03040	0.670669	1	RchiOBHmChr7g0201501;RchiOBHmChr1g0366521;RchiOBHmChr1g0366701;RchiOBHmChr1g0366731;RchiOBHmChr3g0467631;RchiOBHmChr3g0467641;RchiOBHmChr3g0467651;RchiOBHmChr3g0467671;RchiOBHmChr3g0475931;RchiOBHmChr4g0437331;novel.16463;RchiOBHmChr5g0010681;RchiOBHmChr1g0384501;RchiOBHmChr1g0320971;RchiOBHmChr5g0046011;RchiOBHmChr5g0073371;RchiOBHmChr3g0492631;RchiOBHmChr2g0148651;RchiOBHmChr2g0148731;RchiOBHmC…
Stilbenoid, diarylheptanoid and gingerol biosynthesis	ko00945	0.671934	1	RchiOBHmChr2g0092641;RchiOBHmChr7g0204981;RchiOBHmChr7g0235771;RchiOBHmChr3g0490291;RchiOBHmChr3g0490301
Tryptophan metabolism	ko00380	0.672885	1	RchiOBHmChr3g0454491;RchiOBHmChr6g0278351;RchiOBHmChr1g0376671;RchiOBHmChr4g0444591;RchiOBHmChr4g0444641;RchiOBHmChr7g0192201;RchiOBHmChr7g0187791;RchiOBHmChr2g0096611;RchiOBHmChr5g0050341
Arachidonic acid metabolism	ko00590	0.674471	1	RchiOBHmChr2g0100331;RchiOBHmChr2g0115961
Pyrimidine metabolism	ko00240	0.678092	1	RchiOBHmChr7g0232361;RchiOBHmChr4g0439831;RchiOBHmChr2g0093661;RchiOBHmChr1g0343601;RchiOBHmChr6g0265641
Pantothenate and CoA biosynthesis	ko00770	0.682223	1	RchiOBHmChr2g0152531;RchiOBHmChr2g0152541;RchiOBHmChr3g0488611
Autophagy - other	ko04136	0.689861	1	RchiOBHmChr4g0427091;RchiOBHmChr5g0002891;RchiOBHmChr5g0056471
Porphyrin and chlorophyll metabolism	ko00860	0.691948	1	RchiOBHmChr6g0310621;RchiOBHmChr1g0314251;RchiOBHmChr6g0277781;RchiOBHmChr2g0093451
Histidine metabolism	ko00340	0.69736	1	RchiOBHmChr7g0241131;RchiOBHmChr6g0285121;RchiOBHmChr6g0265981
Lysine biosynthesis	ko00300	0.715164	1	RchiOBHmChr1g0370621
Riboflavin metabolism	ko00740	0.719392	1	RchiOBHmChr7g0177841;RchiOBHmChr7g0208111
Fatty acid elongation	ko00062	0.732795	1	RchiOBHmChr1g0355121;RchiOBHmChr3g0491251;RchiOBHmChr4g0388941
Protein processing in endoplasmic reticulum	ko04141	0.740901	1	RchiOBHmChr1g0361981;RchiOBHmChr7g0201501;RchiOBHmChr1g0366521;RchiOBHmChr1g0366701;RchiOBHmChr1g0366731;RchiOBHmChr3g0467631;RchiOBHmChr3g0467641;RchiOBHmChr3g0467651;RchiOBHmChr3g0467671;RchiOBHmChr3g0475931;RchiOBHmChr4g0437331;novel.16463;RchiOBHmChr4g0421701;novel.992;RchiOBHmChr2g0091601;RchiOBHmChr7g0177101;RchiOBHmChr4g0424441;RchiOBHmChr4g0424451;RchiOBHmChr1g0348731;RchiOBHmChr2g0153811…
Aminoacyl-tRNA biosynthesis	ko00970	0.743078	1	RchiOBHmChr3g0470031;RchiOBHmChr4g0428851;RchiOBHmChr2g0166461;RchiOBHmChr6g0275621;RchiOBHmChr5g0074781;RchiOBHmChr6g0269381;RchiOBHmChr7g0203561;RchiOBHmChr5g0011081
Benzoxazinoid biosynthesis	ko00402	0.766289	1	RchiOBHmChr4g0443251;RchiOBHmChr6g0248341
Brassinosteroid biosynthesis	ko00905	0.766289	1	RchiOBHmChr2g0101791;RchiOBHmChr2g0142901
Fatty acid biosynthesis	ko00061	0.770825	1	RchiOBHmChr4g0431201;RchiOBHmChr5g0080511;RchiOBHmChr4g0446831;RchiOBHmChr5g0066111;RchiOBHmChr4g0392511
SNARE interactions in vesicular transport	ko04130	0.773407	1	RchiOBHmChr5g0006581;RchiOBHmChr2g0133361
Phagosome	ko04145	0.782797	1	RchiOBHmChr7g0228351;RchiOBHmChr2g0098991;RchiOBHmChr7g0197791;RchiOBHmChr1g0348731;RchiOBHmChr5g0030581;RchiOBHmChr6g0291131
Glycine, serine and threonine metabolism	ko00260	0.798366	1	RchiOBHmChr1g0339551;RchiOBHmChr4g0439661;RchiOBHmChr4g0439681;RchiOBHmChr4g0435431;RchiOBHmChr1g0370621;RchiOBHmChr3g0462061;RchiOBHmChr3g0462091;RchiOBHmChr1g0351561;RchiOBHmChr1g0368311
Phenylalanine metabolism	ko00360	0.804016	1	RchiOBHmChr5g0032401;novel.4327;RchiOBHmChr3g0454491;RchiOBHmChr6g0278351
Isoflavonoid biosynthesis	ko00943	0.809627	1	RchiOBHmChr4g0416961;RchiOBHmChr2g0119481;RchiOBHmChr2g0119541
One carbon pool by folate	ko00670	0.827743	1	RchiOBHmChr6g0265641
Sphingolipid metabolism	ko00600	0.841698	1	RchiOBHmChr1g0324261;RchiOBHmChr1g0372021;RchiOBHmChr2g0093301;RchiOBHmChr2g0142961;RchiOBHmChr6g0301851
Glyoxylate and dicarboxylate metabolism	ko00630	0.848969	1	novel.17908;RchiOBHmChr4g0401741;RchiOBHmChr4g0446601;RchiOBHmChr1g0376671;RchiOBHmChr5g0014411;RchiOBHmChr1g0351561;RchiOBHmChr1g0368311;RchiOBHmChr2g0143571
Steroid biosynthesis	ko00100	0.863129	1	RchiOBHmChr6g0247001;RchiOBHmChr7g0177181;RchiOBHmChr4g0446441
Ascorbate and aldarate metabolism	ko00053	0.870997	1	RchiOBHmChr3g0465141;RchiOBHmChr5g0061421;RchiOBHmChr1g0340961;RchiOBHmChr4g0438621;RchiOBHmChr3g0451161;RchiOBHmChr1g0381611;RchiOBHmChr1g0352701;RchiOBHmChr2g0173281;RchiOBHmChr6g0265981;RchiOBHmChr4g0445431
Betalain biosynthesis	ko00965	0.881896	1	RchiOBHmChr6g0278351
Fatty acid metabolism	ko01212	0.88401	1	RchiOBHmChr4g0431201;RchiOBHmChr5g0080511;RchiOBHmChr4g0446831;RchiOBHmChr5g0066111;novel.6844;RchiOBHmChr4g0392511
Nucleotide excision repair	ko03420	0.939335	1	RchiOBHmChr2g0171421;RchiOBHmChr2g0174211;RchiOBHmChr5g0010461;RchiOBHmChr3g0493951;RchiOBHmChr2g0145111;RchiOBHmChr1g0345271
Citrate cycle (TCA cycle)	ko00020	0.943285	1	RchiOBHmChr1g0361101;RchiOBHmChr2g0109711
Peroxisome	ko04146	0.945077	1	RchiOBHmChr3g0454501;RchiOBHmChr2g0089131;RchiOBHmChr1g0376671;RchiOBHmChr2g0100331;RchiOBHmChr5g0014411;RchiOBHmChr5g0020441;RchiOBHmChr3g0462341
Mismatch repair	ko03430	0.951157	1	RchiOBHmChr3g0456561;RchiOBHmChr2g0171421;RchiOBHmChr2g0174211;RchiOBHmChr5g0010461;RchiOBHmChr3g0493951
Lysine degradation	ko00310	0.953946	1	RchiOBHmChr2g0096481;RchiOBHmChr7g0228041
2-Oxocarboxylic acid metabolism	ko01210	0.954288	1	RchiOBHmChr1g0370621;RchiOBHmChr4g0444591;RchiOBHmChr4g0444641
mRNA surveillance pathway	ko03015	0.955487	1	RchiOBHmChr3g0456301;RchiOBHmChr1g0339721;RchiOBHmChr2g0161231;RchiOBHmChr3g0493301;RchiOBHmChr3g0493311;RchiOBHmChr4g0399131;RchiOBHmChr3g0490591
Fatty acid degradation	ko00071	0.971615	1	RchiOBHmChr7g0187501;RchiOBHmChr1g0384561;RchiOBHmChr6g0277361;RchiOBHmChr2g0116601
Propanoate metabolism	ko00640	0.975023	1	RchiOBHmChr2g0152011
DNA replication	ko03030	0.975102	1	RchiOBHmChr3g0456561;RchiOBHmChr2g0171421;RchiOBHmChr2g0174211;RchiOBHmChr5g0010461;RchiOBHmChr3g0493951
Ubiquitin mediated proteolysis	ko04120	0.975598	1	RchiOBHmChr4g0421701;RchiOBHmChr5g0066881;RchiOBHmChr7g0196521;RchiOBHmChr7g0193831;RchiOBHmChr3g0492391;RchiOBHmChr4g0443981;RchiOBHmChr6g0309891;RchiOBHmChr5g0008391;RchiOBHmChr4g0440051
Proteasome	ko03050	0.985546	1	RchiOBHmChr2g0113381;RchiOBHmChr2g0115101;RchiOBHmChr3g0476501
Basal transcription factors	ko03022	0.989771	1	RchiOBHmChr5g0043361;RchiOBHmChr2g0145111
Oxidative phosphorylation	ko00190	0.992392	1	RchiOBHmChr3g0467401;RchiOBHmChr2g0086371;RchiOBHmChr2g0148211;RchiOBHmChr7g0228351;RchiOBHmChr6g0245601;novel.2935
Sesquiterpenoid and triterpenoid biosynthesis	ko00909	0.992392	1	RchiOBHmChr6g0247001;RchiOBHmChr7g0177181;RchiOBHmChr1g0331211;RchiOBHmChr5g0004711;novel.3355;novel.9073
Ribosome biogenesis in eukaryotes	ko03008	0.994384	1	RchiOBHmChr7g0219141;RchiOBHmChr6g0301341;RchiOBHmChr6g0292291;RchiOBHmChr6g0266401;RchiOBHmChr6g0274191;RchiOBHmChr6g0297391;RchiOBHmChr1g0377981;novel.6495
Photosynthesis	ko00195	0.996241	1	RchiOBHmChr6g0295831
Plant-pathogen interaction	ko04626	0.998539	1	RchiOBHmChr2g0134571;RchiOBHmChr5g0031621;novel.992;RchiOBHmChr1g0383981;RchiOBHmChr2g0150741;RchiOBHmChr5g0017141;RchiOBHmChr5g0054801;RchiOBHmChr5g0054941;RchiOBHmChr7g0177531;RchiOBHmChr3g0477181;RchiOBHmChr7g0240941;RchiOBHmChr1g0313611;RchiOBHmChr3g0449121;RchiOBHmChr5g0079211;RchiOBHmChr1g0379601;RchiOBHmChr5g0013311;RchiOBHmChr5g0078741;RchiOBHmChr5g0079131;RchiOBHmChr6g0251101;RchiOBHmChr…
RNA polymerase	ko03020	0.999763	1	novel.15192;RchiOBHmChr1g0345951;RchiOBHmChr5g0061861;RchiOBHmChr4g0422341
Ribosome	ko03010	0.999958	1	RchiOBHmChr1g0372691;RchiOBHmChr1g0343581;RchiOBHmChr4g0416191;RchiOBHmChr6g0268221;RchiOBHmChr4g0446431;RchiOBHmChr5g0033571;RchiOBHmChr7g0198431;RchiOBHmChr5g0044301;novel.1574;novel.883
RNA transport	ko03013	1	1	RchiOBHmChr7g0217301;RchiOBHmChr7g0217311;novel.358;RchiOBHmChr5g0022761;RchiOBHmChr3g0493301;RchiOBHmChr3g0493311;RchiOBHmChr3g0452661;RchiOBHmChr7g0187941;RchiOBHmChr7g0195271;novel.10521;RchiOBHmChr6g0266401;RchiOBHmChr2g0090021
KEGG enrichment of DEGs in DMS under salt stress
#KEGG_pathway	ko_id	P-value	Corrected_P-value	GeneID
Plant hormone signal transduction	ko04075	1.08931e-06	0.000153592	RchiOBHmChr2g0141851;RchiOBHmChr7g0182341;RchiOBHmChr2g0150341;RchiOBHmChr2g0150351;RchiOBHmChr5g0018011;RchiOBHmChr5g0070951;RchiOBHmChr7g0221511;RchiOBHmChr7g0230541;RchiOBHmChr7g0233271;RchiOBHmChr7g0239171;RchiOBHmChr1g0324721;RchiOBHmChr1g0348581;RchiOBHmChr1g0376951;RchiOBHmChr2g0085381;RchiOBHmChr2g0085731;RchiOBHmChr2g0093951;RchiOBHmChr2g0104121;RchiOBHmChr2g0104151;RchiOBHmChr2g0104171;…
MAPK signaling pathway - plant	ko04016	9.62802e-06	0.00135755	RchiOBHmChr7g0194711;RchiOBHmChr7g0194721;RchiOBHmChr7g0232361;RchiOBHmChr1g0343991;RchiOBHmChr7g0240981;RchiOBHmChr2g0167751;RchiOBHmChr4g0439581;RchiOBHmChr5g0031621;RchiOBHmChr7g0177771;RchiOBHmChr7g0181581;RchiOBHmChr7g0215401;RchiOBHmChr2g0150341;RchiOBHmChr2g0150351;RchiOBHmChr5g0018011;RchiOBHmChr5g0070951;RchiOBHmChr7g0223451;RchiOBHmChr7g0240941;RchiOBHmChr6g0294571;RchiOBHmChr6g0294581;…
Biosynthesis of cofactors	ko01240	3.06398e-05	0.00432021	RchiOBHmChr7g0201531;RchiOBHmChr1g0374851;RchiOBHmChr3g0465141;RchiOBHmChr4g0446121;novel.5229;RchiOBHmChr4g0438621;RchiOBHmChr7g0182711;RchiOBHmChr3g0497441;RchiOBHmChr4g0431131;RchiOBHmChr7g0190791;RchiOBHmChr6g0305951;RchiOBHmChr2g0100081;RchiOBHmChr2g0100111;RchiOBHmChr4g0425691;RchiOBHmChr4g0444001;RchiOBHmChr6g0296191;RchiOBHmChr3g0479801;RchiOBHmChr5g0080511;RchiOBHmChr2g0153001;RchiOBHmCh…
Metabolic pathways	ko01100	0.000141345	0.0199297	RchiOBHmChr7g0187491;RchiOBHmChr7g0187501;RchiOBHmChr7g0201531;RchiOBHmChr1g0374851;RchiOBHmChr3g0465141;RchiOBHmChr4g0446121;novel.5229;RchiOBHmChr4g0438621;RchiOBHmChr7g0182711;RchiOBHmChr7g0241131;RchiOBHmChr5g0016531;RchiOBHmChr7g0243431;RchiOBHmChr7g0243641;RchiOBHmChr7g0243671;RchiOBHmChr7g0243691;RchiOBHmChr1g0384381;RchiOBHmChr2g0091951;RchiOBHmChr6g0271521;RchiOBHmChr7g0178241;RchiOBHmCh…
Ubiquitin mediated proteolysis	ko04120	0.000884544	0.124721	RchiOBHmChr3g0474431;RchiOBHmChr7g0224691;RchiOBHmChr2g0098781;RchiOBHmChr5g0070911;RchiOBHmChr7g0204391;RchiOBHmChr7g0204411;RchiOBHmChr7g0204461;RchiOBHmChr7g0204511;RchiOBHmChr4g0421701;RchiOBHmChr6g0293141;RchiOBHmChr1g0370461;novel.11218;novel.17695;novel.17771;RchiOBHmChr2g0152251;RchiOBHmChr3g0473831;RchiOBHmChr2g0101251;RchiOBHmChr5g0000421;RchiOBHmChr1g0321441;RchiOBHmChr7g0220911;RchiOB…
N-Glycan biosynthesis	ko00510	0.00406808	0.573599	RchiOBHmChr6g0280891;RchiOBHmChr7g0199021;RchiOBHmChr1g0367061;RchiOBHmChr3g0466421;RchiOBHmChr2g0156011;RchiOBHmChr2g0087801;RchiOBHmChr2g0173231;RchiOBHmChr3g0484361;RchiOBHmChr4g0430631;RchiOBHmChr2g0149781;novel.8365;RchiOBHmChr6g0287871;RchiOBHmChr1g0370541;RchiOBHmChr5g0031201;novel.13592;RchiOBHmChr1g0346061;RchiOBHmChr7g0224281;RchiOBHmChr1g0344321;RchiOBHmChr3g0466751;RchiOBHmChr7g021385…
Valine, leucine and isoleucine degradation	ko00280	0.00482834	0.680796	RchiOBHmChr7g0243431;RchiOBHmChr7g0243641;RchiOBHmChr7g0243671;RchiOBHmChr7g0243691;RchiOBHmChr1g0384381;RchiOBHmChr2g0091951;RchiOBHmChr6g0271521;RchiOBHmChr7g0178241;RchiOBHmChr2g0100081;RchiOBHmChr2g0100111;RchiOBHmChr4g0425691;RchiOBHmChr4g0444001;RchiOBHmChr6g0296191;RchiOBHmChr2g0110691;RchiOBHmChr6g0270041;RchiOBHmChr2g0121691;RchiOBHmChr2g0121751;RchiOBHmChr5g0060041;RchiOBHmChr4g0426331;…
Thiamine metabolism	ko00730	0.00581626	0.820093	RchiOBHmChr7g0223711;RchiOBHmChr7g0237531;RchiOBHmChr1g0370471;RchiOBHmChr2g0091041;RchiOBHmChr2g0175001;RchiOBHmChr5g0026051;RchiOBHmChr6g0310081;novel.11159;novel.15372;novel.2537;RchiOBHmChr2g0110711;RchiOBHmChr4g0403671;RchiOBHmChr4g0420531;RchiOBHmChr6g0298741;RchiOBHmChr5g0037761;RchiOBHmChr5g0060861;RchiOBHmChr5g0060911;RchiOBHmChr5g0068641;RchiOBHmChr2g0109391;RchiOBHmChr4g0430601;RchiOBH…
Nicotinate and nicotinamide metabolism	ko00760	0.00595307	0.839382	RchiOBHmChr7g0236011;RchiOBHmChr2g0105921;RchiOBHmChr2g0105171;RchiOBHmChr6g0296671;RchiOBHmChr4g0427701;RchiOBHmChr6g0301091;RchiOBHmChr3g0472851;RchiOBHmChr4g0420411;RchiOBHmChr1g0359301;RchiOBHmChr1g0365441;RchiOBHmChr2g0093191;RchiOBHmChr2g0125341;RchiOBHmChr7g0186311;RchiOBHmChr4g0433411;RchiOBHmChr5g0014091;RchiOBHmChr7g0192351;RchiOBHmChr3g0459481;RchiOBHmChr2g0122631;RchiOBHmChr5g0053471;…
Porphyrin and chlorophyll metabolism	ko00860	0.0068009	0.958927	RchiOBHmChr2g0153001;RchiOBHmChr4g0399501;RchiOBHmChr5g0072531;RchiOBHmChr1g0371761;RchiOBHmChr5g0030981;RchiOBHmChr3g0448431;RchiOBHmChr1g0330311;RchiOBHmChr1g0330321;RchiOBHmChr2g0162471;RchiOBHmChr3g0459011;RchiOBHmChr3g0490481;RchiOBHmChr6g0277491;novel.7277;RchiOBHmChr6g0273481;RchiOBHmChr1g0314251;RchiOBHmChr6g0269231;RchiOBHmChr3g0482331;RchiOBHmChr5g0051161;RchiOBHmChr7g0205611;RchiOBHmCh…
alpha-Linolenic acid metabolism	ko00592	0.00833353	1	RchiOBHmChr6g0283611;RchiOBHmChr6g0283691;RchiOBHmChr6g0283711;RchiOBHmChr6g0283721;RchiOBHmChr7g0204041;RchiOBHmChr2g0115091;RchiOBHmChr2g0128641;RchiOBHmChr3g0472481;RchiOBHmChr4g0430941;RchiOBHmChr5g0078061;RchiOBHmChr5g0078091;RchiOBHmChr2g0092871;RchiOBHmChr4g0398131;RchiOBHmChr6g0260921;RchiOBHmChr6g0260931;RchiOBHmChr6g0261031;RchiOBHmChr6g0300221;RchiOBHmChr7g0211621;RchiOBHmChr7g0230251;…
Glycosylphosphatidylinositol (GPI)-anchor biosynthesis	ko00563	0.00933933	1	RchiOBHmChr7g0204201;RchiOBHmChr7g0214801;RchiOBHmChr1g0363051;RchiOBHmChr5g0083231;RchiOBHmChr3g0496061;RchiOBHmChr2g0124601;RchiOBHmChr2g0168411;RchiOBHmChr3g0493101;RchiOBHmChr4g0444681;RchiOBHmChr6g0302821;RchiOBHmChr6g0309121;RchiOBHmChr7g0181391;RchiOBHmChr1g0343921;RchiOBHmChr6g0279191;RchiOBHmChr2g0172791;RchiOBHmChr3g0450151;RchiOBHmChr6g0284351;RchiOBHmChr7g0199111;RchiOBHmChr2g0174121;…
Glycolysis / Gluconeogenesis	ko00010	0.0096879	1	RchiOBHmChr7g0187491;RchiOBHmChr7g0187501;RchiOBHmChr7g0201531;RchiOBHmChr1g0374851;RchiOBHmChr3g0465141;RchiOBHmChr4g0446121;novel.5229;RchiOBHmChr1g0384561;RchiOBHmChr2g0123611;RchiOBHmChr6g0286011;RchiOBHmChr6g0303981;RchiOBHmChr2g0100081;RchiOBHmChr2g0100111;RchiOBHmChr4g0425691;RchiOBHmChr4g0444001;RchiOBHmChr6g0296191;RchiOBHmChr2g0085921;RchiOBHmChr2g0174401;RchiOBHmChr5g0024101;RchiOBHmCh…
Other glycan degradation	ko00511	0.0125046	1	RchiOBHmChr1g0324261;RchiOBHmChr7g0223751;RchiOBHmChr2g0099201;RchiOBHmChr2g0136711;RchiOBHmChr2g0176471;RchiOBHmChr6g0285161;RchiOBHmChr7g0188771;RchiOBHmChr7g0188781;RchiOBHmChr2g0171681;RchiOBHmChr2g0173381;RchiOBHmChr3g0454091;RchiOBHmChr4g0433431;RchiOBHmChr4g0433451;RchiOBHmChr5g0010201;RchiOBHmChr5g0057471;RchiOBHmChr6g0295731;RchiOBHmChr6g0295741;RchiOBHmChr6g0295771;RchiOBHmChr6g0295811;…
Tyrosine metabolism	ko00350	0.0161699	1	RchiOBHmChr7g0187491;RchiOBHmChr7g0187501;RchiOBHmChr1g0384561;RchiOBHmChr2g0123611;RchiOBHmChr6g0286011;RchiOBHmChr6g0303981;RchiOBHmChr4g0416451;RchiOBHmChr4g0416461;RchiOBHmChr4g0416501;RchiOBHmChr4g0432811;RchiOBHmChr4g0432831;RchiOBHmChr4g0432841;RchiOBHmChr7g0192761;RchiOBHmChr5g0007621;RchiOBHmChr5g0007721;RchiOBHmChr5g0007731;RchiOBHmChr6g0264851;novel.10356;RchiOBHmChr5g0031821;RchiOBHmC…
Protein processing in endoplasmic reticulum	ko04141	0.0188837	1	RchiOBHmChr4g0430631;RchiOBHmChr2g0149781;novel.8365;RchiOBHmChr3g0451211;RchiOBHmChr3g0451221;RchiOBHmChr3g0451261;RchiOBHmChr3g0451331;RchiOBHmChr3g0451341;RchiOBHmChr4g0410671;RchiOBHmChr4g0411051;RchiOBHmChr4g0411101;RchiOBHmChr4g0411171;RchiOBHmChr4g0411201;RchiOBHmChr7g0224691;RchiOBHmChr2g0098781;RchiOBHmChr1g0370911;RchiOBHmChr7g0201501;RchiOBHmChr7g0206441;RchiOBHmChr7g0220581;RchiOBHmCh…
Ubiquinone and other terpenoid-quinone biosynthesis	ko00130	0.022657	1	RchiOBHmChr2g0152131;RchiOBHmChr2g0152141;RchiOBHmChr4g0397741;novel.339;RchiOBHmChr2g0127431;RchiOBHmChr2g0127461;RchiOBHmChr2g0127471;RchiOBHmChr5g0032401;RchiOBHmChr7g0234701;RchiOBHmChr1g0384231;RchiOBHmChr2g0131501;RchiOBHmChr4g0402711;RchiOBHmChr4g0430951;RchiOBHmChr5g0057541;RchiOBHmChr5g0057621;RchiOBHmChr5g0057631;novel.13152;novel.15988;novel.2268;novel.5288;RchiOBHmChr2g0157081;RchiOBH…
Valine, leucine and isoleucine biosynthesis	ko00290	0.0246004	1	RchiOBHmChr5g0031441;RchiOBHmChr3g0458081;RchiOBHmChr3g0458091;RchiOBHmChr6g0310241;RchiOBHmChr6g0310251;RchiOBHmChr2g0116551;RchiOBHmChr2g0116561;RchiOBHmChr7g0208801;RchiOBHmChr5g0011751;RchiOBHmChr1g0328531;RchiOBHmChr4g0395521;RchiOBHmChr6g0278291;novel.11729;RchiOBHmChr3g0471501;RchiOBHmChr4g0394271;novel.8135
Fatty acid degradation	ko00071	0.0263866	1	RchiOBHmChr7g0187491;RchiOBHmChr7g0187501;RchiOBHmChr1g0384561;RchiOBHmChr2g0123611;RchiOBHmChr6g0286011;RchiOBHmChr6g0303981;RchiOBHmChr2g0100081;RchiOBHmChr2g0100111;RchiOBHmChr4g0425691;RchiOBHmChr4g0444001;RchiOBHmChr6g0296191;RchiOBHmChr7g0204041;RchiOBHmChr2g0115091;RchiOBHmChr2g0128641;RchiOBHmChr5g0000431;RchiOBHmChr4g0425501;RchiOBHmChr7g0194931;RchiOBHmChr7g0233811;RchiOBHmChr2g0155721;…
Butanoate metabolism	ko00650	0.0282535	1	RchiOBHmChr5g0032991;RchiOBHmChr3g0495031;RchiOBHmChr4g0429391;RchiOBHmChr5g0000431;RchiOBHmChr7g0177601;RchiOBHmChr7g0199551;RchiOBHmChr7g0208801;RchiOBHmChr5g0011751;RchiOBHmChr4g0425501;RchiOBHmChr2g0097661;RchiOBHmChr4g0424391;RchiOBHmChr6g0268031;novel.1789;RchiOBHmChr2g0143571;RchiOBHmChr3g0497571
Biosynthesis of secondary metabolites	ko01110	0.0284851	1	RchiOBHmChr7g0187491;RchiOBHmChr7g0187501;RchiOBHmChr7g0201531;RchiOBHmChr1g0374851;RchiOBHmChr3g0465141;RchiOBHmChr4g0446121;novel.5229;RchiOBHmChr3g0483571;RchiOBHmChr7g0241131;RchiOBHmChr5g0016531;RchiOBHmChr2g0096771;RchiOBHmChr6g0281291;RchiOBHmChr6g0281321;RchiOBHmChr6g0281421;RchiOBHmChr6g0281471;RchiOBHmChr6g0281491;RchiOBHmChr6g0281521;novel.1499;novel.13259;novel.6806;RchiOBHmChr5g00233…
Carotenoid biosynthesis	ko00906	0.0296807	1	RchiOBHmChr3g0451921;novel.8981;RchiOBHmChr2g0152351;RchiOBHmChr5g0082831;RchiOBHmChr4g0411571;RchiOBHmChr6g0278781;RchiOBHmChr2g0125001;RchiOBHmChr2g0093831;RchiOBHmChr3g0477381;RchiOBHmChr3g0471231;RchiOBHmChr2g0087851;RchiOBHmChr2g0105701;RchiOBHmChr2g0119591;RchiOBHmChr2g0119621;RchiOBHmChr5g0062981;RchiOBHmChr6g0278671;RchiOBHmChr6g0298811;RchiOBHmChr4g0444051;RchiOBHmChr5g0027901;RchiOBHmCh…
Riboflavin metabolism	ko00740	0.0472576	1	RchiOBHmChr7g0227511;novel.11522;RchiOBHmChr3g0479231;RchiOBHmChr3g0470441;RchiOBHmChr1g0359301;RchiOBHmChr1g0365441;RchiOBHmChr2g0093191;RchiOBHmChr2g0125341;RchiOBHmChr1g0343231;RchiOBHmChr4g0410471;RchiOBHmChr7g0177851;RchiOBHmChr2g0112291;RchiOBHmChr7g0208111;RchiOBHmChr2g0112791;RchiOBHmChr3g0457281;RchiOBHmChr5g0006511;RchiOBHmChr7g0191481;RchiOBHmChr7g0197751;RchiOBHmChr1g0371751
Autophagy - other	ko04136	0.055867	1	RchiOBHmChr5g0082821;novel.14916;novel.4970;RchiOBHmChr3g0458391;RchiOBHmChr3g0461291;RchiOBHmChr3g0481011;novel.2549;RchiOBHmChr4g0405611;RchiOBHmChr1g0383331;RchiOBHmChr2g0084451;RchiOBHmChr7g0220631;RchiOBHmChr7g0202901;RchiOBHmChr1g0349151;RchiOBHmChr2g0159191;RchiOBHmChr4g0427061;RchiOBHmChr4g0427091;RchiOBHmChr5g0002891;RchiOBHmChr1g0346321;RchiOBHmChr3g0467251;RchiOBHmChr5g0031311;RchiOBHm…
Phosphatidylinositol signaling system	ko04070	0.0566037	1	RchiOBHmChr5g0041111;RchiOBHmChr6g0294851;RchiOBHmChr7g0230141;RchiOBHmChr2g0112801;RchiOBHmChr2g0123771;RchiOBHmChr2g0132201;RchiOBHmChr2g0161401;RchiOBHmChr4g0404101;RchiOBHmChr5g0036201;RchiOBHmChr7g0182721;RchiOBHmChr7g0210271;RchiOBHmChr7g0232171;RchiOBHmChr7g0188281;RchiOBHmChr2g0096101;RchiOBHmChr3g0457411;RchiOBHmChr6g0303371;novel.5435;RchiOBHmChr2g0141281;RchiOBHmChr5g0060361;RchiOBHmCh…
Cutin, suberine and wax biosynthesis	ko00073	0.0644165	1	RchiOBHmChr5g0044101;RchiOBHmChr7g0197251;RchiOBHmChr2g0089951;RchiOBHmChr7g0189511;RchiOBHmChr2g0143221;RchiOBHmChr4g0439641;RchiOBHmChr4g0439651;RchiOBHmChr5g0043441;RchiOBHmChr5g0076991;RchiOBHmChr1g0343261;RchiOBHmChr1g0343301;RchiOBHmChr1g0343371;RchiOBHmChr4g0404991;RchiOBHmChr1g0380861;RchiOBHmChr1g0351001;RchiOBHmChr1g0351071;RchiOBHmChr1g0351081;RchiOBHmChr1g0351121;RchiOBHmChr1g0375421;…
Photosynthesis	ko00195	0.0677578	1	RchiOBHmCPg0502431;RchiOBHmCPg0502451;RchiOBHmCPg0502461;RchiOBHmCPg0502121;RchiOBHmChr6g0272941;RchiOBHmChr5g0002961;RchiOBHmChr5g0040181;RchiOBHmCPg0502071;RchiOBHmCPg0502091;RchiOBHmChr2g0115291;novel.7427;RchiOBHmChr6g0303721;RchiOBHmChr7g0209251;RchiOBHmChr4g0416181;RchiOBHmChr5g0044701;RchiOBHmCPg0502041;RchiOBHmChr5g0016001;RchiOBHmCPg0502251;RchiOBHmCPg0502781;RchiOBHmChr5g0015361;RchiOBH…
Inositol phosphate metabolism	ko00562	0.0699723	1	RchiOBHmChr2g0110691;RchiOBHmChr6g0270041;RchiOBHmChr7g0199031;RchiOBHmChr2g0092361;RchiOBHmChr4g0446111;RchiOBHmChr5g0041111;RchiOBHmChr6g0294851;RchiOBHmChr7g0210271;RchiOBHmChr7g0232171;RchiOBHmChr7g0188281;RchiOBHmChr2g0096101;RchiOBHmChr3g0457411;RchiOBHmChr6g0303371;novel.5435;RchiOBHmChr2g0141281;RchiOBHmChr5g0060361;RchiOBHmChr7g0217621;RchiOBHmChr1g0358521;RchiOBHmChr2g0111711;RchiOBHmCh…
Photosynthesis - antenna proteins	ko00196	0.092966	1	RchiOBHmChr1g0363641;RchiOBHmChr2g0095461;RchiOBHmChr2g0155141;RchiOBHmChr6g0307891;RchiOBHmChr2g0151701;RchiOBHmChr2g0151711;RchiOBHmChr3g0486251;RchiOBHmChr5g0013251;RchiOBHmChr5g0013261;RchiOBHmChr2g0156611;RchiOBHmChr5g0028381;RchiOBHmChr7g0226291
Limonene and pinene degradation	ko00903	0.105383	1	RchiOBHmChr2g0100081;RchiOBHmChr2g0100111;RchiOBHmChr4g0425691;RchiOBHmChr4g0444001;RchiOBHmChr6g0296191;RchiOBHmChr4g0425501
Glycosphingolipid biosynthesis - ganglio series	ko00604	0.10543	1	RchiOBHmChr2g0100171;RchiOBHmChr2g0142961;RchiOBHmChr2g0143451;RchiOBHmChr3g0455311;RchiOBHmChr3g0469381;RchiOBHmChr4g0445361;RchiOBHmChr4g0445661;RchiOBHmChr4g0445671;RchiOBHmChr5g0044241;RchiOBHmChr5g0059701;RchiOBHmChr6g0251931;RchiOBHmChr6g0266171;RchiOBHmChr6g0266211;RchiOBHmChr6g0272161;RchiOBHmChr6g0289921;RchiOBHmChr6g0300721;RchiOBHmChr6g0301851;RchiOBHmChr7g0177741;novel.12471;RchiOBHmC…
Biosynthesis of unsaturated fatty acids	ko01040	0.106657	1	RchiOBHmChr7g0204041;RchiOBHmChr2g0115091;RchiOBHmChr2g0128641;RchiOBHmChr3g0491251;RchiOBHmChr5g0051881;RchiOBHmChr5g0066111;RchiOBHmChr4g0385141;RchiOBHmChr4g0415491;RchiOBHmChr6g0275511;RchiOBHmChr6g0285181;RchiOBHmChr4g0432221;RchiOBHmChr4g0435271;novel.18296;RchiOBHmChr3g0479761;novel.6844;RchiOBHmChr1g0367031;RchiOBHmChr6g0262351;RchiOBHmChr2g0111251;RchiOBHmChr5g0062801
Indole alkaloid biosynthesis	ko00901	0.11001	1	RchiOBHmChr1g0365711;RchiOBHmChr5g0067421;RchiOBHmChr5g0067471;RchiOBHmChr5g0067521;RchiOBHmChr5g0068351;RchiOBHmChr6g0278351;RchiOBHmChr6g0286451;RchiOBHmChr2g0097641;RchiOBHmChr2g0125411;RchiOBHmChr2g0173351;RchiOBHmChr3g0449291;RchiOBHmChr3g0466961;RchiOBHmChr4g0436711;RchiOBHmChr4g0436721;RchiOBHmChr5g0049151
Tropane, piperidine and pyridine alkaloid biosynthesis	ko00960	0.112495	1	RchiOBHmChr4g0416451;RchiOBHmChr4g0416461;RchiOBHmChr4g0416501;RchiOBHmChr4g0432811;RchiOBHmChr4g0432831;RchiOBHmChr4g0432841;RchiOBHmChr7g0192761;RchiOBHmChr6g0299821;RchiOBHmChr2g0127431;RchiOBHmChr2g0127461;RchiOBHmChr2g0127471;RchiOBHmChr5g0032401;RchiOBHmChr6g0272051;RchiOBHmChr1g0368291;RchiOBHmChr4g0408441;RchiOBHmChr4g0408491;RchiOBHmChr4g0408501;RchiOBHmChr4g0408561;RchiOBHmChr4g0408611;…
Cysteine and methionine metabolism	ko00270	0.112769	1	RchiOBHmChr5g0023331;RchiOBHmChr5g0023341;RchiOBHmChr2g0109561;RchiOBHmChr2g0150301;RchiOBHmChr4g0442761;RchiOBHmChr6g0290381;RchiOBHmChr3g0496511;RchiOBHmChr5g0049641;RchiOBHmChr7g0189221;RchiOBHmChr2g0097591;RchiOBHmChr5g0054471;RchiOBHmChr2g0095411;RchiOBHmChr2g0146211;RchiOBHmChr3g0486231;RchiOBHmChr4g0427101;RchiOBHmChr4g0427111;RchiOBHmChr6g0299821;RchiOBHmChr2g0127431;RchiOBHmChr2g0127461;…
Pyrimidine metabolism	ko00240	0.113471	1	RchiOBHmChr7g0177971;RchiOBHmChr4g0402721;RchiOBHmChr6g0264841;RchiOBHmChr4g0436791;RchiOBHmChr7g0194711;RchiOBHmChr7g0194721;RchiOBHmChr7g0232361;RchiOBHmChr1g0343991;RchiOBHmChr4g0427701;RchiOBHmChr6g0301091;RchiOBHmChr3g0472851;RchiOBHmChr4g0420411;RchiOBHmChr6g0270931;RchiOBHmChr7g0190121;RchiOBHmChr5g0009301;RchiOBHmChr1g0359301;RchiOBHmChr1g0365441;RchiOBHmChr2g0093191;RchiOBHmChr2g0125341;…
Other types of O-glycan biosynthesis	ko00514	0.120045	1	RchiOBHmChr3g0448861;RchiOBHmChr7g0198281;RchiOBHmChr1g0354091;RchiOBHmChr2g0174041;RchiOBHmChr5g0050591;RchiOBHmChr6g0263151;RchiOBHmChr7g0215361;RchiOBHmChr7g0177411
Ether lipid metabolism	ko00565	0.121387	1	RchiOBHmChr2g0163851;RchiOBHmChr4g0436651;RchiOBHmChr2g0092871;RchiOBHmChr4g0398131;RchiOBHmChr2g0099921;RchiOBHmChr3g0484911;RchiOBHmChr6g0272291;RchiOBHmChr7g0199691;RchiOBHmChr7g0199711;RchiOBHmChr7g0199731;RchiOBHmChr1g0313111;RchiOBHmChr1g0351791;RchiOBHmChr2g0088301;RchiOBHmChr2g0135901;RchiOBHmChr3g0456481;RchiOBHmChr5g0061291;RchiOBHmChr5g0061301;RchiOBHmChr2g0115641
Folate biosynthesis	ko00790	0.122929	1	RchiOBHmChr7g0188491;RchiOBHmChr7g0217631;RchiOBHmChr1g0368621;RchiOBHmChr2g0110001;RchiOBHmChr1g0359831;RchiOBHmChr1g0313251;novel.5537;RchiOBHmChr1g0363521;RchiOBHmChr2g0112291;RchiOBHmChr7g0199531;RchiOBHmChr7g0208851;RchiOBHmChr1g0372571;RchiOBHmChr5g0021271;RchiOBHmChr5g0032391;RchiOBHmChr6g0277671;RchiOBHmChr6g0277681;RchiOBHmChr6g0305891
Pantothenate and CoA biosynthesis	ko00770	0.124469	1	RchiOBHmChr5g0031441;RchiOBHmChr2g0100081;RchiOBHmChr2g0100111;RchiOBHmChr4g0425691;RchiOBHmChr4g0444001;RchiOBHmChr6g0296191;RchiOBHmChr7g0177971;RchiOBHmChr3g0458081;RchiOBHmChr3g0458091;RchiOBHmChr6g0310241;RchiOBHmChr6g0310251;RchiOBHmChr6g0270931;RchiOBHmChr1g0359301;RchiOBHmChr1g0365441;RchiOBHmChr2g0093191;RchiOBHmChr2g0125341;RchiOBHmChr7g0191381;RchiOBHmChr7g0208801;RchiOBHmChr5g0011751;…
Pentose phosphate pathway	ko00030	0.125403	1	RchiOBHmChr2g0164191;RchiOBHmChr3g0457961;RchiOBHmChr2g0085921;RchiOBHmChr1g0349951;RchiOBHmChr1g0373651;RchiOBHmChr1g0376421;RchiOBHmChr2g0085711;RchiOBHmChr2g0111921;RchiOBHmChr2g0141061;RchiOBHmChr5g0000241;RchiOBHmChr7g0185661;novel.9874;novel.13387;novel.17099;RchiOBHmChr1g0383841;RchiOBHmChr5g0028951;RchiOBHmChr2g0158381;RchiOBHmChr4g0419181;RchiOBHmChr7g0208781;RchiOBHmChr4g0434081;RchiOBH…
Oxidative phosphorylation	ko00190	0.126185	1	RchiOBHmChr4g0428841;RchiOBHmChr7g0188681;RchiOBHmMTg0499071;RchiOBHmChr2g0174681;RchiOBHmChr7g0225181;RchiOBHmChr6g0298671;RchiOBHmChr3g0473621;RchiOBHmChr3g0467401;RchiOBHmChr6g0269081;RchiOBHmChr2g0086371;RchiOBHmChr2g0142631;RchiOBHmChr2g0148211;RchiOBHmChr2g0169231;RchiOBHmChr4g0400911;RchiOBHmChr7g0180411;novel.11029;novel.17356;novel.691;RchiOBHmCPg0502431;RchiOBHmCPg0502451;RchiOBHmCPg050…
Carbon metabolism	ko01200	0.128613	1	RchiOBHmChr5g0023331;RchiOBHmChr5g0023341;RchiOBHmChr2g0109561;RchiOBHmChr2g0140441;RchiOBHmChr2g0097601;RchiOBHmChr3g0489051;RchiOBHmChr5g0022951;RchiOBHmChr2g0164191;RchiOBHmChr3g0457961;RchiOBHmChr1g0334961;RchiOBHmChr2g0150301;RchiOBHmChr5g0032991;RchiOBHmChr1g0384561;RchiOBHmChr2g0123611;RchiOBHmChr6g0286011;RchiOBHmChr6g0303981;RchiOBHmChr2g0171431;RchiOBHmChr2g0085921;RchiOBHmChr2g0174401;…
Phenylalanine metabolism	ko00360	0.149178	1	RchiOBHmChr5g0032991;RchiOBHmChr4g0416451;RchiOBHmChr4g0416461;RchiOBHmChr4g0416501;RchiOBHmChr4g0432811;RchiOBHmChr4g0432831;RchiOBHmChr4g0432841;RchiOBHmChr7g0192761;RchiOBHmChr2g0152131;RchiOBHmChr2g0152141;RchiOBHmChr6g0299821;RchiOBHmChr2g0127431;RchiOBHmChr2g0127461;RchiOBHmChr2g0127471;RchiOBHmChr5g0032401;RchiOBHmChr6g0272051;RchiOBHmChr3g0454461;RchiOBHmChr3g0454491;RchiOBHmChr6g0244631;…
Isoquinoline alkaloid biosynthesis	ko00950	0.15639	1	RchiOBHmChr4g0416451;RchiOBHmChr4g0416461;RchiOBHmChr4g0416501;RchiOBHmChr4g0432811;RchiOBHmChr4g0432831;RchiOBHmChr4g0432841;RchiOBHmChr7g0192761;RchiOBHmChr5g0007621;RchiOBHmChr5g0007721;RchiOBHmChr5g0007731;RchiOBHmChr6g0264851;novel.10356;RchiOBHmChr6g0299821;RchiOBHmChr2g0127431;RchiOBHmChr2g0127461;RchiOBHmChr2g0127471;RchiOBHmChr5g0032401;RchiOBHmChr1g0365711;RchiOBHmChr5g0067421;RchiOBHmC…
Monoterpenoid biosynthesis	ko00902	0.157297	1	RchiOBHmChr7g0198451;RchiOBHmChr7g0198481;RchiOBHmChr7g0198511;RchiOBHmChr7g0211891;RchiOBHmChr7g0211971;RchiOBHmChr7g0224711;RchiOBHmChr7g0224731;RchiOBHmChr7g0224751;RchiOBHmChr1g0353581;novel.16627;RchiOBHmChr1g0314861;RchiOBHmChr2g0094851;RchiOBHmChr2g0110471;RchiOBHmChr2g0110571;RchiOBHmChr2g0110621;RchiOBHmChr5g0039381;RchiOBHmChr5g0039391;RchiOBHmChr6g0270271;RchiOBHmChr6g0270311;RchiOBHmC…
Sulfur relay system	ko04122	0.16751	1	RchiOBHmChr2g0110001;RchiOBHmChr1g0359831;RchiOBHmChr1g0313251;novel.5537;RchiOBHmChr2g0109391;RchiOBHmChr3g0482381
One carbon pool by folate	ko00670	0.167821	1	RchiOBHmChr2g0084241;RchiOBHmChr3g0459301;RchiOBHmChr2g0084261;RchiOBHmChr7g0233441;RchiOBHmChr2g0110071;novel.995;RchiOBHmChr2g0124681;RchiOBHmChr7g0221781;RchiOBHmChr5g0002651;RchiOBHmChr7g0203621;RchiOBHmChr4g0445021;RchiOBHmChr5g0081161
Aminoacyl-tRNA biosynthesis	ko00970	0.174684	1	RchiOBHmChr7g0209221;RchiOBHmChr7g0221241;RchiOBHmChr2g0166361;RchiOBHmChr5g0057181;RchiOBHmChr3g0493481;RchiOBHmChr6g0306611;novel.4646;RchiOBHmChr2g0156891;RchiOBHmChr5g0025481;RchiOBHmChr1g0353811;RchiOBHmChr1g0373331;RchiOBHmChr5g0002381;novel.3163;novel.3929;RchiOBHmChr5g0011951;RchiOBHmChr5g0080641;RchiOBHmChr5g0081461;RchiOBHmChr4g0422131;RchiOBHmChr6g0279751;RchiOBHmChr5g0049821;RchiOBHmC…
Purine metabolism	ko00230	0.175422	1	RchiOBHmChr1g0325281;RchiOBHmChr1g0325311;RchiOBHmChr2g0124681;RchiOBHmChr1g0383861;RchiOBHmChr6g0309401;RchiOBHmChr1g0323821;RchiOBHmChr6g0268481;RchiOBHmChr1g0332401;RchiOBHmChr1g0384531;RchiOBHmChr3g0469911;RchiOBHmChr3g0469921;RchiOBHmChr3g0497061;RchiOBHmChr6g0253831;RchiOBHmChr7g0218181;RchiOBHmChr1g0319081;RchiOBHmChr3g0471721;RchiOBHmChr5g0012681;RchiOBHmChr5g0024561;RchiOBHmChr6g0247971;…
Betalain biosynthesis	ko00965	0.182848	1	RchiOBHmChr1g0365711;RchiOBHmChr5g0067421;RchiOBHmChr5g0067471;RchiOBHmChr5g0067521;RchiOBHmChr5g0068351;RchiOBHmChr6g0278351;RchiOBHmChr6g0286451;RchiOBHmChr7g0219261;RchiOBHmChr2g0101391;RchiOBHmChr2g0119841;RchiOBHmChr2g0168471;RchiOBHmChr4g0439861;RchiOBHmChr6g0259131;RchiOBHmChr6g0301181
Glutathione metabolism	ko00480	0.184953	1	RchiOBHmChr3g0489051;RchiOBHmChr5g0022951;RchiOBHmChr2g0164191;RchiOBHmChr3g0457961;RchiOBHmChr4g0385881;RchiOBHmChr6g0289441;RchiOBHmChr7g0198001;RchiOBHmChr4g0408201;RchiOBHmChr4g0443601;RchiOBHmChr6g0296151;RchiOBHmChr7g0215201;RchiOBHmChr1g0339611;RchiOBHmChr1g0339631;RchiOBHmChr1g0339651;RchiOBHmChr1g0339671;RchiOBHmChr1g0339761;RchiOBHmChr1g0339771;RchiOBHmChr1g0339781;RchiOBHmChr1g0364481;…
SNARE interactions in vesicular transport	ko04130	0.185414	1	RchiOBHmChr3g0476321;RchiOBHmChr3g0496741;RchiOBHmChr6g0290541;RchiOBHmChr7g0211551;RchiOBHmChr6g0312681;RchiOBHmChr1g0351821;RchiOBHmChr2g0167111;RchiOBHmChr5g0045181;RchiOBHmChr5g0040091;RchiOBHmChr6g0288881;RchiOBHmChr7g0237701;novel.8120;RchiOBHmChr5g0056791;RchiOBHmChr5g0046561;RchiOBHmChr2g0086021;RchiOBHmChr5g0053861;novel.14600;novel.4208
Polyketide sugar unit biosynthesis	ko00523	0.213301	1	RchiOBHmChr7g0199641
Glycosaminoglycan degradation	ko00531	0.217812	1	RchiOBHmChr1g0317311;RchiOBHmChr2g0141841;RchiOBHmChr7g0179731;RchiOBHmChr2g0087151;RchiOBHmChr7g0182491;RchiOBHmChr7g0182501;RchiOBHmChr2g0123681;RchiOBHmChr3g0470581;RchiOBHmChr4g0428311;RchiOBHmChr6g0251551;RchiOBHmChr2g0100171;RchiOBHmChr2g0142961;RchiOBHmChr2g0143451;RchiOBHmChr3g0455311;RchiOBHmChr3g0469381;RchiOBHmChr4g0445361;RchiOBHmChr4g0445661;RchiOBHmChr4g0445671;RchiOBHmChr5g0044241;…
Terpenoid backbone biosynthesis	ko00900	0.218838	1	RchiOBHmChr2g0096771;RchiOBHmChr6g0281291;RchiOBHmChr6g0281321;RchiOBHmChr6g0281421;RchiOBHmChr6g0281471;RchiOBHmChr6g0281491;RchiOBHmChr6g0281521;novel.1499;novel.13259;novel.6806;RchiOBHmChr2g0151191;novel.10207;RchiOBHmChr5g0000431;RchiOBHmChr7g0220931;RchiOBHmChr7g0220941;RchiOBHmChr3g0454441;RchiOBHmChr7g0199551;RchiOBHmChr2g0110711;RchiOBHmChr4g0403671;RchiOBHmChr4g0420531;RchiOBHmChr6g0298…
Linoleic acid metabolism	ko00591	0.228791	1	RchiOBHmChr3g0472481;RchiOBHmChr4g0430941;RchiOBHmChr5g0078061;RchiOBHmChr5g0078091;RchiOBHmChr2g0092871;RchiOBHmChr4g0398131;RchiOBHmChr3g0454981;RchiOBHmChr4g0404751;RchiOBHmChr4g0416591
Glucosinolate biosynthesis	ko00966	0.233514	1	RchiOBHmChr3g0458081;RchiOBHmChr3g0458091;RchiOBHmChr6g0310241;RchiOBHmChr6g0310251;RchiOBHmChr4g0395521;RchiOBHmChr6g0278291;novel.11729;RchiOBHmChr4g0444591
Citrate cycle (TCA cycle)	ko00020	0.235801	1	RchiOBHmChr5g0023331;RchiOBHmChr5g0023341;RchiOBHmChr2g0109561;RchiOBHmChr2g0097601;RchiOBHmChr3g0489051;RchiOBHmChr5g0022951;RchiOBHmChr1g0361101;RchiOBHmChr2g0163821;RchiOBHmChr5g0014341;RchiOBHmChr6g0248831;RchiOBHmChr4g0426331;RchiOBHmChr2g0158941;RchiOBHmChr7g0233021;RchiOBHmChr2g0109711;RchiOBHmChr2g0109721;RchiOBHmChr5g0054131;novel.17376;novel.4688;RchiOBHmChr2g0133621;RchiOBHmChr2g014311…
Biosynthesis of amino acids	ko01230	0.24196	1	RchiOBHmChr7g0241131;RchiOBHmChr5g0016531;RchiOBHmChr2g0097601;RchiOBHmChr3g0489051;RchiOBHmChr5g0022951;RchiOBHmChr5g0031441;RchiOBHmChr2g0150301;RchiOBHmChr4g0442761;RchiOBHmChr2g0174401;RchiOBHmChr5g0024101;RchiOBHmChr7g0190831;RchiOBHmChr1g0381001;RchiOBHmChr1g0334171;RchiOBHmChr2g0125021;RchiOBHmChr2g0125031;RchiOBHmChr3g0496511;RchiOBHmChr5g0049641;RchiOBHmChr7g0189221;RchiOBHmChr7g0233441;…
Lysine degradation	ko00310	0.261167	1	RchiOBHmChr2g0100081;RchiOBHmChr2g0100111;RchiOBHmChr4g0425691;RchiOBHmChr4g0444001;RchiOBHmChr6g0296191;RchiOBHmChr2g0106661;RchiOBHmChr4g0426331;RchiOBHmChr5g0000431;RchiOBHmChr2g0158941;RchiOBHmChr4g0425501;RchiOBHmChr7g0215601;RchiOBHmChr6g0286831;RchiOBHmChr7g0217731;RchiOBHmChr1g0359381;RchiOBHmChr6g0297291;RchiOBHmChr6g0294891;RchiOBHmChr5g0046691;RchiOBHmChr2g0095351;novel.14870;novel.531…
Various types of N-glycan biosynthesis	ko00513	0.28752	1	RchiOBHmChr6g0280891;RchiOBHmChr2g0156011;RchiOBHmChr2g0149781;novel.8365;RchiOBHmChr6g0287871;RchiOBHmChr1g0370541;RchiOBHmChr5g0031201;novel.13592;RchiOBHmChr1g0346061;RchiOBHmChr2g0091511;RchiOBHmChr2g0091521;RchiOBHmChr2g0091601;RchiOBHmChr7g0177101;RchiOBHmChr5g0013201;RchiOBHmChr7g0241931;RchiOBHmChr1g0363201;RchiOBHmChr6g0287811;RchiOBHmChr2g0167491;RchiOBHmChr4g0439721;RchiOBHmChr5g0014001
Caffeine metabolism	ko00232	0.290157	1	RchiOBHmChr1g0325281;RchiOBHmChr1g0325311
Lysine biosynthesis	ko00300	0.30058	1	RchiOBHmChr4g0442761;RchiOBHmChr1g0370621;RchiOBHmChr2g0145991;RchiOBHmChr2g0176441;novel.12584;RchiOBHmChr1g0350811;RchiOBHmChr7g0240251;RchiOBHmChr6g0251231
Glycerophospholipid metabolism	ko00564	0.317467	1	RchiOBHmChr3g0483571;RchiOBHmChr2g0085591;RchiOBHmChr5g0083421;RchiOBHmChr7g0230141;RchiOBHmChr2g0112801;RchiOBHmChr2g0123771;RchiOBHmChr2g0132201;RchiOBHmChr2g0161401;RchiOBHmChr4g0404101;RchiOBHmChr5g0036201;RchiOBHmChr7g0182721;RchiOBHmChr2g0153491;novel.4809;RchiOBHmChr2g0163851;RchiOBHmChr4g0436651;RchiOBHmChr1g0364641;RchiOBHmChr2g0141281;RchiOBHmChr5g0060361;RchiOBHmChr2g0092871;RchiOBHmCh…
Starch and sucrose metabolism	ko00500	0.319981	1	RchiOBHmChr2g0166331;RchiOBHmChr4g0438671;RchiOBHmChr5g0009141;RchiOBHmChr5g0068321;RchiOBHmChr7g0204321;RchiOBHmChr7g0217981;RchiOBHmChr7g0240641;RchiOBHmChr1g0319041;RchiOBHmChr1g0319051;RchiOBHmChr1g0319441;RchiOBHmChr1g0322491;RchiOBHmChr1g0322531;RchiOBHmChr1g0322711;RchiOBHmChr1g0322831;RchiOBHmChr1g0323401;RchiOBHmChr1g0340831;RchiOBHmChr1g0348311;RchiOBHmChr1g0348421;RchiOBHmChr1g0348431;…
Carbon fixation in photosynthetic organisms	ko00710	0.326122	1	RchiOBHmChr5g0023331;RchiOBHmChr5g0023341;RchiOBHmChr2g0109561;RchiOBHmChr2g0140441;RchiOBHmChr1g0334961;RchiOBHmChr2g0174401;RchiOBHmChr5g0024101;RchiOBHmChr7g0190831;RchiOBHmChr1g0349951;RchiOBHmChr2g0147841;RchiOBHmChr3g0470071;RchiOBHmChr3g0470101;RchiOBHmChr3g0470131;RchiOBHmChr5g0024551;RchiOBHmChr1g0369301;RchiOBHmChr5g0025831;RchiOBHmChr1g0371331;RchiOBHmChr2g0129661;RchiOBHmChr3g0461031;…
mRNA surveillance pathway	ko03015	0.347093	1	RchiOBHmChr4g0428211;RchiOBHmChr6g0285401;RchiOBHmChr4g0435561;RchiOBHmChr6g0310651;RchiOBHmChr5g0082821;novel.14916;novel.4970;RchiOBHmChr3g0449941;RchiOBHmChr4g0442151;RchiOBHmChr1g0339721;RchiOBHmChr2g0089791;RchiOBHmChr2g0158441;RchiOBHmChr4g0413171;RchiOBHmChr4g0431471;RchiOBHmChr4g0431481;RchiOBHmChr2g0135971;RchiOBHmChr6g0298081;RchiOBHmChr1g0348061;RchiOBHmChr3g0493301;RchiOBHmChr3g049331…
Fatty acid metabolism	ko01212	0.351106	1	RchiOBHmChr3g0497441;RchiOBHmChr4g0431131;RchiOBHmChr7g0190791;RchiOBHmChr3g0479801;RchiOBHmChr5g0080511;RchiOBHmChr7g0204041;RchiOBHmChr2g0115091;RchiOBHmChr2g0128641;RchiOBHmChr5g0000431;RchiOBHmChr7g0204361;RchiOBHmChr1g0347441;RchiOBHmChr4g0425501;RchiOBHmChr7g0194931;RchiOBHmChr7g0233811;RchiOBHmChr2g0155721;RchiOBHmChr3g0487031;RchiOBHmChr4g0416751;RchiOBHmChr6g0261071;RchiOBHmChr6g0261081;…
Biotin metabolism	ko00780	0.356268	1	RchiOBHmChr3g0497441;RchiOBHmChr4g0431131;RchiOBHmChr7g0190791;RchiOBHmChr3g0479801;RchiOBHmChr5g0080511;RchiOBHmChr4g0408131;RchiOBHmChr2g0115241;RchiOBHmChr2g0157571;RchiOBHmChr4g0403051
Phenylalanine, tyrosine and tryptophan biosynthesis	ko00400	0.356412	1	RchiOBHmChr6g0299821;RchiOBHmChr2g0127431;RchiOBHmChr2g0127461;RchiOBHmChr2g0127471;RchiOBHmChr5g0032401;RchiOBHmChr6g0272051;RchiOBHmChr2g0116481;RchiOBHmChr2g0116521;RchiOBHmChr2g0170581;RchiOBHmChr7g0243371;RchiOBHmChr2g0112721;RchiOBHmChr4g0399261;RchiOBHmChr3g0486721;RchiOBHmChr4g0442101;RchiOBHmChr2g0104421;RchiOBHmChr2g0166931;RchiOBHmChr5g0055201;RchiOBHmChr2g0163831;RchiOBHmChr2g0117991;…
Fatty acid elongation	ko00062	0.402693	1	RchiOBHmChr3g0491251;RchiOBHmChr5g0051881;RchiOBHmChr7g0204361;RchiOBHmChr1g0347441;RchiOBHmChr4g0432221;RchiOBHmChr4g0435271;novel.18296;RchiOBHmChr1g0367031;RchiOBHmChr6g0262351;RchiOBHmChr2g0111251;RchiOBHmChr5g0062801;RchiOBHmChr1g0364911;RchiOBHmChr1g0365221;RchiOBHmChr2g0089491;RchiOBHmChr2g0102111;RchiOBHmChr4g0388941;RchiOBHmChr4g0435241;RchiOBHmChr5g0062381;RchiOBHmChr6g0304771;novel.156…
beta-Alanine metabolism	ko00410	0.426515	1	RchiOBHmChr2g0100081;RchiOBHmChr2g0100111;RchiOBHmChr4g0425691;RchiOBHmChr4g0444001;RchiOBHmChr6g0296191;RchiOBHmChr2g0110691;RchiOBHmChr6g0270041;RchiOBHmChr7g0177971;RchiOBHmChr7g0204041;RchiOBHmChr2g0115091;RchiOBHmChr2g0128641;RchiOBHmChr4g0416451;RchiOBHmChr4g0416461;RchiOBHmChr4g0416501;RchiOBHmChr4g0432811;RchiOBHmChr4g0432831;RchiOBHmChr4g0432841;RchiOBHmChr7g0192761;RchiOBHmChr6g0270931;…
Pyruvate metabolism	ko00620	0.434712	1	RchiOBHmChr7g0187491;RchiOBHmChr7g0187501;RchiOBHmChr7g0201531;RchiOBHmChr1g0374851;RchiOBHmChr3g0465141;RchiOBHmChr4g0446121;novel.5229;RchiOBHmChr5g0023331;RchiOBHmChr5g0023341;RchiOBHmChr2g0109561;RchiOBHmChr2g0140441;RchiOBHmChr1g0334961;RchiOBHmChr1g0384561;RchiOBHmChr2g0123611;RchiOBHmChr6g0286011;RchiOBHmChr6g0303981;RchiOBHmChr2g0100081;RchiOBHmChr2g0100111;RchiOBHmChr4g0425691;RchiOBHmCh…
2-Oxocarboxylic acid metabolism	ko01210	0.441587	1	RchiOBHmChr2g0097601;RchiOBHmChr3g0489051;RchiOBHmChr5g0022951;RchiOBHmChr5g0031441;RchiOBHmChr4g0442761;RchiOBHmChr3g0467271;RchiOBHmChr6g0299821;RchiOBHmChr2g0147841;RchiOBHmChr3g0458081;RchiOBHmChr3g0458091;RchiOBHmChr6g0310241;RchiOBHmChr6g0310251;RchiOBHmChr1g0370621;RchiOBHmChr2g0145991;RchiOBHmChr2g0176441;novel.12584;RchiOBHmChr2g0133621;RchiOBHmChr2g0143111;RchiOBHmChr2g0150811;RchiOBHmC…
Alanine, aspartate and glutamate metabolism	ko00250	0.446247	1	RchiOBHmChr1g0373211;RchiOBHmChr3g0497101;RchiOBHmChr1g0381001;RchiOBHmChr4g0402721;RchiOBHmChr6g0264841;RchiOBHmChr1g0323821;RchiOBHmChr6g0268481;RchiOBHmChr6g0299821;RchiOBHmChr2g0147841;novel.18439;RchiOBHmChr2g0115931;RchiOBHmChr3g0461351;RchiOBHmChr4g0435431;RchiOBHmChr5g0015711;RchiOBHmChr5g0050781;RchiOBHmChr7g0177601;RchiOBHmChr7g0216141;RchiOBHmChr6g0244231;novel.18085;novel.7196;RchiOBH…
Synthesis and degradation of ketone bodies	ko00072	0.459579	1	RchiOBHmChr5g0000431;RchiOBHmChr7g0199551
Glyoxylate and dicarboxylate metabolism	ko00630	0.470129	1	RchiOBHmChr5g0023331;RchiOBHmChr5g0023341;RchiOBHmChr2g0109561;RchiOBHmChr2g0171431;RchiOBHmChr2g0125471;RchiOBHmChr3g0457421;novel.17352;novel.17908;novel.4257;novel.4442;novel.5158;RchiOBHmChr4g0426331;RchiOBHmChr7g0233441;RchiOBHmChr2g0110071;novel.995;RchiOBHmChr7g0221781;RchiOBHmChr5g0002651;RchiOBHmChr5g0000431;RchiOBHmChr5g0050781;RchiOBHmChr7g0203621;RchiOBHmChr6g0293351;RchiOBHmChr7g0180…
C5-Branched dibasic acid metabolism	ko00660	0.474755	1	RchiOBHmChr7g0208801;RchiOBHmChr5g0011751;RchiOBHmChr4g0395521;RchiOBHmChr6g0278291;novel.11729
Circadian rhythm - plant	ko04712	0.49105	1	RchiOBHmChr2g0107441;RchiOBHmChr6g0298661;RchiOBHmChr7g0188321;novel.2771;RchiOBHmChr1g0378601;RchiOBHmChr5g0001791;RchiOBHmChr2g0149671;RchiOBHmChr4g0442801;RchiOBHmChr7g0238851;RchiOBHmChr4g0392941;RchiOBHmChr2g0156021;RchiOBHmChr4g0425301;RchiOBHmChr6g0274251;RchiOBHmChr2g0141891;RchiOBHmChr6g0310391;RchiOBHmChr2g0141851;RchiOBHmChr7g0182341;RchiOBHmChr1g0361151;RchiOBHmChr1g0382871;RchiOBHmCh…
Endocytosis	ko04144	0.500704	1	RchiOBHmChr5g0041111;RchiOBHmChr6g0294851;RchiOBHmChr7g0199691;RchiOBHmChr7g0199711;RchiOBHmChr7g0199731;RchiOBHmChr1g0313111;RchiOBHmChr1g0351791;RchiOBHmChr2g0088301;RchiOBHmChr2g0135901;RchiOBHmChr3g0456481;RchiOBHmChr5g0061291;RchiOBHmChr5g0061301;RchiOBHmChr4g0413881;RchiOBHmChr6g0273901;novel.12882;RchiOBHmChr7g0201501;RchiOBHmChr7g0206441;RchiOBHmChr7g0220581;RchiOBHmChr1g0329631;RchiOBHmC…
Fructose and mannose metabolism	ko00051	0.508345	1	RchiOBHmChr2g0140711;RchiOBHmChr7g0186011;RchiOBHmChr1g0373651;RchiOBHmChr1g0376421;RchiOBHmChr2g0085711;RchiOBHmChr2g0111921;RchiOBHmChr2g0141061;RchiOBHmChr5g0000241;RchiOBHmChr7g0185661;novel.9874;novel.13387;novel.17099;RchiOBHmChr2g0158381;RchiOBHmChr4g0419181;RchiOBHmChr2g0170091;RchiOBHmChr4g0434081;RchiOBHmChr5g0075371;RchiOBHmChr6g0267861;RchiOBHmChr1g0353011;RchiOBHmChr1g0353061;RchiOBH…
Cyanoamino acid metabolism	ko00460	0.509098	1	RchiOBHmChr7g0233441;RchiOBHmChr2g0110071;novel.995;RchiOBHmChr7g0234981;RchiOBHmChr3g0480401;RchiOBHmChr5g0036981;RchiOBHmChr5g0041231;RchiOBHmChr5g0071491;RchiOBHmChr5g0077961;RchiOBHmChr5g0077971;RchiOBHmChr5g0077981;RchiOBHmChr7g0190631;RchiOBHmChr6g0293351;RchiOBHmChr5g0049481;RchiOBHmChr5g0068591;novel.16097;RchiOBHmChr1g0382651;RchiOBHmChr7g0178731;RchiOBHmChr7g0178741;RchiOBHmChr7g0178751…
Aflatoxin biosynthesis	ko00254	0.513138	1	novel.14999
Peroxisome	ko04146	0.520189	1	RchiOBHmChr3g0489051;RchiOBHmChr5g0022951;RchiOBHmChr7g0204041;RchiOBHmChr2g0115091;RchiOBHmChr2g0128641;RchiOBHmChr2g0106661;RchiOBHmChr5g0050781;RchiOBHmChr7g0220931;RchiOBHmChr7g0220941;RchiOBHmChr3g0454441;RchiOBHmChr5g0002321;RchiOBHmChr7g0194931;RchiOBHmChr7g0233811;RchiOBHmChr2g0155721;RchiOBHmChr3g0487031;RchiOBHmChr4g0416751;RchiOBHmChr6g0261071;RchiOBHmChr6g0261081;RchiOBHmChr6g0261171;…
Sphingolipid metabolism	ko00600	0.522841	1	RchiOBHmChr7g0217781;RchiOBHmChr4g0385711;RchiOBHmChr1g0324261;RchiOBHmChr4g0429841;RchiOBHmChr2g0104991;RchiOBHmChr4g0417501;RchiOBHmChr5g0001611;RchiOBHmChr7g0201821;RchiOBHmChr1g0337211;RchiOBHmChr4g0447291;RchiOBHmChr5g0007951;RchiOBHmChr4g0397131;RchiOBHmChr2g0100171;RchiOBHmChr2g0142961;RchiOBHmChr2g0143451;RchiOBHmChr3g0455311;RchiOBHmChr3g0469381;RchiOBHmChr4g0445361;RchiOBHmChr4g0445661;…
Plant-pathogen interaction	ko04626	0.540231	1	RchiOBHmChr2g0134571;RchiOBHmChr7g0240981;RchiOBHmChr2g0167751;RchiOBHmChr4g0439581;RchiOBHmChr5g0031621;RchiOBHmChr7g0177771;RchiOBHmChr7g0181581;RchiOBHmChr3g0451501;RchiOBHmChr6g0291851;RchiOBHmChr7g0192491;novel.7720;novel.8097;RchiOBHmChr1g0378391;RchiOBHmChr2g0154551;RchiOBHmChr3g0457111;RchiOBHmChr5g0021331;RchiOBHmChr5g0072021;RchiOBHmChr6g0274441;novel.8426;novel.992;RchiOBHmChr2g0092161…
Arginine and proline metabolism	ko00330	0.542916	1	RchiOBHmChr2g0100081;RchiOBHmChr2g0100111;RchiOBHmChr4g0425691;RchiOBHmChr4g0444001;RchiOBHmChr6g0296191;RchiOBHmChr1g0334171;RchiOBHmChr2g0125021;RchiOBHmChr2g0125031;RchiOBHmChr1g0374991;RchiOBHmChr1g0377771;RchiOBHmChr2g0169661;RchiOBHmChr6g0303631;RchiOBHmChr6g0299821;RchiOBHmChr3g0454461;RchiOBHmChr3g0454491;RchiOBHmChr6g0244631;RchiOBHmChr6g0244661;RchiOBHmChr6g0244671;RchiOBHmChr6g0244721;…
Basal transcription factors	ko03022	0.585815	1	RchiOBHmChr5g0083961;RchiOBHmChr4g0432981;RchiOBHmChr5g0005791;RchiOBHmChr7g0179361;RchiOBHmChr4g0410491;RchiOBHmChr1g0316291;RchiOBHmChr1g0353291;RchiOBHmChr2g0156211;RchiOBHmChr2g0156281;RchiOBHmChr3g0462441;RchiOBHmChr3g0477991;RchiOBHmChr3g0478051;RchiOBHmChr3g0478161;RchiOBHmChr3g0478311;RchiOBHmChr3g0478381;RchiOBHmChr3g0478451;RchiOBHmChr3g0478581;RchiOBHmChr3g0481181;RchiOBHmChr3g0483751;…
Selenocompound metabolism	ko00450	0.591854	1	RchiOBHmChr2g0096211;RchiOBHmChr2g0096751;RchiOBHmChr2g0108661;RchiOBHmChr7g0177551;RchiOBHmChr3g0496511;RchiOBHmChr5g0049641;RchiOBHmChr7g0189221;RchiOBHmChr2g0167411;RchiOBHmChr7g0186971;RchiOBHmChr2g0166871;RchiOBHmChr3g0483011;novel.12850;novel.2193;RchiOBHmChr1g0329781;RchiOBHmChr2g0099531;RchiOBHmChr6g0302601
Phagosome	ko04145	0.5921	1	RchiOBHmChr2g0096101;RchiOBHmChr3g0457411;RchiOBHmChr6g0303371;novel.5435;RchiOBHmChr1g0336251;RchiOBHmChr4g0426951;RchiOBHmChr4g0434561;RchiOBHmChr2g0150801;RchiOBHmChr7g0195681;RchiOBHmChr3g0460081;RchiOBHmChr3g0451151;RchiOBHmChr5g0001541;RchiOBHmChr5g0041721;RchiOBHmChr6g0266851;RchiOBHmChr6g0302051;RchiOBHmChr6g0268231;RchiOBHmChr1g0345481;RchiOBHmChr5g0022341;novel.7160;RchiOBHmChr7g0208811…
Glycerolipid metabolism	ko00561	0.59362	1	RchiOBHmChr7g0201531;RchiOBHmChr1g0374851;RchiOBHmChr3g0465141;RchiOBHmChr4g0446121;novel.5229;RchiOBHmChr2g0100081;RchiOBHmChr2g0100111;RchiOBHmChr4g0425691;RchiOBHmChr4g0444001;RchiOBHmChr6g0296191;RchiOBHmChr2g0085591;RchiOBHmChr5g0083421;RchiOBHmChr7g0228411;RchiOBHmChr7g0230871;RchiOBHmChr2g0094251;RchiOBHmChr2g0141171;RchiOBHmChr2g0147051;RchiOBHmChr2g0147161;RchiOBHmChr2g0147301;RchiOBHmCh…
Arginine biosynthesis	ko00220	0.606975	1	RchiOBHmChr1g0373211;RchiOBHmChr3g0497101;RchiOBHmChr3g0467271;RchiOBHmChr6g0299821;RchiOBHmChr2g0147841;RchiOBHmChr4g0430931;RchiOBHmChr7g0216141;RchiOBHmChr6g0244231;novel.18085;novel.7196;RchiOBHmChr1g0373881;RchiOBHmChr5g0081231;RchiOBHmChr6g0305821;RchiOBHmChr2g0130551
Vitamin B6 metabolism	ko00750	0.621573	1	RchiOBHmChr1g0369791;RchiOBHmChr6g0248441;novel.1966;RchiOBHmChr2g0094161;RchiOBHmChr2g0152501;RchiOBHmChr2g0138251;RchiOBHmChr3g0463101;RchiOBHmChr5g0069681;RchiOBHmChr2g0092991;RchiOBHmChr2g0142571;RchiOBHmChr7g0237681
Phosphonate and phosphinate metabolism	ko00440	0.644667	1	RchiOBHmChr2g0153491;novel.4809;RchiOBHmChr2g0163851;RchiOBHmChr4g0436651
Non-homologous end-joining	ko03450	0.644667	1	novel.9643;novel.4517;RchiOBHmChr5g0036071;RchiOBHmChr4g0413591
Sulfur metabolism	ko00920	0.645266	1	RchiOBHmChr6g0278771;novel.11383;novel.15223;novel.16802;novel.7074;RchiOBHmChr5g0052341;RchiOBHmChr2g0097591;RchiOBHmChr5g0054471;RchiOBHmChr3g0497061;RchiOBHmChr6g0253831;RchiOBHmChr5g0006041;RchiOBHmChr5g0006821;RchiOBHmChr3g0452241;RchiOBHmChr3g0452261;RchiOBHmChr3g0452341;RchiOBHmChr3g0452371;RchiOBHmChr3g0452921;RchiOBHmChr3g0452931;RchiOBHmChr4g0416171;RchiOBHmChr5g0007641;RchiOBHmChr2g016…
Isoflavonoid biosynthesis	ko00943	0.668086	1	RchiOBHmChr4g0416831;RchiOBHmChr4g0416871;RchiOBHmChr4g0416951;RchiOBHmChr6g0258271;RchiOBHmChr6g0258281;RchiOBHmChr6g0258291;RchiOBHmChr6g0258321;RchiOBHmChr6g0258411;RchiOBHmChr6g0258681;RchiOBHmChr6g0298051;novel.5769;RchiOBHmChr2g0106971;RchiOBHmChr2g0106991;RchiOBHmChr2g0119331;RchiOBHmChr2g0119351;RchiOBHmChr2g0119391;RchiOBHmChr2g0119411;RchiOBHmChr1g0358611;RchiOBHmChr2g0165731;RchiOBHmCh…
Amino sugar and nucleotide sugar metabolism	ko00520	0.677361	1	RchiOBHmChr4g0438621;RchiOBHmChr7g0182711;RchiOBHmChr2g0089091;novel.12515;RchiOBHmChr6g0267051;novel.18439;RchiOBHmChr2g0140711;RchiOBHmChr7g0186011;RchiOBHmChr1g0341081;RchiOBHmChr3g0488851;RchiOBHmChr2g0170091;RchiOBHmChr5g0020631;RchiOBHmChr2g0155241;RchiOBHmChr3g0480031;RchiOBHmChr3g0495021;RchiOBHmChr4g0415391;RchiOBHmChr6g0265271;RchiOBHmChr6g0300071;RchiOBHmChr6g0301451;RchiOBHmChr7g01778…
Glycosphingolipid biosynthesis - globo and isoglobo series	ko00603	0.695326	1	RchiOBHmChr5g0007781;RchiOBHmChr4g0397131;RchiOBHmChr7g0241931
Galactose metabolism	ko00052	0.69537	1	RchiOBHmChr2g0140711;RchiOBHmChr1g0373651;RchiOBHmChr1g0376421;RchiOBHmChr2g0085711;RchiOBHmChr2g0111921;RchiOBHmChr2g0141061;RchiOBHmChr5g0000241;RchiOBHmChr7g0185661;novel.9874;novel.13387;novel.17099;RchiOBHmChr1g0341081;RchiOBHmChr3g0488851;RchiOBHmChr5g0018581;RchiOBHmChr1g0324261;RchiOBHmChr1g0374511;RchiOBHmChr2g0143521;RchiOBHmChr3g0463541;RchiOBHmChr3g0483171;RchiOBHmChr4g0390011;RchiOBH…
Monobactam biosynthesis	ko00261	0.697917	1	RchiOBHmChr4g0442761;RchiOBHmChr1g0370621;RchiOBHmChr2g0145991;RchiOBHmChr2g0176441;novel.12584;RchiOBHmChr1g0350811;RchiOBHmChr6g0251231;RchiOBHmChr2g0099531;RchiOBHmChr6g0302601
Glycosphingolipid biosynthesis - lacto and neolacto series	ko00601	0.698715	1	RchiOBHmChr5g0007781
Biosynthesis of various secondary metabolites - part 2	ko00998	0.698715	1	RchiOBHmChr7g0212981
Histidine metabolism	ko00340	0.698957	1	RchiOBHmChr7g0241131;RchiOBHmChr5g0016531;RchiOBHmChr2g0100081;RchiOBHmChr2g0100111;RchiOBHmChr4g0425691;RchiOBHmChr4g0444001;RchiOBHmChr6g0296191;RchiOBHmChr6g0272051;RchiOBHmChr2g0130761;RchiOBHmChr4g0393091;RchiOBHmChr4g0409701;RchiOBHmChr5g0060451;RchiOBHmChr2g0095351;novel.14870;novel.531;novel.907;RchiOBHmChr2g0153881
Steroid biosynthesis	ko00100	0.705707	1	RchiOBHmChr2g0149571;RchiOBHmChr6g0294591;RchiOBHmChr7g0208141;RchiOBHmChr7g0232071;RchiOBHmChr6g0246801;RchiOBHmChr6g0246951;RchiOBHmChr1g0317111;RchiOBHmChr2g0157431;RchiOBHmChr2g0157451;RchiOBHmChr2g0157461;RchiOBHmChr2g0157881;RchiOBHmChr2g0175241;RchiOBHmChr6g0254931;RchiOBHmChr2g0118961;RchiOBHmChr2g0148711;RchiOBHmChr2g0148821;RchiOBHmChr4g0397221;RchiOBHmChr4g0397241;RchiOBHmChr7g0239331;…
Glycine, serine and threonine metabolism	ko00260	0.728421	1	RchiOBHmChr2g0150301;RchiOBHmChr1g0339361;RchiOBHmChr1g0339551;RchiOBHmChr4g0439661;RchiOBHmChr4g0439681;RchiOBHmChr4g0424861;RchiOBHmChr4g0442761;RchiOBHmChr4g0416451;RchiOBHmChr4g0416461;RchiOBHmChr4g0416501;RchiOBHmChr4g0432811;RchiOBHmChr4g0432831;RchiOBHmChr4g0432841;RchiOBHmChr7g0192761;RchiOBHmChr2g0106661;RchiOBHmChr4g0426331;RchiOBHmChr7g0233441;RchiOBHmChr2g0110071;novel.995;RchiOBHmChr…
Taurine and hypotaurine metabolism	ko00430	0.76106	1	RchiOBHmChr7g0177601;RchiOBHmChr2g0092341
Neomycin, kanamycin and gentamicin biosynthesis	ko00524	0.762997	1	RchiOBHmChr2g0140711
Flavonoid biosynthesis	ko00941	0.770775	1	RchiOBHmChr4g0397741;RchiOBHmChr2g0092621;RchiOBHmChr2g0092641;RchiOBHmChr2g0092651;RchiOBHmChr2g0092661;RchiOBHmChr2g0092671;RchiOBHmChr2g0093901;RchiOBHmChr2g0093911;RchiOBHmChr6g0256691;RchiOBHmChr1g0365111;RchiOBHmChr5g0021401;RchiOBHmChr5g0028871;RchiOBHmChr1g0327961;RchiOBHmChr2g0152971;RchiOBHmChr6g0252601;RchiOBHmChr6g0295261;RchiOBHmChr7g0182961;RchiOBHmChr1g0317491;RchiOBHmChr5g0004611;…
Arachidonic acid metabolism	ko00590	0.7844	1	RchiOBHmChr7g0188491;RchiOBHmChr7g0198001;RchiOBHmChr4g0408201;RchiOBHmChr2g0092871;RchiOBHmChr4g0398131;RchiOBHmChr7g0219021;RchiOBHmChr1g0381481;RchiOBHmChr6g0304481;RchiOBHmChr6g0273521;RchiOBHmChr2g0092341
Brassinosteroid biosynthesis	ko00905	0.795374	1	RchiOBHmChr2g0101791;RchiOBHmChr1g0370071;RchiOBHmChr2g0100151;RchiOBHmChr2g0142901;RchiOBHmChr1g0339411;RchiOBHmChr2g0089381;RchiOBHmChr4g0420631;RchiOBHmChr4g0437501;RchiOBHmChr4g0437671;RchiOBHmChr4g0437751;RchiOBHmChr5g0059841;RchiOBHmChr2g0145921
Propanoate metabolism	ko00640	0.801348	1	RchiOBHmChr2g0110691;RchiOBHmChr6g0270041;RchiOBHmChr2g0121691;RchiOBHmChr2g0121751;RchiOBHmChr7g0204041;RchiOBHmChr2g0115091;RchiOBHmChr2g0128641;RchiOBHmChr4g0426331;RchiOBHmChr5g0000431;RchiOBHmChr5g0002321;RchiOBHmChr4g0425501;RchiOBHmChr1g0354001;RchiOBHmChr3g0463941;RchiOBHmChr4g0423151;novel.14999;RchiOBHmChr5g0016441
Tryptophan metabolism	ko00380	0.807594	1	RchiOBHmChr2g0100081;RchiOBHmChr2g0100111;RchiOBHmChr4g0425691;RchiOBHmChr4g0444001;RchiOBHmChr6g0296191;RchiOBHmChr4g0426331;RchiOBHmChr5g0000431;RchiOBHmChr2g0158941;RchiOBHmChr3g0454461;RchiOBHmChr3g0454491;RchiOBHmChr6g0244631;RchiOBHmChr6g0244661;RchiOBHmChr6g0244671;RchiOBHmChr6g0244721;novel.15162;RchiOBHmChr1g0365711;RchiOBHmChr5g0067421;RchiOBHmChr5g0067471;RchiOBHmChr5g0067521;RchiOBHmC…
[truncated: 27 more rows]
