# Supplementary material for: Multi-omics analysis reveals key regulatory defense pathways and genes involved in salt tolerance of rose plants
Source: Hortic Res. 2024 Mar 2;11(5):uhae068. doi: 10.1093/hr/uhae068 (PMC11079482; doi:10.1093/hr/uhae068)
Supplement: Web_Material_uhae068 [file web_material_uhae068.zip › Table S5. Association analysis of DEGs, DAPs, and DAMs in Rose plants.xlsx]

## Sheet: Correlation analysis
Correlation analysis of the DEGs, DAPs, and DAMs under salt stress in the JDG
geneID	KO	KEGG_map_geneID	metaID	Compounds	Class I	CID	KEGG_map_metaID	coefficient	pvalue	relationType
RchiOBHmChr1g0384231	K01904	ko00130,ko00940,ko01100,ko01110	mws0009	Coniferaldehyde	Phenolic acids	C02666	ko00940,ko01100,ko01110	-0.811199	0.000136954	gene-meta
RchiOBHmChr5g0003181	K00430	ko00940,ko01100,ko01110	mws0009	Coniferaldehyde	Phenolic acids	C02666	ko00940,ko01100,ko01110	-0.891226	3.60771e-06	gene-meta
RchiOBHmChr5g0049481	K05349	ko00460,ko00500,ko00940,ko01100,ko01110	mws0009	Coniferaldehyde	Phenolic acids	C02666	ko00940,ko01100,ko01110	-0.922583	3.63524e-07	gene-meta
RchiOBHmChr5g0072371	K00430	ko00940,ko01100,ko01110	mws0009	Coniferaldehyde	Phenolic acids	C02666	ko00940,ko01100,ko01110	-0.928021	2.21569e-07	gene-meta
RchiOBHmChr7g0204981	K13065	ko00940,ko00941,ko00945,ko01100,ko01110	mws0009	Coniferaldehyde	Phenolic acids	C02666	ko00940,ko01100,ko01110	-0.920744	4.26321e-07	gene-meta
A0A2P6PM56	K23260	ko00940	mws0093	Coniferyl alcohol	Phenolic acids	C00590	ko00940,ko00998,ko01100,ko01110	0.911101	9.27742e-07	prot-meta
RchiOBHmChr1g0384231	K01904	ko00130,ko00940,ko01100,ko01110	mws0093	Coniferyl alcohol	Phenolic acids	C00590	ko00940,ko00998,ko01100,ko01110	-0.830798	6.72121e-05	gene-meta
RchiOBHmChr3g0491681	K01904	ko00130,ko00940,ko01100,ko01110	mws0093	Coniferyl alcohol	Phenolic acids	C00590	ko00940,ko00998,ko01100,ko01110	0.905861	1.36563e-06	gene-meta
RchiOBHmChr4g0430951	K01904	ko00130,ko00940,ko01100,ko01110	mws0093	Coniferyl alcohol	Phenolic acids	C00590	ko00940,ko00998,ko01100,ko01110	0.849905	3.06495e-05	gene-meta
RchiOBHmChr4g0445871	K00430	ko00940,ko01100,ko01110	mws0093	Coniferyl alcohol	Phenolic acids	C00590	ko00940,ko00998,ko01100,ko01110	0.820576	9.84574e-05	gene-meta
RchiOBHmChr5g0003181	K00430	ko00940,ko01100,ko01110	mws0093	Coniferyl alcohol	Phenolic acids	C00590	ko00940,ko00998,ko01100,ko01110	-0.96429	1.80653e-09	gene-meta
RchiOBHmChr5g0049481	K05349	ko00460,ko00500,ko00940,ko01100,ko01110	mws0093	Coniferyl alcohol	Phenolic acids	C00590	ko00940,ko00998,ko01100,ko01110	-0.892174	3.40215e-06	gene-meta
RchiOBHmChr5g0072371	K00430	ko00940,ko01100,ko01110	mws0093	Coniferyl alcohol	Phenolic acids	C00590	ko00940,ko00998,ko01100,ko01110	-0.918667	5.08069e-07	gene-meta
RchiOBHmChr5g0077971	K01188	ko00460,ko00500,ko00940,ko01100,ko01110	mws0093	Coniferyl alcohol	Phenolic acids	C00590	ko00940,ko00998,ko01100,ko01110	0.86442	1.56598e-05	gene-meta
RchiOBHmChr7g0204981	K13065	ko00940,ko00941,ko00945,ko01100,ko01110	mws0093	Coniferyl alcohol	Phenolic acids	C00590	ko00940,ko00998,ko01100,ko01110	-0.955167	8.66911e-09	gene-meta
RchiOBHmChr4g0430951	K01904	ko00130,ko00940,ko01100,ko01110	mws0853	Sinapyl alcohol	Phenolic acids	C02325	ko00940,ko01100,ko01110	0.811175	1.52029e-06	gene-meta
RchiOBHmChr2g0092641	K00588	ko00940,ko00941,ko00945,ko01100,ko01110	mws1422	Epiafzelechin	Flavonoids	C12128	ko00941,ko01110	0.818724	1.00767e-06	gene-meta
RchiOBHmChr4g0445871	K00430	ko00940,ko01100,ko01110	Lmmn001643	2-Hydroxycinnamic acid	Phenolic acids	C01772	ko00360,ko00940,ko01100,ko01110	0.802226	2.41944e-06	gene-meta
RchiOBHmChr3g0480401	K01188	ko00460,ko00500,ko00940,ko01100,ko01110	mws0014	Ferulic acid*	Phenolic acids	C01494	ko00940,ko01100,ko01110	0.909526	1.04462e-06	gene-meta
RchiOBHmChr4g0431871	K13065	ko00940,ko00941,ko00945,ko01100,ko01110	mws0014	Ferulic acid*	Phenolic acids	C01494	ko00940,ko01100,ko01110	0.831391	6.56892e-05	gene-meta
RchiOBHmChr6g0256491	K23260	ko00940,ko01110	mws0014	Ferulic acid*	Phenolic acids	C01494	ko00940,ko01100,ko01110	0.80016	0.00019755	gene-meta
RchiOBHmChr6g0257741	K23260	ko00940,ko01110	mws0014	Ferulic acid*	Phenolic acids	C01494	ko00940,ko01100,ko01110	0.811004	0.000137869	gene-meta
Correlation analysis of the DEGs, DAPs, and DAMs under salt stress in the DMS
geneID	KO	KEGG_map_geneID	metaID	Compounds	Class I	CID	KEGG_map_metaID	coefficient	pvalue	relationType
RchiOBHmChr2g0110601	K00083	ko00940,ko01100,ko01110	mws2213	Cinnamic acid	Phenolic acids	C00423	ko00130,ko00360,ko00940,ko00998,ko01100,ko01110	0.852352	1.24466e-07	gene-meta
RchiOBHmChr2g0132651	K13065	ko00940,ko00941,ko00945,ko01100,ko01110	mws2213	Cinnamic acid	Phenolic acids	C00423	ko00130,ko00360,ko00940,ko00998,ko01100,ko01110	0.864411	5.17093e-08	gene-meta
RchiOBHmChr2g0150071	K23260	ko00940,ko01110	mws2213	Cinnamic acid	Phenolic acids	C00423	ko00130,ko00360,ko00940,ko00998,ko01100,ko01110	0.811099	1.52643e-06	gene-meta
RchiOBHmChr4g0445821	K00430	ko00940,ko01100,ko01110	mws2213	Cinnamic acid	Phenolic acids	C00423	ko00130,ko00360,ko00940,ko00998,ko01100,ko01110	0.919571	2.15639e-10	gene-meta
RchiOBHmChr4g0445821	K00430	ko00940,ko01100,ko01110	Lmmn001643	2-Hydroxycinnamic acid	Phenolic acids	C01772	ko00360,ko00940,ko01100,ko01110	0.827977	5.92842e-07	gene-meta
RchiOBHmChr4g0445871	K00430	ko00940,ko01100,ko01110	Lmmn001643	2-Hydroxycinnamic acid	Phenolic acids	C01772	ko00360,ko00940,ko01100,ko01110	0.802226	2.41944e-06	gene-meta
RchiOBHmChr2g0092201	K18368	ko00940,ko01100,ko01110	mws0093	Coniferyl alcohol	Phenolic acids	C00590	ko00940,ko00998,ko01100,ko01110	0.852374	1.24281e-07	gene-meta
RchiOBHmChr2g0110601	K00083	ko00940,ko01100,ko01110	mws0093	Coniferyl alcohol	Phenolic acids	C00590	ko00940,ko00998,ko01100,ko01110	0.878759	1.61981e-08	gene-meta
RchiOBHmChr2g0132651	K13065	ko00940,ko00941,ko00945,ko01100,ko01110	mws0093	Coniferyl alcohol	Phenolic acids	C00590	ko00940,ko00998,ko01100,ko01110	0.894223	3.88997e-09	gene-meta
RchiOBHmChr2g0150071	K23260	ko00940,ko01110	mws0093	Coniferyl alcohol	Phenolic acids	C00590	ko00940,ko00998,ko01100,ko01110	0.897863	2.69312e-09	gene-meta
RchiOBHmChr4g0445821	K00430	ko00940,ko01100,ko01110	mws0093	Coniferyl alcohol	Phenolic acids	C00590	ko00940,ko00998,ko01100,ko01110	0.896357	3.14086e-09	gene-meta
RchiOBHmChr4g0445871	K00430	ko00940,ko01100,ko01110	mws0093	Coniferyl alcohol	Phenolic acids	C00590	ko00940,ko00998,ko01100,ko01110	0.846725	1.82707e-07	gene-meta
RchiOBHmChr5g0073771	K00430	ko00940,ko01100,ko01110	mws0093	Coniferyl alcohol	Phenolic acids	C00590	ko00940,ko00998,ko01100,ko01110	0.837738	3.27178e-07	gene-meta
RchiOBHmChr5g0077971	K01188	ko00460,ko00500,ko00940,ko01100,ko01110	mws0093	Coniferyl alcohol	Phenolic acids	C00590	ko00940,ko00998,ko01100,ko01110	0.808041	1.7938e-06	gene-meta
RchiOBHmChr1g0382961	K13066	ko00380,ko00940,ko01100,ko01110	mws0250	L-Tyrosine	Amino acids and derivatives	C00082	ko00130,ko00261,ko00350,ko00360,ko00400,ko00460,ko00730,ko00940,ko00950,ko00965,ko00966,ko00970,ko00998,ko01100,ko01110,ko01210,ko01230,ko01240	-0.819333	9.74012e-07	gene-meta
RchiOBHmChr2g0092651	K00588	ko00940,ko00941,ko00945,ko01100,ko01110	mws0250	L-Tyrosine	Amino acids and derivatives	C00082	ko00130,ko00261,ko00350,ko00360,ko00400,ko00460,ko00730,ko00940,ko00950,ko00965,ko00966,ko00970,ko00998,ko01100,ko01110,ko01210,ko01230,ko01240	0.823968	7.48811e-07	gene-meta
RchiOBHmChr2g0092671	K00588	ko00940,ko00941,ko00945,ko01100,ko01110	mws0250	L-Tyrosine	Amino acids and derivatives	C00082	ko00130,ko00261,ko00350,ko00360,ko00400,ko00460,ko00730,ko00940,ko00950,ko00965,ko00966,ko00970,ko00998,ko01100,ko01110,ko01210,ko01230,ko01240	0.837836	3.25181e-07	gene-meta
RchiOBHmChr3g0451351	K13065	ko00940,ko00941,ko00945,ko01100,ko01110	mws0250	L-Tyrosine	Amino acids and derivatives	C00082	ko00130,ko00261,ko00350,ko00360,ko00400,ko00460,ko00730,ko00940,ko00950,ko00965,ko00966,ko00970,ko00998,ko01100,ko01110,ko01210,ko01230,ko01240	-0.842076	2.48081e-07	gene-meta
RchiOBHmChr3g0480401	K01188	ko00460,ko00500,ko00940,ko01100,ko01110	mws0250	L-Tyrosine	Amino acids and derivatives	C00082	ko00130,ko00261,ko00350,ko00360,ko00400,ko00460,ko00730,ko00940,ko00950,ko00965,ko00966,ko00970,ko00998,ko01100,ko01110,ko01210,ko01230,ko01240	0.812128	1.44485e-06	gene-meta
RchiOBHmChr5g0017721	K22395	ko00940,ko01100,ko01110	mws0250	L-Tyrosine	Amino acids and derivatives	C00082	ko00130,ko00261,ko00350,ko00360,ko00400,ko00460,ko00730,ko00940,ko00950,ko00965,ko00966,ko00970,ko00998,ko01100,ko01110,ko01210,ko01230,ko01240	-0.840074	2.82175e-07	gene-meta
RchiOBHmChr5g0017931	K22395	ko00940,ko01100,ko01110	mws0250	L-Tyrosine	Amino acids and derivatives	C00082	ko00130,ko00261,ko00350,ko00360,ko00400,ko00460,ko00730,ko00940,ko00950,ko00965,ko00966,ko00970,ko00998,ko01100,ko01110,ko01210,ko01230,ko01240	-0.815267	1.21926e-06	gene-meta
RchiOBHmChr5g0041231	K01188	ko00460,ko00500,ko00940,ko01100,ko01110	mws0250	L-Tyrosine	Amino acids and derivatives	C00082	ko00130,ko00261,ko00350,ko00360,ko00400,ko00460,ko00730,ko00940,ko00950,ko00965,ko00966,ko00970,ko00998,ko01100,ko01110,ko01210,ko01230,ko01240	-0.817805	1.06043e-06	gene-meta
RchiOBHmChr5g0060651	K13065	ko00940,ko00941,ko00945,ko01100,ko01110	mws0250	L-Tyrosine	Amino acids and derivatives	C00082	ko00130,ko00261,ko00350,ko00360,ko00400,ko00460,ko00730,ko00940,ko00950,ko00965,ko00966,ko00970,ko00998,ko01100,ko01110,ko01210,ko01230,ko01240	-0.803487	2.26933e-06	gene-meta
RchiOBHmChr5g0071491	K01188	ko00460,ko00500,ko00940,ko01100,ko01110	mws0250	L-Tyrosine	Amino acids and derivatives	C00082	ko00130,ko00261,ko00350,ko00360,ko00400,ko00460,ko00730,ko00940,ko00950,ko00965,ko00966,ko00970,ko00998,ko01100,ko01110,ko01210,ko01230,ko01240	0.883919	1.0292e-08	gene-meta
RchiOBHmChr5g0077961	K01188	ko00460,ko00500,ko00940,ko01100,ko01110	mws0250	L-Tyrosine	Amino acids and derivatives	C00082	ko00130,ko00261,ko00350,ko00360,ko00400,ko00460,ko00730,ko00940,ko00950,ko00965,ko00966,ko00970,ko00998,ko01100,ko01110,ko01210,ko01230,ko01240	0.873315	2.55766e-08	gene-meta
RchiOBHmChr6g0256491	K23260	ko00940,ko01110	mws0250	L-Tyrosine	Amino acids and derivatives	C00082	ko00130,ko00261,ko00350,ko00360,ko00400,ko00460,ko00730,ko00940,ko00950,ko00965,ko00966,ko00970,ko00998,ko01100,ko01110,ko01210,ko01230,ko01240	0.863966	5.34895e-08	gene-meta
RchiOBHmChr6g0256501	K23260	ko00940,ko01110	mws0250	L-Tyrosine	Amino acids and derivatives	C00082	ko00130,ko00261,ko00350,ko00360,ko00400,ko00460,ko00730,ko00940,ko00950,ko00965,ko00966,ko00970,ko00998,ko01100,ko01110,ko01210,ko01230,ko01240	0.835403	3.78483e-07	gene-meta
RchiOBHmChr6g0256511	K23260	ko00940,ko01110	mws0250	L-Tyrosine	Amino acids and derivatives	C00082	ko00130,ko00261,ko00350,ko00360,ko00400,ko00460,ko00730,ko00940,ko00950,ko00965,ko00966,ko00970,ko00998,ko01100,ko01110,ko01210,ko01230,ko01240	0.934202	2.53856e-11	gene-meta
RchiOBHmChr2g0110601	K00083	ko00940,ko01100,ko01110	mws0014	Ferulic acid*	Phenolic acids	C01494	ko00940,ko01100,ko01110	0.817398	1.08463e-06	gene-meta
RchiOBHmChr2g0132651	K13065	ko00940,ko00941,ko00945,ko01100,ko01110	mws0014	Ferulic acid*	Phenolic acids	C01494	ko00940,ko01100,ko01110	0.811165	1.52107e-06	gene-meta
RchiOBHmChr4g0445821	K00430	ko00940,ko01100,ko01110	mws0014	Ferulic acid*	Phenolic acids	C01494	ko00940,ko01100,ko01110	0.926433	8.35363e-11	gene-meta
novel.14131	K09753	ko00940,ko01100,ko01110	mws0014	Ferulic acid*	Phenolic acids	C01494	ko00940,ko01100,ko01110	0.842077	2.48067e-07	gene-meta
RchiOBHmChr4g0430951	K01904	ko00130,ko00940,ko01100,ko01110	mws0853	Sinapyl alcohol	Phenolic acids	C02325	ko00940,ko01100,ko01110	0.811175	1.52029e-06	gene-meta
RchiOBHmChr2g0110601	K00083	ko00940,ko01100,ko01110	mws4085	Sinapic acid	Phenolic acids	C00482	ko00940,ko01100,ko01110	0.854328	1.08367e-07	gene-meta
RchiOBHmChr2g0132651	K13065	ko00940,ko00941,ko00945,ko01100,ko01110	mws4085	Sinapic acid	Phenolic acids	C00482	ko00940,ko01100,ko01110	0.892685	4.52587e-09	gene-meta
RchiOBHmChr4g0445821	K00430	ko00940,ko01100,ko01110	mws4085	Sinapic acid	Phenolic acids	C00482	ko00940,ko01100,ko01110	0.956734	2.80393e-13	gene-meta
novel.14131	K09753	ko00940,ko01100,ko01110	mws4085	Sinapic acid	Phenolic acids	C00482	ko00940,ko01100,ko01110	0.881168	1.31416e-08	gene-meta
RchiOBHmChr2g0092641	K00588	ko00940,ko00941,ko00945,ko01100,ko01110	mws1422	Epiafzelechin	Flavonoids	C12128	ko00941,ko01110	0.818724	1.00767e-06	gene-meta
A0A2P6QM41	K01188	ko00940;ko00460;ko00940;ko00500	mws0250	L-Tyrosine	Amino acids and derivatives	C00082	ko00130,ko00261,ko00350,ko00360,ko00400,ko00460,ko00730,ko00940,ko00950,ko00965,ko00966,ko00970,ko00998,ko01100,ko01110,ko01210,ko01230,ko01240	0.868803	1.25937e-05	prot-meta
