# Supplementary material for: Multi-omics analysis reveals key regulatory defense pathways and genes involved in salt tolerance of rose plants
Source: Hortic Res. 2024 Mar 2;11(5):uhae068. doi: 10.1093/hr/uhae068 (PMC11079482; doi:10.1093/hr/uhae068)
Supplement: Web_Material_uhae068 [file web_material_uhae068.zip › Table S6. Screening metabolites, proteins, and genes for Phenylpropane pathway.xlsx]

## Sheet: Phenylpropane pathway
Screening metabolites for Phenylpropane pathway
Index	Formula	Compounds	Class I	Class II	JDG-mock-1	JDG-mock-2	JDG-Nacl-1	JDG-Nacl-2	Fold_Change	Log2FC	DMS-mock-1	DMS-mock-2	DMS-Nacl-1	DMS-Nacl-2	Fold_Change	Log2FC
mws0014	C10H10O4	Ferulic acid*	Phenolic acids	Phenolic acids	73700	218000	355000	282000	2.19	1.13	767790	523880	2656200	5808900	6.55361	2.71229
mws4085	C11H12O5	Sinapic acid	Phenolic acids	Phenolic acids	5440	14000	36700	23500	3.1	1.63	43391	22480	122690	167600	4.40695	2.13978
mws0093	C10H12O3	Coniferyl alcohol	Phenolic acids	Phenolic acids	55900	43300	286000	201000	4.91	2.3	140490	177630	877940	649230	4.80061	2.26322
mws0093	C10H12O3	Coniferyl alcohol	Phenolic acids	Phenolic acids	55900	43300	286000	201000	4.91	2.3	9	9	55529	57837	6298.11	12.6207
mws0046	C27H32O14	Naringenin-7-O-Neohesperidoside(Naringin)	Flavonoids	Flavanones	21400	57300	102000	104000	2.61	1.39	9	9	13303	9	739.556	9.53051
mws1422	C15H14O5	Epiafzelechin	Flavonoids	Flavanols	202000	229000	703000	346000	2.44	1.29	9	9	13303	9	739.556	9.53051
Lmmn004912	C16H12O7	3-O-Methylquercetin	Flavonoids	Flavonols	9	9	9	26200	1453.5	10.5	NA	NA	NA	NA	NA	NA
Zmap009745	C18H16O7	Ayanin (3',5-Dihydroxy-3,4',7-Trimethoxyflavone)	Flavonoids	Flavones	NA	NA	NA	NA	NA	NA	1240000	1700000	4220000	2490000	2.28	1.19
pmn001644	C23H20O14	Quercetin-3-O-(2''-O-acetyl)glucuronide	Flavonoids	Flavonols	9	7760	9	27200	3.51	1.81	109000	106000	105000	106000	0.982	-0.0261
Lmpp003930	C30H26O12	Apigenin-7-O-(6''-p-Coumaryl)glucoside	Flavonoids	Flavones	16900	9	9	9	0	-9.87	NA	NA	NA	NA	NA	NA
mws0853	C11H14O4	Sinapyl alcohol	Phenolic acids	Phenolic acids	30779	12609	48420	60989	2.52164	1.33436	9	5500	35100	20900	10.2	3.35
Screening proteins for Phenylpropane pathway
Protein accession	Protein description	Gene name	JDG_Nacl /JDG_mock Ratio	JDG_Nacl/JDG_mock CV	Regulated Type	MW [kDa]	DMS_mock.1	DMS_mock.2	DMS_Nacl.1	DMS_Nacl.2	JDG_mock.1	JDG_mock.2	JDG_Nacl.1	JDG_Nacl.2	Subcellular localization
A0A2P6RK21	Putative flavone 3'-O-methyltransferase OS=Rosa chinensis OX=74649 GN=RchiOBHm_Chr2g0092641 PE=3 SV=1	RchiOBHm_Chr2g0092641	1.696	0.0550343	Up	26.2	0.775	0.822	1.028	1.038	0.943	1.04	1.662	1.695	cytoplasm
A0A2P6RY05	Putative cinnamyl-alcohol dehydrogenase OS=Rosa chinensis OX=74649 GN=RchiOBHm_Chr2g0142921 PE=3 SV=1	RchiOBHm_Chr2g0142921	1.635	0.0605474	Up	39.2	0.52	0.562	0.814	0.958	0.502	0.508	1.801	1.916	cytoplasm
A0A2P6R8H8	Peroxidase OS=Rosa chinensis OX=74649 GN=RchiOBHm_Chr3g0461001 PE=3 SV=1	RchiOBHm_Chr3g0461001	1.612	0.0206102	Up	33	0.67	0.569	1.096	0.904	0.736	0.934	1.36	1.684	extracellular
Screening Genes for Phenylpropane pathway
Phenylpropanoid biosynthesis Genes	ID	JDG-mock_fpkm	JDG-mock-2_fpkm	JDG-mock-3_fpkm	JDG-Nacl-1_fpkm	JDG-Nacl-2_fpkm	JDG-Nacl-3_fpkm	log2FoldChange	DMS-mock-1_fpkm	DMS-mock-2_fpkm	DMS-mock_fpkm	DMS-Nacl-1_fpkm	DMS-Nacl-2_fpkm	DMS-Nacl-3_fpkm	log2FoldChange
4CL1	RchiOBHmChr3g0491681	13.21	11.72	18.76	2.51	7.65	6.59	-1.29127	NA	NA	NA	NA	NA	NA	NA
4CL2	RchiOBHmChr4g0430951	19.84	29.87	38.48	67.88	94.91	85.32	1.58013	5.15	6.26	6.25	18.52	23.1	19.1	2.83975
ANR	RchiOBHmChr5g0004611	5.17	3.19	4.82	26.81	5.06	8.83	1.82674	9.1	17.02	8.36	1.84	1.8	0.76	-1.89194
ANS	RchiOBHmChr7g0199941	51.76	21.13	13.6	13.63	11.08	7.99	-1.19643	17.26	3.69	8.61	7.64	7.03	12.41	0.870426
CAD1	RchiOBHmChr6g0255071	2.56	3.17	9.14	27.35	18.91	32.67	2.50306	50.81	20.1	21.85	24.14	10.45	26.51	0.4115
CAD2	RchiOBHmChr6g0255061	61.45	28.02	26.48	15.19	14.55	14.08	-1.22295	47.04	122.57	70.79	10.93	8.31	5.1	-2.22026
CCoAOMT	RchiOBHmChr2g0092641	5.04	21.58	21.54	68.85	26	48.76	1.67941	2.02	5.81	2.18	5.84	4.9	5.93	1.87177
CCR1	RchiOBHmChr4g0405161	0	0.09	0.4	2.85	1.06	1.93	3.64168	NA	NA	NA	NA	NA	NA	NA
CCR2	RchiOBHmChr1g0317571	5.3	3.35	2.76	0.64	0.87	0.76	-2.17613	60.47	72.16	47.01	22.36	30.26	24.36	-0.152756
CHI	RchiOBHmChr1g0365111	3.69	1.95	3.26	20.43	5.37	8.49	2.13885	2.09	2.21	1.77	0.56	0.41	0.45	-1.05583
CHS1	RchiOBHmChr1g0316461	0.11	0.06	0	2.16	0.61	1.04	4.70618	0.49	0.68	0.68	0.55	0.74	0.37	0.898844
CHS2	RchiOBHmChr1g0316441	0	0	0.16	3.1	0.67	1.56	5.15756	2.61	1.91	2.59	2.58	1.89	2.45	0.990582
DFR	RchiOBHmChr6g0301421	1.83	0.9	1.14	40.78	6.61	13.9	4.21036	1.91	5.44	4.22	1.31	1.19	0.4	-0.926971
F3H	RchiOBHmChr2g0099421	14.71	10.01	9.3	67.71	19.41	29.54	1.97649	11.3	17.49	12.13	6.19	8.48	7.51	0.203792
HCT1	RchiOBHmChr7g0204981	0.21	0.24	0	1.47	0.23	1.18	2.87655	1.55	5.3	3.53	0.14	0.1	0	-4.32946
HCT2	RchiOBHmChr7g0235771	1.66	0.8	0.9	2.28	2.33	2.48	1.2418	1.32	2.22	0.86	0.1	0.26	0.04	-2.34839
HCT3	RchiOBHmChr3g0490291	0.44	0.23	0.98	2.32	1.84	1.92	1.9994	NA	NA	NA	NA	NA	NA	NA
HCT4	RchiOBHmChr3g0490301	2.79	3.15	4.89	8.88	7.9	8.82	1.35155	2.46	2.26	2.19	2.43	1.73	2.14	0.908787
PRDX1	RchiOBHmChr4g0445871	1.23	0.2	1.71	1.01	4.99	5.02	1.9129	1.76	1.03	2.09	9.46	7.75	6.51	3.28273
PRDX2	RchiOBHmChr6g0274401	310.67	504.62	765.13	951.85	1049.87	1092.25	1.05752	91.96	68.24	92.58	172.69	177.49	266.64	2.33859
