# Supplementary material for: Multi-omics analysis reveals key regulatory defense pathways and genes involved in salt tolerance of rose plants
Source: Hortic Res. 2024 Mar 2;11(5):uhae068. doi: 10.1093/hr/uhae068 (PMC11079482; doi:10.1093/hr/uhae068)
Supplement: Web_Material_uhae068 [file web_material_uhae068.zip › Table S7. Flavonoid metabolites.xlsx]

## Sheet: Flavonoids compounds
Different accumulations of flavonoids compounds in JDG vs DMS under normal condition or salt stress					Different accumulations of flavonoids compounds in JDG and DMS under salt stress
Compounds	FoldChange (JDG-Mock vs DMS-Mock)	FoldChange (JDG-NaCl vs DMS-NaCl)			Compounds	FoldChange (JDG-NaCl vs JDG-Mock)	FoldChange (DMS-NaCl vs DMS-Mock)
5,7-Dihydroxy-6,3',4',5'-tetramethoxyflavone (Arteanoflavone)*	50900	59872.8			3,5,7,3'4'-Pentamethoxyflavone*	97.5722	0.000855761
Naringin Dihydrochalcone	10100	9615.17			3',4',5',5,7-Pentamethoxyflavone	97.5722	0.000855761
Mearnsetin	8920	6022.83			5,7,8,4'-Tetramethoxyflavone	90.0778	0.0785562
Naringenin-4',7-dimethyl ether	8200	106.246			Eucalyptin (5-Hydroxy-7,4'-dimethoxy-6,8-dimethylflavone)	4.61346	13.7391
Genkwanin (Apigenin 7-methyl ether)	6860	7712.83			Pinocembrin (Dihydrochrysin)	2.75835	9.12281
Quercetin-3,3′-dimethyl ether	5890	7760.17			Naringenin-7-O-Neohesperidoside(Naringin)	2.61329	739.556
Kaempferol-3-(2'',6''-di-O-rhamnosyl)-glucoside	4760	4602.44			Patuletin (Quercetagetin-6-methyl ether)	2.22732	5.19591
Naringenin-7-O-Neohesperidoside(Naringin)	4370	15.4357			Naringenin-7-O-Rutinoside-4'-O-glucoside	2.17625	81.8278
Pinocembrin-7-O-(6''-O-malonyl)glucoside	3840	3.84539			Sudachitin	2.16854	2.2214
Naringenin-7-O-Rutinoside(Narirutin)	3330	5628.72			5-Hydroxyauranetin	0.00668027	0.00334934
Apigenin-7,4'-dimethyl ether	2450	3014.5			Kaempferol-3-O-arabinoside-7-O-rhamnoside	0.000476783	895.389
Naringenin-7-O-(6''-malonyl)glucoside	2110	3200.83			Quercetin-5,4'-di-O-glucoside	6.12224e-05	0.335482
Pinocembrin-7-O-neohesperidoside*	2060	2337.39			3-O-Methylquercetin	1453.5	#N/A
Pinocembrin-7-O-rutinoside*	1630	6.88543			5,2',5'-Trihydroxy-3,7,4'-trimethoxyflavone-2'-O-glucoside	1028.72	#N/A
8-Prenylkaempferol	1540	1917.22			Kaempferol-3-O-(6''-Acetyl)glucosyl-(1→3)-Galactoside	386.567	#N/A
Naringenin-7-O-Rutinoside-4'-O-glucoside	477	12.696			Brickellin	147.544	#N/A
ageconyflavone C	56.4	42.1404			Quercetin-3-O-(2''-O-acetyl)glucuronide	3.50816	#N/A
Phloretin-4'-O-(6''-p-Coumaroyl)glucoside	44.3	59129.4			Tricin-7-O-Glucoside	2.52175	#N/A
Phloretin-2'-O-(2''-Galloyl)glucoside	29.4	26.2797			Epiafzelechin	2.43697	#N/A
Phloretin-2'-O-glucoside (Phlorizin)	22.3	21.9966			Quercetin-3-O-rutinoside-7-O-rhamnoside	2.05027	#N/A
Aromadendrin (Dihydrokaempferol)	19.5	3.85518			Luteolin-7-O-glucoside (Cynaroside)*	0.322762	#N/A
Pinocembrin (Dihydrochrysin)	14.3	4.31267			Sieboldin	0.304967	#N/A
7-O-Methylnaringenin	12.6	8.64652			3,5,6,7,8,3',4'-Heptamethoxyflavone	0.00443077	#N/A
5,6,7,4'-Tetramethoxyflavone	12.4	19.6154			Quercetin-3-O-(6''-O-malonyl)glucoside	0.00148258	#N/A
Kaempferol-3-O-(6''-galloyl)glucoside*	12	10.222			Apigenin-7-O-(6''-p-Coumaryl)glucoside	0.00106616	#N/A
2,6,7,4'-Tetrahydroxyisoflavanone	11.2	18078.3			Kaempferol (3,5,7,4'-Tetrahydroxyflavone)	0.00106301	#N/A
Di-O-galloyl Methyl gallate	11.1	9.3056			Pinocembrin-7-O-(6''-O-malonyl)glucoside	#N/A	1205.34
5,4'-Dihydroxy-7-methoxyflavanone (Sakuranetin)	10.8	6.77281			Pinocembrin-7-O-rutinoside*	#N/A	279.439
Kaempferol-3-O-(2''-galloyl)galactoside*	10.6	9.74955			Naringenin-4',7-dimethyl ether	#N/A	97.55
Epiafzelechin	10.6	40.5246			Aromadendrin (Dihydrokaempferol)	#N/A	5.65408
4'-Hydroxy-5,6,7-trimethoxyflavone	10.3	7.39784			Quercetin-3-O-(2''-O-glucosyl)glucuronide	#N/A	4.25701
8,8'-Methylenebiscatechin	9.28	9.81087			Dihydromyricetin (Ampelopsin)	#N/A	3.79863
Eriodictyol-7-O-(6''-O-p-coumaroyl)glucoside	7.27	4.85504			Kaempferol-3-O-sophoroside-7-O-rhamnoside*	#N/A	2.59879
5,4'-Dihydroxy-3,6,7,3'-tetramethoxyflavone-4'-O-glucoside	6.98	4.34783			5,8,4'-Trihydroxy-6,7-dimethoxyflavone	#N/A	2.47105
5,7-Dihydroxy-3',4',5'-trimethoxyflavone	6.86	4.23406			Limocitrin (5,7,4'-trihydroxy-8,3'-dimethoxyflavone)	#N/A	2.46828
Catechin gallate*	6.83	5.682			Diosmetin (5,7,3'-Trihydroxy-4'-methoxyflavone)	#N/A	2.4082
Luteolin-7-O-neohesperidoside (Lonicerin)	6.65	5.92489			Apigenin; 4',5,7-Trihydroxyflavone	#N/A	2.3805
Kaempferol-3-O-neohesperidoside*	6.62	5.74669			4',5,7-Trihydroxy-3',6-dimethoxyflavone (Jaceosidin)	#N/A	2.37016
Pinocembrin-7-O-glucoside (Pinocembroside)	6.37	8.50342			Hispidulin (5,7,4'-Trihydroxy-6-methoxyflavone)	#N/A	2.33661
6-C-Glucosyl-2-Hydroxynaringenin	6.06	2.86411			Ayanin (3',5-Dihydroxy-3,4',7-Trimethoxyflavone)	#N/A	2.28214
Kaempferol-3-O-rutinoside(Nicotiflorin)*	5.94	5.0596			6,7,8-Tetrahydroxy-5-methoxyflavone	#N/A	2.26088
Quercetin-3-O-rutinoside (Rutin)*	5.51	5.66495			Syringetin	#N/A	2.20876
Isorhamnetin-3-O-neohesperidoside	5.51	12.6876			Eupatorin; 3',5-Dihydroxy-4',6,7-Trimethoxyflavone*	#N/A	2.19879
Quercetin-3-O-neohesperidoside*	5.49	4.80359			4',5-Dihydroxy-3',5'-dimethoxyflavone	#N/A	2.18861
Quercetin-3-O-(6''-O-p-Coumaroyl)galactoside*	5.05	5.14853			Kumatakenin	#N/A	2.18761
4',5-Dihydroxy-3',5'-dimethoxyflavone	5.03	2.47857			Ombuin (4',7-Dimethoxy-3,3',5-Trihydroxyflavone)	#N/A	2.13035
Quercetin-7-O-rutinoside*	4.87	5.11031			Galangin (3,5,7-Trihydroxyflavone)	#N/A	2.10942
Naringenin-7-O-glucoside (Prunin)*	4.21	4.07359			5,4'-Dihydroxy-7-methoxyflavanone (Sakuranetin)	#N/A	2.03789
Epicatechin*	4.19	3.37065			Dihydromyricetin-3-O-glucoside	#N/A	2.00977
Epicatechin gallate*	4.12	4.29709			5,7-Dihydroxy-3',4',5'-trimethoxyflavone	#N/A	2.00621
5-Hydroxy-4',6,7-trimethoxyflavone (Salvigenin)	4.09	2.81062			Quercetin-5,7,4'-tri-O-glucoside	#N/A	0.498369
Aromadendrin-7-O-glucoside	3.98	3.39658			Tangeretin (4',5,6,7,8-Pentamethoxyflavone)	#N/A	0.346821
Catechin*	3.8	3.72463			Isorhamnetin-3-O-neohesperidoside	#N/A	0.294681
Isosalipurposide (Phlorizin Chalcone)	3.61	2.97124			Sinensetin (5,6,7,3',4'-pentamethoxyflavone)*	#N/A	0.228163
Naringenin (5,7,4'-Trihydroxyflavanone)	3.49	3.22862			5-Hydroxy-6,7,8,3',4'-pentamethoxyflavone	#N/A	0.197405
5-Hydroxy-3,7,4'-trimethoxyflavone	3.42	4.18437			Nobiletin (5,6,7,8,3',4'-Hexamethoxyflavone)	#N/A	0.142087
Quercetin-3-O-rhamnosyl(1→2)arabinoside	3.08	2.95463			Phloretin-4'-O-(6''-p-Coumaroyl)glucoside	#N/A	0.000761003
Apigenin-6-C-xyloside-8-C-arabinoside	3.08	9149.94			2,6,7,4'-Tetrahydroxyisoflavanone	#N/A	0.000469447
Pinobanksin	2.65	2.74958			Apigenin-6-C-xyloside-8-C-arabinoside	#N/A	0.000446229
Avicularin(Quercetin-3-O-α-L-arabinofuranoside)*	2.63	2.37044
Quercetin-4'-O-glucuronide	2.59	2.39546
Quercetin-3-O-(6''-O-galloyl)glucoside*	2.37	2.05912
Epigallocatechin	2.35	2.13228
