# Supplementary material for: Multi-omics analysis reveals key regulatory defense pathways and genes involved in salt tolerance of rose plants
Source: Hortic Res. 2024 Mar 2;11(5):uhae068. doi: 10.1093/hr/uhae068 (PMC11079482; doi:10.1093/hr/uhae068)
Supplement: Web_Material_uhae068 [file web_material_uhae068.zip › Table S8. KEGG analysis of structural genes in the flavonoid biosynthesis pathway.xlsx]

## Sheet: KEGG analysis
KEGG analysis of structural genes in the flavonoid biosynthesis pathway
Gene IDs	Gene names	Gene anotation	KEGG Orthology	KEGG	Module
RchiOBHmChr1g0384231	4CL1	4-coumarate--CoA ligase	K01904	ko00940	blue
RchiOBHmChr4g0430951	4CL2	4-coumarate--CoA ligase	K01904	ko00940	black
RchiOBHmChr4g0405161	CCR1	Cinnamoyl-CoA reductase 1	K09753	ko00940	green
RchiOBHmChr1g0317571	CCR2	Cinnamoyl-CoA reductase 1	K09753	ko00940	turquoise
RchiOBHmChr7g0204981	HCT1	shikimate O-hydroxycinnamoyltransferase	K13065	ko00940	turquoise
RchiOBHmChr7g0235771	HCT2	shikimate O-hydroxycinnamoyltransferase	K13065	ko00940	brown
RchiOBHmChr3g0490291	HCT3	shikimate O-hydroxycinnamoyltransferase	K13065	ko00940	green
RchiOBHmChr3g0490301	HCT4	shikimate O-hydroxycinnamoyltransferase	K13065	ko00940	green
RchiOBHmChr2g0092641	CCoAOMT	caffeoyl-CoA O-methyltransferase	K00588	ko00940	green
RchiOBHmChr6g0255071	CAD1	cinnamyl-alcohol dehydrogenase	K00083	ko00940	red
RchiOBHmChr6g0255061	CAD2	cinnamyl-alcohol dehydrogenase	K00083	ko00940	turquoise
RchiOBHmChr1g0316441	CHS2	chalcone isomerase	K00660	ko00941	green
RchiOBHmChr1g0316461	CHS1	chalcone isomerase	K00660	ko00941	green
RchiOBHmChr2g0099421	F3H	Flavanone-3-hydroxylase	K00475	ko00941	green
RchiOBHmChr6g0301421	DFR	Dihydroflavonol 4-reductase	K13082	ko00941	green
RchiOBHmChr7g0199941	ANS	Anthocyanidin synthase	K05277	ko00941	blue
RchiOBHmChr5g0004611	ANR	Anthocyanidin reductase	K08695	ko00941	green
RchiOBHmChr4g0445871	PRDX1	Peroxidase1	K00430	ko00940	blue
RchiOBHmChr6g0274401	PRDX2	Peroxidase2	K00430	ko00940	yellow
RchiOBHmChr1g0365111	CHI	Chalcone--flavanone isomerase 1	K01859	ko00941	green
