# Supplementary material for: Multi-omics analysis reveals key regulatory defense pathways and genes involved in salt tolerance of rose plants
Source: Hortic Res. 2024 Mar 2;11(5):uhae068. doi: 10.1093/hr/uhae068 (PMC11079482; doi:10.1093/hr/uhae068)
Supplement: Web_Material_uhae068 [file web_material_uhae068.zip › Table S9. Candidate co-express genes related to flavonoid biosynthesis.xlsx]

## Sheet: Candidate co-express genes
Candidate co-express genes related to flavonoid biosynthesis
GeneID	Gene name	Module	Candidate co-express gene	Gene anotation	Gene name
RchiOBHmChr1g0316461	CHS1	green	RchiOBHmChr6g0306191	Dehydration-responsive element-binding protein 3	DREB3
			RchiOBHmChr5g0008871	Squamosa promoter-binding protein 1	SBP1
			RchiOBHmChr7g0195581	Ethylene-responsive transcription factor CRF2	CRF2
			RchiOBHmChr4g0412071	Basic helix-loop-helix protein 62	BH062
			RchiOBHmChr6g0310101	Basic helix-loop-helix protein 74	BH074
			RchiOBHmChr4g0405161	Cinnamoyl-CoA reductase 1	CCR1
			RchiOBHmChr2g0099421	Flavanone-3-hydroxylase	F3H
			RchiOBHmChr6g0301421	Dihydroflavonol 4-reductase	DFR
			RchiOBHmChr7g0199941	Anthocyanidin synthase	ANS
			RchiOBHmChr5g0004611	Anthocyanidin reductase	ANR
			RchiOBHmChr1g0365111	Chalcone--flavanone isomerase 1	CHI
RchiOBHmChr1g0316441	CHS2	green	RchiOBHmChr6g0306191	Dehydration-responsive element-binding protein 3	DREB3
			RchiOBHmChr5g0008871	Squamosa promoter-binding protein 1	SBP1
			RchiOBHmChr7g0195581	Ethylene-responsive transcription factor CRF2	CRF2
			RchiOBHmChr4g0412071	Basic helix-loop-helix protein 62	BH062
			RchiOBHmChr6g0310101	Basic helix-loop-helix protein 74	BH074
			RchiOBHmChr4g0405161	Cinnamoyl-CoA reductase 1	CCR1
			RchiOBHmChr2g0099421	Flavanone-3-hydroxylase	F3H
			RchiOBHmChr6g0301421	Dihydroflavonol 4-reductase	DFR
			RchiOBHmChr7g0199941	Anthocyanidin synthase	ANS
			RchiOBHmChr5g0004611	Anthocyanidin reductase	ANR
			RchiOBHmChr1g0365111	Chalcone--flavanone isomerase 1	CHI
RchiOBHmChr4g0405161	CCR	green	RchiOBHmChr6g0306191	Dehydration-responsive element-binding protein 3	DREB3
			RchiOBHmChr5g0008871	Squamosa promoter-binding protein 1	SBP1
			RchiOBHmChr7g0195581	Ethylene-responsive transcription factor CRF2	CRF2
			RchiOBHmChr4g0412071	Basic helix-loop-helix protein 62	BH062
			RchiOBHmChr6g0310101	Basic helix-loop-helix protein 74	BH074
			RchiOBHmChr6g0301421	Dihydroflavonol 4-reductase	DFR
			RchiOBHmChr7g0199941	Anthocyanidin synthase	ANS
			RchiOBHmChr5g0004611	Anthocyanidin reductase	ANR
RchiOBHmChr1g0365111	CHI	green	RchiOBHmChr6g0306191	Dehydration-responsive element-binding protein 3	DREB3
			RchiOBHmChr5g0008871	Squamosa promoter-binding protein 1	SBP1
			RchiOBHmChr7g0195581	Ethylene-responsive transcription factor CRF2	CRF2
			RchiOBHmChr4g0412071	Basic helix-loop-helix protein 62	BH062
			RchiOBHmChr6g0310101	Basic helix-loop-helix protein 74	BH074
			RchiOBHmChr7g0199941	Anthocyanidin synthase	ANS
			RchiOBHmChr6g0301421	Dihydroflavonol 4-reductase	DFR
			RchiOBHmChr5g0004611	Anthocyanidin reductase	ANR
			RchiOBHmChr4g0405161	Cinnamoyl-CoA reductase 1	CCR1
			RchiOBHmChr2g0099421	Flavanone-3-hydroxylase	F3H
RchiOBHmChr6g0301421	DFR	green	RchiOBHmChr6g0306191	Dehydration-responsive element-binding protein 3	DREB3
			RchiOBHmChr7g0195581	Ethylene-responsive transcription factor CRF2	CRF2
			RchiOBHmChr6g0310101	Basic helix-loop-helix protein 74	BH074
RchiOBHmChr2g0099421	F3H	green	RchiOBHmChr6g0306191	Dehydration-responsive element-binding protein 3	DREB3
			RchiOBHmChr5g0008871	Squamosa promoter-binding protein 1	SBP1
			RchiOBHmChr7g0195581	Ethylene-responsive transcription factor CRF2	CRF2
			RchiOBHmChr4g0412071	Basic helix-loop-helix protein 62	BH062
			RchiOBHmChr6g0310101	Basic helix-loop-helix protein 74	BH074
			RchiOBHmChr7g0199941	Anthocyanidin synthase	ANS
			RchiOBHmChr6g0301421	Dihydroflavonol 4-reductase	DFR
			RchiOBHmChr5g0004611	Anthocyanidin reductase	ANR
			RchiOBHmChr4g0405161	Cinnamoyl-CoA reductase 1	CCR1
RchiOBHmChr5g0004611	ANR	green	RchiOBHmChr6g0306191	Dehydration-responsive element-binding protein 3	DREB3
			RchiOBHmChr5g0008871	Squamosa promoter-binding protein 1	SBP1
			RchiOBHmChr7g0195581	Ethylene-responsive transcription factor CRF2	CRF2
			RchiOBHmChr6g0310101	Basic helix-loop-helix protein 74	BH074
			RchiOBHmChr6g0301421	Dihydroflavonol 4-reductase	DFR
			RchiOBHmChr7g0199941	Anthocyanidin synthase	ANS
RchiOBHmChr1g0384231	4CL1	blue	RchiOBHmChr6g0295481	Ethylene-responsive transcription factor ERF012	ERF12
			RchiOBHmChr6g0307001	Myb-related protein 73	MYB73
			RchiOBHmChr5g0008971	Ethylene-responsive transcription factor 81	ERF81
			RchiOBHmChr1g0363221	GATA transcription factor 8	GATA8
RchiOBHmChr4g0430951	4CL2	black	RchiOBHmChr5g0054461	Myb DNA-binding like	MYB-related
			RchiOBHmChr6g0274591	Ethylene-responsive transcription factor ERF110	ERF110
